# Supplementary material for: Spatially varying cis-regulatory divergence in Drosophila embryos elucidates cis-regulatory logic
Source: PLoS Genet. 2018 Nov 1;14(11):e1007631. doi: 10.1371/journal.pgen.1007631 (PMC6211617; doi:10.1371/journal.pgen.1007631)
Supplement: S1 Table — (XLSX) [file pgen.1007631.s001.xlsx]

## Sheet: Sheet1
Mother's species x Father's species	Sex of Embryo	Number of slices
D. melanogaster x D. melanogaster	Female	27
D. melanogaster x D. simulans	Female	26
D. melanogaster x D. simulans	Female	27
D. melanogaster x D. simulans	Male	25
D. simulans x D. melanogaster	Female	27
D. simulans x D. melanogaster	Male	27
D. simulans x D. simulans	Male	27
