# Supplementary material for: Spatially varying cis-regulatory divergence in Drosophila embryos elucidates cis-regulatory logic
Source: PLoS Genet. 2018 Nov 1;14(11):e1007631. doi: 10.1371/journal.pgen.1007631 (PMC6211617; doi:10.1371/journal.pgen.1007631)
Supplement: S3 Table — (XLSX) [file pgen.1007631.s003.xlsx]

## Sheet: Sheet1
Position	µ (WT)	standard deviation (WT)	µ (swap)	standard dev (swap)	two-sided t-test p
1	-0.65	0.29	0.09	0.29	7.5e-05
2	-0.21	0.08	0.02	0.26	0.0124
3	-0.14	0.09	0	0.19	0.0522
4	-0.19	0.19	-0.03	0.23	0.131
5	-0.14	0.1	-0.22	0.29	0.532
6	-0.18	0.33	-0.16	0.19	0.921
7	-0.11	0.13	-0.17	0.11	0.358
