# Supplementary material for: Spatially varying cis-regulatory divergence in Drosophila embryos elucidates cis-regulatory logic
Source: PLoS Genet. 2018 Nov 1;14(11):e1007631. doi: 10.1371/journal.pgen.1007631 (PMC6211617; doi:10.1371/journal.pgen.1007631)
Supplement: S1 File — (TSV) [file pgen.1007631.s017.tsv]

MBEPC	BatchNumber	BatchRow	BatchCol	Index	Label	Stage	CarrierID	CarrierSpecies	SampleSpecies	SampleGenotype	Direction
# sim female x mel male
#01	1	3	1	N703_S502	MA35	14C_rep1	simXmel	sim	mel	simXmel	-
#01	1	3	2	N703_S503	MA36	14C_rep1	simXmel	sim	mel	simXmel	-
01	1	7	7	N707_S510	MA37	14C_rep1	simXmel	---	mel	simXmel	-
01	1	4	6	N704_S508	MA38	14C_rep1	simXmel	---	mel	simXmel	-
01	1	5	2	N705_S503	MA39	14C_rep1	simXmel	---	mel	simXmel	-
01	1	1	8	N701_S511	MA40	14C_rep1	simXmel	---	mel	simXmel	-
01	1	6	1	N706_S502	MA41	14C_rep1	simXmel	---	mel	simXmel	-
01	1	2	1	N702_S502	MA42	14C_rep1	simXmel	---	mel	simXmel	-
01	1	6	4	N706_S506	MA43	14C_rep1	simXmel	---	mel	simXmel	-
01	1	5	5	N705_S507	MA44	14C_rep1	simXmel	---	mel	simXmel	-
01	1	4	3	N704_S505	MA45	14C_rep1	simXmel	---	mel	simXmel	-
01	1	4	5	N704_S507	MA46	14C_rep1	simXmel	---	mel	simXmel	-
01	1	1	1	N701_S502	MA47	14C_rep1	simXmel	---	mel	simXmel	-
01	1	6	6	N706_S508	MA48	14C_rep1	simXmel	---	mel	simXmel	-
01	1	3	5	N703_S507	MA49	14C_rep1	simXmel	---	mel	simXmel	-
01	1	3	6	N703_S508	MA50	14C_rep1	simXmel	---	mel	simXmel	-
01	1	7	6	N707_S508	MA51	14C_rep1	simXmel	---	mel	simXmel	-
01	1	4	7	N704_S510	MA52	14C_rep1	simXmel	---	mel	simXmel	-
01	1	6	3	N706_S505	MA53	14C_rep1	simXmel	---	mel	simXmel	-
01	1	7	2	N707_S503	MA54	14C_rep1	simXmel	---	mel	simXmel	-
01	1	4	1	N704_S502	MA55	14C_rep1	simXmel	---	mel	simXmel	-
01	1	5	1	N705_S502	MA56	14C_rep1	simXmel	---	mel	simXmel	-
01	1	6	8	N706_S511	MA57	14C_rep1	simXmel	---	mel	simXmel	-
01	1	2	5	N702_S507	MA58	14C_rep1	simXmel	---	mel	simXmel	-
01	1	8	2	N710_S503	MA59	14C_rep1	simXmel	---	mel	simXmel	-
01	1	7	3	N707_S505	MA60	14C_rep1	simXmel	---	mel	simXmel	-
01	1	7	8	N707_S511	MA61	14C_rep1	simXmel	---	mel	simXmel	-
#01	1	2	8	N702_S511	MA62	14C	simXmel	---	mel	simXmel	-
#3	2	12	7	N715_S510	MB02	14C_rep2	simXmel	---	mel	simXmel	-
3	3	13	6	N701_S508	MB03	14C_rep2	simXmel	---	mel	simXmel	-
2	2	7	8	N707_S511	MB04	14C_rep2	simXmel	---	mel	simXmel	-
2	2	4	5	N704_S507	MB05	14C_rep2	simXmel	---	mel	simXmel	-
2	2	7	3	N707_S505	MB06	14C_rep2	simXmel	---	mel	simXmel	-
2	2	7	2	N707_S503	MB07	14C_rep2	simXmel	---	mel	simXmel	-
2	2	3	8	N703_S511	MB08	14C_rep2	simXmel	---	mel	simXmel	-
3	3	14	1	N702_S502	MB09	14C_rep2	simXmel	---	mel	simXmel	-
3	2	12	1	N715_S502	MB10	14C_rep2	simXmel	---	mel	simXmel	-
3	3	16	4	N704_S506	MB11	14C_rep2	simXmel	---	mel	simXmel	-
3	3	18	7	N706_S510	MB12	14C_rep2	simXmel	---	mel	simXmel	-
3	3	13	5	N701_S507	MB13	14C_rep2	simXmel	---	mel	simXmel	-
3	3	16	6	N704_S508	MB14	14C_rep2	simXmel	---	mel	simXmel	-
3	2	10	4	N712_S506	MB15	14C_rep2	simXmel	---	mel	simXmel	-
2	2	1	6	N701_S508	MB16	14C_rep2	simXmel	---	mel	simXmel	-
2	2	9	8	N711_S511	MB17	14C_rep2	simXmel	---	mel	simXmel	-
2	2	7	5	N707_S507	MB18	14C_rep2	simXmel	---	mel	simXmel	-
2	2	6	1	N706_S502	MB19	14C_rep2	simXmel	---	mel	simXmel	-
3	2	11	4	N714_S506	MB20	14C_rep2	simXmel	---	mel	simXmel	-
2	2	4	6	N704_S508	MB21	14C_rep2	simXmel	---	mel	simXmel	-
2	2	4	2	N704_S503	MB22	14C_rep2	simXmel	---	mel	simXmel	-
2	2	2	5	N702_S507	MB23	14C_rep2	simXmel	---	mel	simXmel	-
2	2	5	1	N705_S502	MB24	14C_rep2	simXmel	---	mel	simXmel	-
2	2	2	7	N702_S510	MB25	14C_rep2	simXmel	---	mel	simXmel	-
3	3	17	2	N705_S503	MB26	14C_rep2	simXmel	---	mel	simXmel	-
2	2	6	3	N706_S505	MB27	14C_rep2	simXmel	---	mel	simXmel	-
3	3	14	7	N702_S510	MB28	14C_rep2	simXmel	---	mel	simXmel	-
2	2	1	1	N701_S502	MB29	14C_rep2	simXmel	---	mel	simXmel	-
#3	2	11	6	N714_S508	MB30	14C_rep2	simXmel	---	mel	simXmel	-
#2	2	2	2	N702_S503	MC04	14C	melXmel	---	mel	melXmel	-
#3	2	11	5	N714_S507	MC05	14C	melXmel	---	mel	melXmel	-
#3	2	12	3	N715_S505	MC06	14C	melXmel	---	mel	melXmel	-
2	2	3	3	N703_S505	MC07	14C	melXmel	---	mel	melXmel	-
3	3	14	2	N702_S503	MC08	14C	melXmel	---	mel	melXmel	-
2	2	6	4	N706_S506	MC09	14C	melXmel	---	mel	melXmel	-
3	3	17	5	N705_S507	MC10	14C	melXmel	---	mel	melXmel	-
2	2	9	4	N711_S506	MC11	14C	melXmel	---	mel	melXmel	-
3	3	16	8	N704_S511	MC12	14C	melXmel	---	mel	melXmel	-
3	2	10	3	N712_S505	MC13	14C	melXmel	---	mel	melXmel	-
3	3	16	7	N704_S510	MC14	14C	melXmel	---	mel	melXmel	-
3	3	15	2	N703_S503	MC15	14C	melXmel	---	mel	melXmel	-
3	2	12	2	N715_S503	MC16	14C	melXmel	---	mel	melXmel	-
3	3	15	8	N703_S511	MC17	14C	melXmel	---	mel	melXmel	-
2	2	7	1	N707_S502	MC18	14C	melXmel	---	mel	melXmel	-
2	2	4	8	N704_S511	MC19	14C	melXmel	---	mel	melXmel	-
3	3	15	4	N703_S506	MC20	14C	melXmel	---	mel	melXmel	-
2	2	1	2	N701_S503	MC21	14C	melXmel	---	mel	melXmel	-
2	2	3	5	N703_S507	MC22	14C	melXmel	---	mel	melXmel	-
2	2	3	4	N703_S506	MC23	14C	melXmel	---	mel	melXmel	-
2	2	9	1	N711_S502	MC24	14C	melXmel	---	mel	melXmel	-
2	2	1	3	N701_S505	MC25	14C	melXmel	---	mel	melXmel	-
3	3	13	3	N701_S505	MC26	14C	melXmel	---	mel	melXmel	-
2	2	8	2	N710_S503	MC27	14C	melXmel	---	mel	melXmel	-
2	2	1	7	N701_S510	MC28	14C	melXmel	---	mel	melXmel	-
2	2	3	1	N703_S502	MC29	14C	melXmel	---	mel	melXmel	-
3	3	17	7	N705_S510	MC30	14C	melXmel	---	mel	melXmel	-
3	3	14	4	N702_S506	MC31	14C	melXmel	---	mel	melXmel	-
3	2	11	2	N714_S503	MC32	14C	melXmel	---	mel	melXmel	-
2	2	2	1	N702_S502	MC33	14C	melXmel	---	mel	melXmel	-
# mel female x sim male
#01	1	2	7	N702_S510	RA02	14C_rep1	melXsim	---	mel	melXsim	+
#01	1	1	3	N701_S505	RA03	14C_rep1	melXsim	---	mel	melXsim	+
01	1	7	1	N707_S502	RA04	14C_rep1	melXsim	---	mel	melXsim	+
01	1	7	4	N707_S506	RA05	14C_rep1	melXsim	---	mel	melXsim	+
01	1	7	5	N707_S507	RA06	14C_rep1	melXsim	---	mel	melXsim	+
01	1	1	2	N701_S503	RA07	14C_rep1	melXsim	---	mel	melXsim	+
01	1	5	6	N705_S508	RA08	14C_rep1	melXsim	---	mel	melXsim	+
01	1	4	2	N704_S503	RA09	14C_rep1	melXsim	---	mel	melXsim	+
2	2	8	1	N710_S502	RA09	14C_rep1	melXsim	---	mel	melXsim	+
01	1	1	4	N701_S506	RA10	14C_rep1	melXsim	---	mel	melXsim	+
01	1	6	7	N706_S510	RA11	14C_rep1	melXsim	---	mel	melXsim	+
01	1	3	4	N703_S506	RA12	14C_rep1	melXsim	---	mel	melXsim	+
01	1	5	8	N705_S511	RA13	14C_rep1	melXsim	---	mel	melXsim	+
01	1	5	3	N705_S505	RA14	14C_rep1	melXsim	---	mel	melXsim	+
01	1	3	3	N703_S505	RA15	14C_rep1	melXsim	---	mel	melXsim	+
01	1	1	6	N701_S508	RA16	14C_rep1	melXsim	---	mel	melXsim	+
01	1	6	2	N706_S503	RA17	14C_rep1	melXsim	---	mel	melXsim	+
01	1	1	5	N701_S507	RA18	14C_rep1	melXsim	---	mel	melXsim	+
01	1	4	4	N704_S506	RA19	14C_rep1	melXsim	---	mel	melXsim	+
01	1	3	8	N703_S511	RA20	14C_rep1	melXsim	---	mel	melXsim	+
01	1	1	7	N701_S510	RA21	14C_rep1	melXsim	---	mel	melXsim	+
01	1	8	1	N710_S502	RA22	14C_rep1	melXsim	---	mel	melXsim	+
01	1	5	4	N705_S506	RA23	14C_rep1	melXsim	---	mel	melXsim	+
01	1	2	2	N702_S503	RA24	14C_rep1	melXsim	---	mel	melXsim	+
01	1	3	7	N703_S510	RA25	14C_rep1	melXsim	---	mel	melXsim	+
01	1	6	5	N706_S507	RA26	14C_rep1	melXsim	---	mel	melXsim	+
01	1	5	7	N705_S510	RA27	14C_rep1	melXsim	---	mel	melXsim	+
01	1	8	3	N710_S505	RA28	14C_rep1	melXsim	---	mel	melXsim	+
01	1	2	3	N702_S505	RA29	14C_rep1	melXsim	---	mel	melXsim	+
01	1	4	8	N704_S511	RA30	14C_rep1	melXsim	---	mel	melXsim	+
#02	1	2	4	N702_S506	RA31	14C_rep1	melXsim	---	mel	melXsim	+
#01	1	2	8	N702_S511	RA32	14C_rep1	melXsim	---	mel	melXsim	+
#rep2
2	2	5	8	N705_S511	RD07	14C_rep2	melXsim	---	mel	melXsim	-
3	3	13	2	N701_S503	RD08	14C_rep2	melXsim	---	mel	melXsim	-
3	3	17	8	N705_S511	RD09	14C_rep2	melXsim	---	mel	melXsim	-
3	3	13	4	N701_S506	RD10	14C_rep2	melXsim	---	mel	melXsim	-
3	3	16	5	N704_S507	RD11	14C_rep2	melXsim	---	mel	melXsim	-
2	2	3	6	N703_S508	RD12	14C_rep2	melXsim	---	mel	melXsim	-
2	2	9	2	N711_S503	RD13	14C_rep2	melXsim	---	mel	melXsim	-
2	2	5	3	N705_S505	RD14	14C_rep2	melXsim	---	mel	melXsim	-
2	2	5	2	N705_S503	RD15	14C_rep2	melXsim	---	mel	melXsim	-
3	3	16	3	N704_S505	RD16	14C_rep2	melXsim	---	mel	melXsim	-
2	2	5	4	N705_S506	RD17	14C_rep2	melXsim	---	mel	melXsim	-
3	2	11	1	N714_S502	RD18	14C_rep2	melXsim	---	mel	melXsim	-
2	2	2	4	N702_S506	RD19	14C_rep2	melXsim	---	mel	melXsim	-
3	2	10	2	N712_S503	RD20	14C_rep2	melXsim	---	mel	melXsim	-
3	3	18	3	N706_S505	RD21	14C_rep2	melXsim	---	mel	melXsim	-
2	2	3	7	N703_S510	RD22	14C_rep2	melXsim	---	mel	melXsim	-
2	2	6	2	N706_S503	RD23	14C_rep2	melXsim	---	mel	melXsim	-
2	2	3	2	N703_S503	RD24	14C_rep2	melXsim	---	mel	melXsim	-
3	3	18	8	N706_S511	RD25	14C_rep2	melXsim	---	mel	melXsim	-
3	3	16	2	N704_S503	RD26	14C_rep2	melXsim	---	mel	melXsim	-
3	3	13	7	N701_S510	RD27	14C_rep2	melXsim	---	mel	melXsim	-
2	2	9	5	N711_S507	RD28	14C_rep2	melXsim	---	mel	melXsim	-
2	2	1	4	N701_S506	RD29	14C_rep2	melXsim	---	mel	melXsim	-
3	2	12	6	N715_S508	RD30	14C_rep2	melXsim	---	mel	melXsim	-
3	2	10	7	N712_S510	RD31	14C_rep2	melXsim	---	mel	melXsim	-
2	2	6	6	N706_S508	RD32	14C_rep2	melXsim	---	mel	melXsim	-
#rep3
#2	2	8	3	N710_S505	RE03	14C_rep3	melXsim	---	mel	melXsim	-
#2	2	8	6	N710_S508	RE04	14C_rep3	melXsim	---	mel	melXsim	-
2	2	4	3	N704_S505	RE05	14C_rep3	melXsim	---	mel	melXsim	-
3	2	12	4	N715_S506	RE06	14C_rep3	melXsim	---	mel	melXsim	-
2	2	2	8	N702_S511	RE07	14C_rep3	melXsim	---	mel	melXsim	-
2	2	5	7	N705_S510	RE08	14C_rep3	melXsim	---	mel	melXsim	-
3	3	18	1	N706_S502	RE09	14C_rep3	melXsim	---	mel	melXsim	-
2	2	6	7	N706_S510	RE10	14C_rep3	melXsim	---	mel	melXsim	-
3	3	18	4	N706_S506	RE11	14C_rep3	melXsim	---	mel	melXsim	-
3	3	15	5	N703_S507	RE12	14C_rep3	melXsim	---	mel	melXsim	-
2	2	7	7	N707_S510	RE13	14C_rep3	melXsim	---	mel	melXsim	-
3	2	10	1	N712_S502	RE14	14C_rep3	melXsim	---	mel	melXsim	-
2	2	6	5	N706_S507	RE15	14C_rep3	melXsim	---	mel	melXsim	-
3	3	17	6	N705_S508	RE16	14C_rep3	melXsim	---	mel	melXsim	-
3	3	18	5	N706_S507	RE17	14C_rep3	melXsim	---	mel	melXsim	-
3	2	11	7	N714_S510	RE18	14C_rep3	melXsim	---	mel	melXsim	-
3	3	17	3	N705_S505	RE19	14C_rep3	melXsim	---	mel	melXsim	-
3	2	11	8	N714_S511	RE20	14C_rep3	melXsim	---	mel	melXsim	-
3	3	15	3	N703_S505	RE21	14C_rep3	melXsim	---	mel	melXsim	-
2	2	9	6	N711_S508	RE22	14C_rep3	melXsim	---	mel	melXsim	-
2	2	2	3	N702_S505	RE23	14C_rep3	melXsim	---	mel	melXsim	-
2	2	8	4	N710_S506	RE24	14C_rep3	melXsim	---	mel	melXsim	-
3	3	13	8	N701_S511	RE25	14C_rep3	melXsim	---	mel	melXsim	-
2	2	8	8	N710_S511	RE26	14C_rep3	melXsim	---	mel	melXsim	-
2	2	1	8	N701_S511	RE27	14C_rep3	melXsim	---	mel	melXsim	-
3	3	14	3	N702_S505	RE28	14C_rep3	melXsim	---	mel	melXsim	-
3	2	10	8	N712_S511	RE29	14C_rep3	melXsim	---	mel	melXsim	-
2	2	9	3	N711_S505	RE30	14C_rep3	melXsim	---	mel	melXsim	-
2	2	4	1	N704_S502	RE31	14C_rep3	melXsim	---	mel	melXsim	-
# Sim parental
#3	3	15	7	N703_S510	SB06	14C	sim	---	mel	sim	-
3	3	14	5	N702_S507	SB07	14C	simXsim	---	mel	simXsim	-
3	2	10	5	N712_S507	SB08	14C	simXsim	---	mel	simXsim	-
3	2	12	5	N715_S507	SB09	14C	simXsim	---	mel	simXsim	-
3	3	17	1	N705_S502	SB10	14C	simXsim	---	mel	simXsim	-
3	2	10	6	N712_S508	SB11	14C	simXsim	---	mel	simXsim	-
3	3	18	6	N706_S508	SB12	14C	simXsim	---	mel	simXsim	-
2	2	8	7	N710_S510	SB13	14C	simXsim	---	mel	simXsim	-
2	2	5	5	N705_S507	SB14	14C	simXsim	---	mel	simXsim	-
3	2	11	3	N714_S505	SB15	14C	simXsim	---	mel	simXsim	-
3	3	14	6	N702_S508	SB16	14C	simXsim	---	mel	simXsim	-
3	3	15	6	N703_S508	SB17	14C	simXsim	---	mel	simXsim	-
3	3	17	4	N705_S506	SB18	14C	simXsim	---	mel	simXsim	-
2	2	9	7	N711_S510	SB19	14C	simXsim	---	mel	simXsim	-
2	2	4	4	N704_S506	SB20	14C	simXsim	---	mel	simXsim	-
2	2	5	6	N705_S508	SB21	14C	simXsim	---	mel	simXsim	-
2	2	1	5	N701_S507	SB22	14C	simXsim	---	mel	simXsim	-
3	3	18	2	N706_S503	SB23	14C	simXsim	---	mel	simXsim	-
3	3	15	1	N703_S502	SB24	14C	simXsim	---	mel	simXsim	-
2	2	4	7	N704_S510	SB25	14C	simXsim	---	mel	simXsim	-
3	2	12	8	N715_S511	SB26	14C	simXsim	---	mel	simXsim	-
3	3	14	8	N702_S511	SB27	14C	simXsim	---	mel	simXsim	-
2	2	7	6	N707_S508	SB28	14C	simXsim	---	mel	simXsim	-
2	2	8	5	N710_S507	SB29	14C	simXsim	---	mel	simXsim	-
2	2	7	4	N707_S506	SB30	14C	simXsim	---	mel	simXsim	-
3	3	13	1	N701_S502	SB31	14C	simXsim	---	mel	simXsim	-
2	2	2	6	N702_S508	SB32	14C	simXsim	---	mel	simXsim	-
3	3	16	1	N704_S502	SB33	14C	simXsim	---	mel	simXsim	-
#2	2	6	8	N706_S511	SB34	14C	simXsim	---	mel	simXsim	-
