# Supplementary material for: Spatially varying cis-regulatory divergence in Drosophila embryos elucidates cis-regulatory logic
Source: PLoS Genet. 2018 Nov 1;14(11):e1007631. doi: 10.1371/journal.pgen.1007631 (PMC6211617; doi:10.1371/journal.pgen.1007631)
Supplement: S2 File — (TSV) [file pgen.1007631.s018.tsv]

	melXmel_cyc14C_sl01_ase_value	melXmel_cyc14C_sl02_ase_value	melXmel_cyc14C_sl03_ase_value	melXmel_cyc14C_sl04_ase_value	melXmel_cyc14C_sl05_ase_value	melXmel_cyc14C_sl06_ase_value	melXmel_cyc14C_sl07_ase_value	melXmel_cyc14C_sl08_ase_value	melXmel_cyc14C_sl09_ase_value	melXmel_cyc14C_sl10_ase_value	melXmel_cyc14C_sl11_ase_value	melXmel_cyc14C_sl12_ase_value	melXmel_cyc14C_sl13_ase_value	melXmel_cyc14C_sl14_ase_value	melXmel_cyc14C_sl15_ase_value	melXmel_cyc14C_sl16_ase_value	melXmel_cyc14C_sl17_ase_value	melXmel_cyc14C_sl18_ase_value	melXmel_cyc14C_sl19_ase_value	melXmel_cyc14C_sl20_ase_value	melXmel_cyc14C_sl21_ase_value	melXmel_cyc14C_sl22_ase_value	melXmel_cyc14C_sl23_ase_value	melXmel_cyc14C_sl24_ase_value	melXmel_cyc14C_sl25_ase_value	melXmel_cyc14C_sl26_ase_value	melXmel_cyc14C_sl27_ase_value	melXsim_cyc14C_rep1_sl01_ase_value	melXsim_cyc14C_rep1_sl02_ase_value	melXsim_cyc14C_rep1_sl03_ase_value	melXsim_cyc14C_rep1_sl04_ase_value	melXsim_cyc14C_rep1_sl05_ase_value	melXsim_cyc14C_rep1_sl06_ase_value	melXsim_cyc14C_rep1_sl07_ase_value	melXsim_cyc14C_rep1_sl08_ase_value	melXsim_cyc14C_rep1_sl09_ase_value	melXsim_cyc14C_rep1_sl10_ase_value	melXsim_cyc14C_rep1_sl11_ase_value	melXsim_cyc14C_rep1_sl12_ase_value	melXsim_cyc14C_rep1_sl13_ase_value	melXsim_cyc14C_rep1_sl14_ase_value	melXsim_cyc14C_rep1_sl15_ase_value	melXsim_cyc14C_rep1_sl16_ase_value	melXsim_cyc14C_rep1_sl17_ase_value	melXsim_cyc14C_rep1_sl18_ase_value	melXsim_cyc14C_rep1_sl19_ase_value	melXsim_cyc14C_rep1_sl20_ase_value	melXsim_cyc14C_rep1_sl21_ase_value	melXsim_cyc14C_rep1_sl22_ase_value
128up	-1.00	---	-1.00	-1.00	-1.00	-1.00	-1.00	-1.00	-1.00	-1.00	-1.00	-1.00	-1.00	-1.00	-1.00	-1.00	-1.00	-1.00	-1.00	-1.00	-1.00	-1.00	-1.00	-1.00	-1.00	-1.00	-1.00	-0.49	-0.57	-0.47	-0.85	---	---	-0.78	---	-0.76	-0.72	-0.79	-0.67	-0.64	-0.77	-0.85	-0.80	-0.79	-0.77	-0.71	---	-0.75	-0.87
14-3-3epsilon	-1.00	---	-1.00	-1.00	-1.00	-1.00	-1.00	-1.00	-1.00	-1.00	-1.00	-1.00	-1.00	-1.00	-1.00	-1.00	-1.00	-1.00	-1.00	-1.00	-1.00	-1.00	-1.00	-1.00	-1.00	-1.00	-1.00	-0.92	-0.93	-0.94	-0.95	---	---	-0.95	---	-0.94	-0.94	-0.95	-0.95	-0.95	-0.94	-0.96	-0.95	-0.95	-0.94	-0.95	---	-0.94	-0.95
14-3-3zeta	-1.00	---	-1.00	-1.00	-1.00	-1.00	-1.00	-1.00	-1.00	-0.99	-1.00	-1.00	-1.00	-1.00	-1.00	-1.00	-1.00	-1.00	-1.00	-1.00	-1.00	-1.00	-1.00	-1.00	-1.00	-1.00	-1.00	-0.92	-0.97	-0.99	-0.98	---	---	-0.98	---	-0.98	-0.97	-1.00	-0.99	-0.98	-0.99	-0.97	-0.96	-0.95	-0.98	-0.99	---	-0.99	-1.00
140up	---	---	-1.00	-1.00	-1.00	-1.00	-1.00	-1.00	-1.00	-1.00	-1.00	-1.00	-1.00	-1.00	-1.00	-1.00	-1.00	-1.00	-1.00	-1.00	-1.00	-1.00	---	-1.00	-1.00	-1.00	-1.00	-0.82	-0.94	-0.55	---	---	---	---	---	-0.70	-0.46	-0.60	---	---	-0.74	---	---	-0.78	---	---	---	-0.86	-0.61
18w	-1.00	---	-1.00	-1.00	-1.00	-1.00	-1.00	-1.00	-1.00	-1.00	-1.00	-1.00	-1.00	-1.00	-1.00	-1.00	-1.00	-1.00	-1.00	-1.00	-1.00	-1.00	-1.00	-1.00	-1.00	-1.00	-1.00	-0.37	0.01	-0.03	-0.09	---	---	-0.08	---	-0.17	0.03	-0.09	0.18	0.27	0.39	0.19	0.17	0.45	0.45	-0.01	---	-0.32	-0.03
26-29-p	-1.00	---	-1.00	-1.00	-1.00	-1.00	-1.00	-1.00	-1.00	-1.00	-1.00	-1.00	-1.00	-1.00	-1.00	-1.00	-1.00	-1.00	-1.00	-1.00	-1.00	-1.00	-1.00	-1.00	-1.00	-1.00	-1.00	-1.00	-1.00	-1.00	-1.00	---	---	-1.00	---	-1.00	-1.00	-1.00	-1.00	-1.00	-1.00	-1.00	-1.00	-1.00	-1.00	-1.00	---	-1.00	-1.00
2mit	---	---	---	---	---	---	---	---	---	---	---	---	---	---	---	---	---	---	---	---	---	---	---	---	---	---	---	---	---	---	---	---	---	---	---	---	---	---	---	---	---	---	---	---	---	---	---	---	---
312	-1.00	---	-1.00	-1.00	-1.00	-1.00	-1.00	-1.00	-1.00	-1.00	-1.00	-1.00	-1.00	-1.00	-1.00	-1.00	-1.00	-1.00	-1.00	-1.00	-1.00	-1.00	-1.00	-1.00	-1.00	-1.00	-1.00	-0.74	-0.50	-0.91	-0.55	---	---	-0.69	---	-0.64	-0.51	-0.74	-0.83	-0.35	-0.66	---	-0.46	-0.45	---	-0.55	---	-0.84	-0.76
4E-T	-1.00	---	-1.00	-1.00	-1.00	-1.00	-0.98	-1.00	-1.00	-1.00	-1.00	-1.00	-1.00	-1.00	-1.00	-1.00	-1.00	-1.00	-1.00	-0.99	-1.00	-1.00	-0.99	-1.00	-1.00	-1.00	-1.00	-0.63	-0.90	-0.88	-0.85	---	---	-0.87	---	-0.91	-0.94	-0.92	-0.96	-0.98	-0.94	-0.94	-0.95	-0.88	-0.81	-0.94	---	-0.86	-0.85
4EHP	-1.00	---	-1.00	-1.00	-1.00	-1.00	-1.00	-1.00	-1.00	-1.00	-1.00	-1.00	-1.00	-1.00	-1.00	-1.00	-1.00	-1.00	-1.00	-1.00	-1.00	-1.00	-1.00	-1.00	-1.00	-1.00	-1.00	-0.11	0.34	-0.19	-0.67	---	---	-0.61	---	-0.65	-0.53	-0.22	-0.69	-0.44	-0.43	---	-0.40	-0.62	-0.20	-0.49	---	-0.60	-0.48
5-HT1B	---	---	---	---	---	---	---	---	---	---	---	---	---	---	---	---	---	---	---	---	---	---	---	---	---	---	---	---	---	---	---	---	---	---	---	---	---	---	---	---	---	---	---	---	---	---	---	---	---
5-HT2A	---	---	---	---	---	---	---	---	---	---	---	-1.00	-1.00	---	---	---	---	---	---	---	---	---	---	---	-1.00	---	---	---	---	---	---	---	---	---	---	---	---	---	-0.62	---	---	---	---	---	---	---	---	-0.70	---
5PtaseI	---	---	---	---	---	---	---	---	---	---	---	---	---	---	---	---	---	---	---	---	---	---	---	---	---	---	---	---	1.00	---	---	---	---	---	---	---	---	0.20	0.52	---	---	---	---	---	---	---	---	0.51	---
A16	-1.00	---	-1.00	-1.00	-1.00	-1.00	-1.00	-1.00	-1.00	-1.00	-1.00	-1.00	-1.00	-1.00	-1.00	-1.00	-1.00	-1.00	-1.00	-1.00	-0.96	-0.99	-1.00	-1.00	-1.00	-1.00	-1.00	-0.49	-0.34	-0.31	-0.22	---	---	-0.41	---	-0.28	-0.36	-0.37	-0.30	-0.34	-0.15	-0.22	-0.21	0.02	-0.23	-0.24	---	-0.40	-0.33
A2bp1	-1.00	---	-1.00	-1.00	-1.00	-1.00	-1.00	-1.00	-1.00	-1.00	-1.00	-1.00	-1.00	-1.00	-1.00	-1.00	-1.00	-1.00	-1.00	-1.00	-1.00	-1.00	-1.00	-1.00	-1.00	-1.00	-1.00	-1.00	-0.86	-0.78	-1.00	---	---	-0.89	---	-0.95	-0.97	-0.94	-0.90	-0.95	-0.97	-1.00	-0.91	-0.97	-0.90	-0.97	---	-0.99	-0.97
ABCB7	-1.00	---	-1.00	-1.00	-1.00	-1.00	-1.00	-1.00	-1.00	-1.00	-1.00	-1.00	-1.00	-1.00	---	-1.00	-1.00	-1.00	-1.00	-1.00	---	---	-1.00	-1.00	-1.00	-1.00	-1.00	-0.94	0.22	---	-0.48	---	---	-0.25	---	-0.06	-0.27	-0.23	-0.62	-0.42	-0.92	---	-0.73	-0.52	-0.85	-0.45	---	-0.39	-0.47
ACC	-1.00	---	-1.00	---	---	---	---	---	---	---	---	---	---	---	---	---	---	---	---	---	---	---	---	---	---	---	---	---	---	---	---	---	---	---	---	---	---	---	---	---	---	---	-0.36	---	---	---	---	---	---
ACXC	---	---	---	---	---	---	---	---	---	---	---	---	---	---	---	---	---	---	---	---	---	---	---	---	---	---	---	---	---	---	---	---	---	---	---	---	---	---	---	---	---	---	---	---	---	---	---	---	---
ACXD	---	---	---	---	---	---	---	---	---	---	---	---	---	---	---	---	---	---	---	---	---	---	---	---	---	---	---	---	---	---	---	---	---	---	---	---	---	---	---	---	---	---	---	---	---	---	---	---	---
AGBE	-1.00	---	-1.00	---	-1.00	-1.00	-1.00	-1.00	-1.00	---	---	-1.00	-1.00	-1.00	-1.00	-1.00	-1.00	-1.00	-1.00	---	-1.00	-1.00	-1.00	-1.00	-1.00	-1.00	-1.00	---	-1.00	---	---	---	---	---	---	---	---	---	-1.00	---	-0.90	---	---	-0.73	---	-0.93	---	-1.00	-0.78
AGO1	-1.00	---	-1.00	-1.00	-1.00	-1.00	-1.00	-1.00	-1.00	-1.00	-1.00	-1.00	-1.00	-1.00	-1.00	-1.00	-1.00	-1.00	-1.00	-1.00	-1.00	-1.00	-1.00	-1.00	-0.99	-1.00	-1.00	-0.58	-0.75	-0.77	-0.80	---	---	-0.82	---	-0.86	-0.87	-0.84	-0.76	-0.77	-0.83	-0.90	-0.90	-0.85	-0.87	-0.80	---	-0.89	-0.80
AGO2	-1.00	---	-1.00	-1.00	-1.00	-1.00	-1.00	-1.00	-1.00	-1.00	-1.00	-1.00	-1.00	-1.00	-1.00	-1.00	-1.00	-1.00	-1.00	-1.00	-1.00	-1.00	-1.00	-1.00	-1.00	-1.00	-1.00	-0.77	-0.52	-0.70	-0.78	---	---	-0.78	---	-0.78	-0.75	-0.86	-0.65	-0.79	-0.79	-0.83	-0.79	-0.80	-0.81	-0.79	---	-0.75	-0.80
AGO3	-1.00	---	-1.00	-1.00	-1.00	-1.00	-1.00	-1.00	-1.00	-1.00	-1.00	-1.00	-1.00	-1.00	-1.00	-1.00	-1.00	-1.00	-1.00	-1.00	-1.00	-1.00	-1.00	-1.00	-1.00	-1.00	-1.00	-1.00	-1.00	-1.00	-1.00	---	---	-1.00	---	-1.00	-1.00	-1.00	-1.00	-1.00	-1.00	-1.00	-1.00	-1.00	-1.00	-1.00	---	-1.00	-1.00
AIF	-1.00	---	-1.00	-1.00	-1.00	-1.00	-1.00	-1.00	-1.00	-1.00	-1.00	-1.00	-1.00	-1.00	-1.00	-1.00	-1.00	-1.00	-1.00	-1.00	-1.00	-1.00	-1.00	-1.00	-1.00	-1.00	-1.00	0.36	-0.33	0.28	0.07	---	---	0.21	---	-0.02	-0.15	-0.02	0.30	0.03	0.33	-0.12	-0.01	-0.26	0.11	0.07	---	0.15	-0.05
ALiX	-1.00	---	-1.00	-1.00	-1.00	-1.00	-1.00	-1.00	-1.00	-1.00	-1.00	-1.00	-1.00	-1.00	-1.00	-1.00	-1.00	-1.00	-1.00	-1.00	-1.00	-1.00	-1.00	-1.00	-1.00	-1.00	-1.00	-1.00	-0.97	-0.99	-0.95	---	---	-0.98	---	-0.95	-0.98	-0.98	-0.98	-0.95	-0.96	-1.00	-0.99	-0.96	-0.95	-0.97	---	-0.98	-0.98
AMPKalpha	-1.00	---	-0.98	-1.00	-1.00	-1.00	-1.00	-1.00	-1.00	-1.00	-1.00	-1.00	-1.00	-1.00	-1.00	-0.98	-1.00	-1.00	-1.00	-1.00	-1.00	-1.00	-1.00	-1.00	-1.00	-1.00	-1.00	-1.00	-0.68	---	---	---	---	-0.50	---	-0.87	-0.78	-0.69	-0.84	-0.91	-0.80	---	-0.86	-0.88	-1.00	-0.92	---	-0.62	-0.89
AMPdeam	---	---	-1.00	---	-1.00	---	-1.00	-1.00	-1.00	---	-1.00	-1.00	---	-1.00	-1.00	-1.00	---	-1.00	-1.00	-1.00	---	-1.00	-1.00	-1.00	-1.00	---	-1.00	---	-1.00	-1.00	-1.00	---	---	---	---	-1.00	---	---	---	---	-1.00	---	-1.00	---	---	-1.00	---	-1.00	---
AP-1-2beta	-1.00	---	-1.00	-1.00	-1.00	-1.00	-1.00	-1.00	-1.00	-1.00	-1.00	-1.00	-1.00	-1.00	-1.00	-1.00	-1.00	-1.00	-1.00	-1.00	-1.00	-1.00	-1.00	-1.00	-1.00	-1.00	-1.00	-0.62	-0.89	-0.83	-0.85	---	---	-0.91	---	-0.90	-0.87	-0.92	-0.95	-0.85	-0.91	-0.86	-0.99	-0.92	-0.95	-0.94	---	-0.94	-0.97
AP-1gamma	-1.00	---	-1.00	-1.00	-1.00	-1.00	-1.00	-1.00	-1.00	-1.00	-1.00	-1.00	-1.00	-1.00	-1.00	-1.00	-1.00	-1.00	-1.00	-1.00	-1.00	-1.00	-1.00	-1.00	-1.00	-1.00	-1.00	-1.00	-0.90	-0.94	-0.78	---	---	-0.69	---	-0.61	-0.86	-0.87	-0.85	-0.79	-0.92	-0.93	-0.88	-0.95	-0.85	-0.97	---	-0.98	-0.84
AP-1mu	-1.00	---	-1.00	-1.00	-1.00	-1.00	-1.00	-1.00	-1.00	-1.00	-1.00	-1.00	-1.00	-1.00	-1.00	-1.00	-1.00	-1.00	-1.00	-1.00	-1.00	-1.00	-1.00	-1.00	-1.00	-1.00	-1.00	-1.00	-1.00	-0.99	-0.99	---	---	-1.00	---	-1.00	-0.98	-1.00	-1.00	-1.00	-1.00	-1.00	-0.99	-0.99	-1.00	-1.00	---	-1.00	-1.00
AP-1sigma	-1.00	---	-1.00	-1.00	-1.00	-1.00	-1.00	-1.00	-1.00	-1.00	-1.00	-1.00	-1.00	-1.00	-1.00	-1.00	-1.00	-1.00	-1.00	-1.00	-1.00	-1.00	-1.00	-1.00	-1.00	-1.00	-0.99	-0.63	-0.24	-0.93	-0.49	---	---	-0.66	---	-0.87	-0.71	-0.87	-0.93	-0.80	-0.88	-0.92	-0.92	-0.90	-0.90	-0.88	---	-0.92	-0.92
AP-2alpha	-1.00	---	-1.00	-1.00	-1.00	-1.00	-1.00	-1.00	-1.00	---	-1.00	-1.00	-1.00	-1.00	---	-1.00	-1.00	-1.00	---	---	---	-1.00	-1.00	-1.00	-1.00	-1.00	-1.00	0.28	0.20	0.12	1.00	---	---	0.46	---	-0.48	-0.17	-0.54	0.20	-0.16	-0.29	0.14	-0.33	-0.16	---	-0.32	---	-0.39	-0.13
AP-2mu	-1.00	---	-1.00	-1.00	-1.00	-1.00	-1.00	---	-1.00	-1.00	-1.00	-1.00	-1.00	-1.00	-1.00	-1.00	-1.00	-1.00	---	---	-1.00	-1.00	---	-1.00	-1.00	-1.00	-1.00	1.00	1.00	---	---	---	---	---	---	1.00	---	---	---	---	1.00	---	---	---	---	---	---	0.75	0.29
AP-2sigma	-1.00	---	-1.00	-1.00	-1.00	-1.00	-1.00	-1.00	-1.00	-1.00	-1.00	-1.00	-1.00	-1.00	-1.00	-1.00	-1.00	-1.00	-1.00	-1.00	-1.00	-1.00	-1.00	-1.00	-1.00	-1.00	-1.00	-0.54	-0.38	-0.12	0.02	---	---	-0.46	---	-0.28	-0.44	-0.31	-0.39	-0.39	-0.42	-0.33	-0.30	-0.46	-0.36	-0.31	---	-0.45	-0.43
APC10	---	---	---	-1.00	---	---	---	-1.00	---	---	---	---	---	---	---	---	---	---	---	---	---	---	---	---	---	---	---	---	-0.20	---	---	---	---	---	---	-0.33	-0.57	---	---	---	---	---	-0.60	---	---	---	---	-0.28	---
APC4	-1.00	---	-1.00	-1.00	-1.00	-1.00	-1.00	-1.00	-1.00	-1.00	-1.00	-1.00	-1.00	-1.00	-1.00	-1.00	-1.00	-1.00	-1.00	-1.00	-1.00	-1.00	-1.00	-0.99	-1.00	-1.00	-1.00	-0.67	-0.08	-0.49	-0.25	---	---	-0.56	---	-0.12	-0.58	-0.33	-0.12	-0.23	-0.02	-0.40	-0.24	-0.35	-0.23	-0.42	---	-0.41	-0.46
APC7	---	---	---	-1.00	-1.00	-1.00	---	---	-1.00	---	-1.00	-1.00	-1.00	-1.00	---	---	-1.00	---	---	---	-1.00	---	---	---	---	---	-1.00	---	---	---	---	---	---	---	---	---	---	---	---	---	---	---	---	---	---	---	---	---	---
APP-BP1	-1.00	---	-1.00	-1.00	-1.00	-1.00	-1.00	-1.00	-1.00	---	-1.00	-1.00	-1.00	-1.00	---	---	-1.00	---	---	-1.00	---	-1.00	-1.00	-1.00	-1.00	-1.00	-1.00	---	---	---	---	---	---	---	---	-1.00	-0.17	-1.00	---	-1.00	---	---	-0.92	---	---	---	---	-0.88	-1.00
ASPP	-1.00	---	-1.00	-1.00	-0.99	-1.00	-1.00	-1.00	-1.00	-1.00	-1.00	-1.00	-1.00	-1.00	-1.00	-1.00	-1.00	-1.00	-0.99	-1.00	-1.00	-1.00	-1.00	-1.00	-0.99	-1.00	-1.00	-0.62	0.10	-0.39	-0.38	---	---	-0.24	---	-0.25	-0.22	-0.48	-0.03	-0.08	-0.11	-0.31	-0.39	-0.26	-0.12	-0.13	---	-0.19	-0.04
ATP7	-1.00	---	-1.00	-1.00	-1.00	-1.00	-1.00	-1.00	-1.00	-1.00	-1.00	-1.00	-1.00	-1.00	-1.00	-1.00	-1.00	-1.00	-1.00	-1.00	-1.00	-1.00	-1.00	-1.00	-1.00	-1.00	-1.00	-1.00	-0.34	-0.81	-0.90	---	---	-0.72	---	-0.80	-0.82	-0.76	-0.73	-0.48	-0.68	-1.00	-0.86	-0.77	-0.62	-0.77	---	-0.66	-0.82
ATPCL	-1.00	---	-1.00	-1.00	-1.00	-1.00	-1.00	-1.00	-1.00	-1.00	-0.99	-1.00	-1.00	-0.99	-1.00	-1.00	-1.00	-1.00	-1.00	-1.00	-1.00	-1.00	-1.00	-1.00	-1.00	-1.00	-1.00	-0.88	-0.77	-0.52	-0.20	---	---	-0.27	---	-0.42	-0.69	-0.58	-0.41	-0.38	-0.23	-0.39	-0.38	-0.45	-0.48	-0.44	---	-0.44	-0.49
ATPsyn-Cf6	-0.99	---	-1.00	-1.00	-0.99	-1.00	-1.00	-1.00	-1.00	-1.00	-1.00	-1.00	-1.00	-1.00	-1.00	-1.00	-1.00	-1.00	-1.00	-1.00	-1.00	-1.00	-1.00	-1.00	-1.00	-1.00	-1.00	-1.00	-1.00	-1.00	-1.00	---	---	-1.00	---	-1.00	-1.00	-1.00	-1.00	-1.00	-0.99	-1.00	-1.00	-1.00	-1.00	-1.00	---	-1.00	-1.00
ATPsyn-b	-0.99	---	-1.00	-1.00	-1.00	-1.00	-1.00	-1.00	-1.00	-1.00	-1.00	-1.00	-1.00	-1.00	-1.00	-1.00	-1.00	-1.00	-1.00	-1.00	-1.00	-1.00	-1.00	-1.00	-1.00	-1.00	-1.00	-0.98	-0.96	-0.98	-0.96	---	---	-0.99	---	-0.99	-0.98	-0.99	-0.99	-0.99	-0.99	-0.99	-0.99	-0.99	-1.00	-0.99	---	-0.99	-0.99
ATPsyn-beta	-1.00	---	-1.00	-1.00	-1.00	-1.00	-1.00	-1.00	-1.00	-1.00	-1.00	-1.00	-1.00	-1.00	-1.00	-1.00	-1.00	-1.00	-1.00	-1.00	-1.00	-1.00	-1.00	-1.00	-1.00	-1.00	-1.00	-0.96	-0.97	-0.98	-0.96	---	---	-0.96	---	-0.97	-0.97	-0.97	-0.97	-0.98	-0.97	-0.98	-0.98	-0.97	-0.98	-0.97	---	-0.97	-0.98
ATPsyn-d	-0.99	---	-0.99	-1.00	-1.00	-1.00	-1.00	-1.00	-0.99	-1.00	-1.00	-1.00	-1.00	-1.00	-1.00	-0.99	-1.00	-1.00	-1.00	-1.00	-0.99	-1.00	-1.00	-1.00	-1.00	-1.00	-1.00	-0.96	-0.94	-0.92	-0.96	---	---	-0.96	---	-0.95	-0.94	-0.97	-0.96	-0.95	-0.95	-0.97	-0.98	-0.95	-0.98	-0.96	---	-0.97	-0.96
ATPsyn-gamma	-1.00	---	-1.00	-1.00	-1.00	-1.00	-1.00	-1.00	-1.00	-1.00	-1.00	-1.00	-1.00	-1.00	-0.99	-1.00	-1.00	-1.00	-1.00	-1.00	-1.00	-1.00	-1.00	-1.00	-1.00	-1.00	-0.99	-0.86	-0.86	-0.94	-0.96	---	---	-0.93	---	-0.91	-0.93	-0.93	-0.93	-0.90	-0.93	-0.96	-0.95	-0.89	-0.94	-0.95	---	-0.94	-0.97
ATbp	-1.00	---	---	---	-1.00	-1.00	-1.00	---	-1.00	-1.00	-1.00	-1.00	-1.00	---	---	-1.00	---	-1.00	---	---	---	-1.00	---	---	-1.00	---	-1.00	---	-0.82	---	---	---	---	---	---	-0.60	-0.92	-1.00	-0.71	-0.94	-0.91	---	-0.94	-0.92	---	-0.62	---	-0.80	-1.00
Aac11	-1.00	---	-1.00	-1.00	-1.00	-1.00	-1.00	-1.00	-1.00	-1.00	-1.00	-1.00	-1.00	-1.00	-1.00	-1.00	-1.00	-1.00	-1.00	-1.00	-1.00	-1.00	-1.00	-1.00	-1.00	-1.00	-1.00	-0.59	-0.50	-0.44	-0.40	---	---	-0.48	---	-0.43	-0.51	-0.52	-0.48	-0.46	-0.50	-0.53	-0.50	-0.49	-0.59	-0.44	---	-0.54	-0.59
Aatf	-1.00	---	-1.00	-1.00	-1.00	-0.98	-1.00	-1.00	-1.00	-1.00	-1.00	-1.00	-1.00	-1.00	-1.00	-1.00	-1.00	-1.00	-1.00	-1.00	-1.00	-1.00	-1.00	-0.99	-1.00	-1.00	-1.00	-0.67	-0.93	-0.70	-0.57	---	---	-0.70	---	-0.67	-0.46	-0.51	-0.79	-0.65	-0.73	-0.56	-0.80	-0.75	-0.65	-0.78	---	-0.78	-0.78
Aats-ala	-1.00	---	-1.00	-1.00	-1.00	-1.00	-1.00	-1.00	-1.00	-1.00	-0.99	-1.00	-1.00	-1.00	-1.00	-1.00	-1.00	-1.00	-1.00	-1.00	-1.00	-1.00	-1.00	-1.00	-1.00	-1.00	-1.00	-0.30	-0.10	0.03	-0.08	---	---	-0.53	---	0.45	0.05	0.15	-0.08	0.23	0.05	0.00	-0.15	0.00	0.31	0.01	---	0.06	-0.29
Aats-ala-m	-1.00	---	---	-1.00	-1.00	-1.00	-1.00	-1.00	-1.00	-1.00	-1.00	-1.00	-1.00	-1.00	-1.00	-1.00	-1.00	---	-1.00	-1.00	---	-1.00	-1.00	-1.00	-1.00	-1.00	-1.00	0.08	0.13	-0.38	0.18	---	---	0.00	---	-0.21	-0.14	-0.11	0.31	-0.33	-0.71	---	-0.02	-0.17	-0.42	-0.77	---	0.08	-0.62
Aats-arg	-1.00	---	-1.00	-1.00	-1.00	-1.00	-1.00	-1.00	-1.00	-1.00	-1.00	-1.00	-1.00	-1.00	-1.00	-1.00	-1.00	-1.00	-1.00	-1.00	---	-1.00	-1.00	-1.00	-1.00	-1.00	-1.00	0.08	0.39	-0.38	0.19	---	---	0.00	---	-0.19	-0.54	-0.28	-0.12	-0.50	-0.19	---	-0.23	-0.08	-0.59	-0.10	---	-0.51	-0.55
Aats-asn	-1.00	---	-1.00	-1.00	-1.00	-1.00	-1.00	-1.00	-1.00	-1.00	-1.00	-1.00	-1.00	-1.00	-1.00	-1.00	-1.00	-1.00	-1.00	-1.00	-1.00	-1.00	-1.00	-1.00	-0.98	-1.00	-1.00	-1.00	-0.94	-1.00	-0.96	---	---	-1.00	---	-0.94	-1.00	-0.97	-0.98	-0.87	-1.00	-1.00	-0.93	-0.98	-0.88	-0.97	---	-0.89	-0.93
Aats-asp	-1.00	---	-1.00	-1.00	-1.00	-1.00	-1.00	-1.00	-1.00	-1.00	-1.00	-1.00	-1.00	-1.00	-1.00	-1.00	-1.00	-1.00	-1.00	-1.00	-1.00	-1.00	-1.00	-1.00	-1.00	-1.00	-1.00	-0.76	-0.72	-0.56	---	---	---	-0.09	---	-0.53	-0.36	-0.55	-0.25	-0.56	-0.38	---	-0.39	-0.76	---	-0.68	---	-0.37	-0.23
Aats-cys	---	---	-1.00	-1.00	-1.00	-1.00	-1.00	-1.00	-1.00	---	-1.00	-1.00	-1.00	-1.00	-1.00	-1.00	-1.00	-1.00	-1.00	-1.00	-1.00	-1.00	-1.00	-1.00	-1.00	-1.00	-1.00	-1.00	-0.45	-0.52	0.14	---	---	-0.56	---	-0.51	-0.50	-0.56	-0.51	-0.60	-0.58	---	-0.88	-0.27	---	-0.61	---	-0.45	-0.91
Aats-gln	-1.00	---	-1.00	-1.00	-1.00	-1.00	-1.00	-1.00	-1.00	-1.00	-1.00	-1.00	-1.00	-1.00	-1.00	-1.00	-1.00	-1.00	-1.00	-0.99	-1.00	-0.99	-1.00	-1.00	-1.00	-1.00	-1.00	-0.64	-0.66	-0.70	-0.74	---	---	-0.73	---	-0.71	-0.83	-0.75	-0.90	-0.73	-0.81	-0.87	-0.72	-0.83	-0.67	-0.84	---	-0.79	-0.80
Aats-glupro	-1.00	---	-1.00	-1.00	-1.00	-1.00	-1.00	-1.00	-1.00	-1.00	-1.00	-1.00	-1.00	-1.00	-1.00	-1.00	-1.00	-0.96	-1.00	-1.00	---	-1.00	-1.00	-1.00	-1.00	-1.00	-1.00	-0.65	-0.05	-1.00	---	---	---	-0.37	---	-0.50	-0.28	-0.74	-0.24	-0.65	-0.20	---	-0.23	-0.47	-0.16	-0.49	---	-0.54	-0.09
Aats-gly	-1.00	---	-1.00	-1.00	-1.00	-1.00	-1.00	-1.00	-1.00	-1.00	-1.00	-1.00	-1.00	-1.00	-1.00	-1.00	-1.00	-1.00	-1.00	-1.00	-1.00	-1.00	-1.00	-1.00	-1.00	-1.00	-1.00	-1.00	-1.00	-1.00	-0.96	---	---	-1.00	---	-1.00	-1.00	-1.00	-1.00	-1.00	-1.00	-0.93	-1.00	-0.91	-1.00	-0.98	---	-0.97	-0.96
Aats-his	-1.00	---	-1.00	-1.00	-1.00	-1.00	-1.00	-1.00	-1.00	-1.00	-1.00	-1.00	-1.00	-1.00	-1.00	-1.00	-1.00	-1.00	-1.00	-1.00	-1.00	-1.00	-1.00	-1.00	-1.00	-1.00	-1.00	-0.92	-1.00	-1.00	-0.96	---	---	-1.00	---	-0.99	-1.00	-0.99	-0.99	-1.00	-1.00	-1.00	-1.00	-0.99	-1.00	-1.00	---	-1.00	-0.99
Aats-ile	-1.00	---	-1.00	-1.00	-1.00	-1.00	-1.00	-1.00	-1.00	-1.00	-1.00	-1.00	-1.00	-1.00	-1.00	-1.00	-1.00	-1.00	-1.00	-1.00	-1.00	-1.00	-1.00	-1.00	-1.00	-1.00	-1.00	-0.64	-0.95	-0.92	-0.98	---	---	-0.88	---	-0.94	-0.97	-0.93	-0.92	-0.95	-0.95	-0.92	-0.91	-0.94	-0.96	-0.95	---	-0.98	-0.94
Aats-leu	-1.00	---	-1.00	-1.00	-1.00	-1.00	-1.00	-1.00	-1.00	-1.00	-1.00	-1.00	-1.00	-1.00	-1.00	-1.00	-1.00	-1.00	-1.00	-1.00	---	-1.00	---	-1.00	-1.00	-1.00	-1.00	-0.73	-0.79	-0.89	-0.76	---	---	-1.00	---	-0.64	-0.77	-1.00	-1.00	-0.89	-0.91	---	-1.00	-0.96	-1.00	-0.94	---	-0.87	-1.00
Aats-lys	-1.00	---	-1.00	-1.00	-1.00	-1.00	-1.00	-1.00	-1.00	-1.00	-1.00	-1.00	-1.00	-1.00	-1.00	-1.00	-1.00	-1.00	-1.00	-1.00	-1.00	-1.00	-1.00	-1.00	-1.00	-1.00	-1.00	-1.00	-1.00	-1.00	-1.00	---	---	-1.00	---	-1.00	-1.00	-1.00	-1.00	-1.00	-1.00	-1.00	-1.00	-1.00	-1.00	-1.00	---	-1.00	-1.00
Aats-met	-1.00	---	-1.00	-1.00	-1.00	-1.00	-1.00	-1.00	-1.00	-1.00	-1.00	-1.00	-1.00	-1.00	-1.00	-1.00	-1.00	-1.00	-1.00	-1.00	-1.00	-1.00	-1.00	-1.00	-1.00	-1.00	-1.00	-1.00	-1.00	-1.00	-0.95	---	---	-0.99	---	-0.96	-0.98	-1.00	-0.96	-0.94	-0.99	-1.00	-0.99	-0.96	-0.99	-0.98	---	-0.98	-1.00
Aats-phe	-1.00	---	-1.00	-1.00	-1.00	-1.00	-1.00	-1.00	-1.00	-1.00	-1.00	-1.00	-1.00	-1.00	-1.00	-1.00	-1.00	-1.00	-0.94	-1.00	-1.00	-1.00	-1.00	-1.00	-1.00	-1.00	-1.00	-0.08	0.11	---	---	---	---	0.00	---	0.33	0.05	-0.42	-0.25	0.00	-0.51	---	-0.53	-0.35	---	-0.23	---	-0.26	-0.30
Aats-pro	-1.00	---	-1.00	-1.00	-1.00	-1.00	-1.00	-1.00	-1.00	-1.00	-1.00	-1.00	-1.00	-1.00	-1.00	-1.00	-1.00	-1.00	-1.00	-1.00	-1.00	-1.00	-1.00	-1.00	-1.00	-1.00	-1.00	-0.76	-0.87	-0.71	-0.62	---	---	-0.66	---	-0.85	-0.58	-0.97	-0.89	-0.79	-0.85	-1.00	-0.83	-1.00	-0.30	-0.70	---	-0.75	-0.79
Aats-ser	---	---	-1.00	-1.00	-1.00	-1.00	-1.00	---	-1.00	---	-0.94	-1.00	-1.00	-1.00	-1.00	-1.00	-1.00	---	-1.00	---	---	-1.00	-1.00	---	-1.00	---	-1.00	---	-1.00	---	---	---	---	---	---	-1.00	---	---	---	---	-1.00	---	---	---	---	---	---	-1.00	---
Aats-thr	-1.00	---	-1.00	-1.00	-1.00	-1.00	-1.00	-1.00	-1.00	-1.00	-1.00	-1.00	-1.00	-1.00	-1.00	-1.00	-1.00	-1.00	-1.00	-1.00	-1.00	-1.00	-1.00	-1.00	-1.00	-1.00	-1.00	-0.98	-0.97	-0.96	-0.98	---	---	-0.98	---	-0.97	-0.98	-0.98	-0.97	-0.97	-0.97	-0.97	-0.97	-0.96	-0.99	-0.97	---	-0.99	-0.98
Aats-trp	-1.00	---	-1.00	-1.00	---	-1.00	-1.00	-1.00	-1.00	---	-1.00	-1.00	-1.00	-1.00	-1.00	-1.00	---	-1.00	---	---	---	---	---	---	---	---	-1.00	---	---	-0.85	-0.19	---	---	-0.70	---	-0.56	---	-0.90	0.08	---	-0.25	---	-0.17	---	---	-0.28	---	-0.37	---
Aats-tyr	-1.00	---	-1.00	-1.00	-1.00	-1.00	-1.00	-1.00	-1.00	-1.00	-1.00	-1.00	-1.00	-1.00	-1.00	-1.00	-1.00	-1.00	-1.00	-1.00	-1.00	-1.00	-1.00	-1.00	-1.00	-1.00	-1.00	-0.90	-0.96	-0.85	-0.93	---	---	-0.99	---	-0.90	-0.92	-0.97	-0.96	-0.96	-0.91	-0.92	-0.96	-0.95	-0.95	-0.93	---	-0.95	-0.96
Aats-tyr-m	-1.00	---	-1.00	-1.00	-1.00	-1.00	-1.00	-1.00	-1.00	-1.00	-1.00	-1.00	-1.00	-1.00	-1.00	-1.00	-1.00	-1.00	-1.00	-1.00	-1.00	-1.00	---	-1.00	-1.00	-1.00	-1.00	-1.00	---	-1.00	---	---	---	---	---	-1.00	-1.00	-1.00	-1.00	---	---	---	---	---	---	-1.00	---	-1.00	-1.00
Aats-val	-1.00	---	-1.00	-1.00	-0.98	-1.00	-1.00	-1.00	-1.00	-1.00	-1.00	-1.00	-1.00	-1.00	-1.00	-1.00	-1.00	-1.00	-1.00	-1.00	-1.00	-1.00	-1.00	-1.00	-1.00	-1.00	-1.00	-0.36	-0.50	-0.31	-0.68	---	---	-0.55	---	-0.57	-0.61	-0.71	-0.87	-0.77	-0.94	-1.00	-0.80	-0.79	-0.71	-0.74	---	-0.74	-0.94
Abd-B	---	---	---	---	---	---	---	---	---	---	---	---	---	---	---	---	---	---	---	---	---	---	---	---	---	---	---	---	---	---	---	---	---	---	---	---	---	---	---	---	---	---	---	---	---	---	---	---	---
Abi	-1.00	---	-1.00	-1.00	-1.00	-1.00	-1.00	-1.00	-1.00	-1.00	-1.00	-1.00	-1.00	-1.00	-1.00	-1.00	-1.00	-1.00	-1.00	-1.00	-1.00	-1.00	-1.00	-1.00	-1.00	-1.00	-1.00	-0.96	-0.88	-0.93	-0.88	---	---	-0.97	---	-0.93	-0.90	-0.95	-0.93	-0.95	-0.95	-0.94	-0.99	-0.94	-0.95	-0.96	---	-0.97	-0.94
Abl	-1.00	---	-1.00	-1.00	-1.00	-1.00	-1.00	-1.00	-1.00	-1.00	-1.00	-1.00	-1.00	-1.00	-1.00	-1.00	-1.00	-1.00	-1.00	-1.00	-1.00	-1.00	-1.00	-1.00	-1.00	-1.00	-1.00	-1.00	-1.00	-1.00	-1.00	---	---	-1.00	---	-1.00	-1.00	-1.00	-1.00	-1.00	-1.00	-1.00	-1.00	-1.00	-1.00	-1.00	---	-0.99	-1.00
Abp1	-1.00	---	-1.00	-1.00	-1.00	-1.00	-1.00	-1.00	-1.00	-1.00	-1.00	-1.00	-1.00	-1.00	-1.00	-1.00	-1.00	-1.00	-1.00	-1.00	-1.00	-1.00	-1.00	-1.00	-1.00	-1.00	-1.00	-1.00	-1.00	-0.95	-1.00	---	---	-0.96	---	-0.99	-1.00	-0.96	-0.99	-0.99	-0.99	-1.00	-0.99	-0.99	-0.99	-1.00	---	-1.00	-0.99
Ac13E	---	---	---	---	---	---	---	---	---	---	---	-1.00	---	---	---	-1.00	---	---	---	---	---	---	---	---	---	---	---	---	---	---	---	---	---	---	---	---	---	---	---	---	---	---	-1.00	---	---	---	---	---	---
Ac3	---	---	---	---	-0.95	-1.00	-1.00	---	-1.00	---	-1.00	-1.00	---	---	---	---	---	---	-1.00	---	---	---	---	---	-1.00	---	-1.00	-1.00	-0.85	---	---	---	---	---	---	-0.90	---	---	---	---	---	---	---	---	---	---	---	---	---
Ac78C	-1.00	---	-1.00	-1.00	-1.00	-1.00	-1.00	-1.00	-1.00	-1.00	-1.00	-1.00	-1.00	-1.00	-1.00	-1.00	-1.00	-1.00	-1.00	-1.00	-1.00	-1.00	-1.00	-1.00	-1.00	-1.00	-1.00	0.24	-0.38	-0.02	0.22	---	---	-0.18	---	-0.27	-0.18	-0.22	0.01	-0.10	-0.07	0.13	-0.02	0.05	0.04	0.22	---	0.17	0.21
AcCoAS	---	---	---	---	---	---	---	---	---	---	---	---	---	---	---	---	---	---	---	---	---	---	---	---	---	---	---	---	---	---	---	---	---	---	---	---	---	---	---	---	---	---	---	---	---	---	---	---	---
Acer	-1.00	---	-1.00	-1.00	-1.00	-1.00	-1.00	-1.00	-1.00	-1.00	-1.00	-1.00	-1.00	-1.00	-1.00	-1.00	-1.00	-1.00	-1.00	-1.00	-1.00	-1.00	-1.00	-1.00	-1.00	-1.00	-1.00	-0.98	-0.89	-0.90	-0.93	---	---	-0.72	---	-0.75	-0.74	-0.67	-0.73	-0.71	-0.62	-0.61	-0.59	-0.49	-0.55	-0.64	---	-0.51	-0.61
Acf1	-1.00	---	-1.00	-1.00	-1.00	-1.00	-1.00	-1.00	-1.00	-1.00	-1.00	-0.99	-1.00	-1.00	-1.00	-1.00	-1.00	-1.00	-1.00	-1.00	-1.00	-1.00	-1.00	-1.00	-1.00	-1.00	-1.00	-0.09	0.08	0.02	0.33	---	---	0.16	---	0.22	0.28	-0.22	0.10	0.16	0.20	-0.02	-0.00	0.07	0.22	0.12	---	-0.07	-0.02
Ack	-1.00	---	-1.00	-1.00	-1.00	-1.00	-1.00	-1.00	-1.00	-1.00	-1.00	-1.00	-1.00	-1.00	-1.00	-1.00	-1.00	-1.00	-1.00	-1.00	-1.00	-1.00	-1.00	-1.00	-1.00	-1.00	-1.00	-0.09	-0.02	-0.03	0.01	---	---	0.02	---	0.09	-0.19	-0.04	0.03	-0.10	-0.12	-0.03	-0.03	-0.07	0.12	-0.07	---	0.05	-0.01
Ack-like	-1.00	---	-1.00	-1.00	-1.00	-1.00	-1.00	-1.00	-1.00	-1.00	-1.00	-1.00	-1.00	-1.00	-1.00	-1.00	-1.00	-1.00	-1.00	-1.00	---	-1.00	-1.00	-1.00	-1.00	-1.00	-1.00	-0.53	0.29	-0.44	-0.62	---	---	-0.83	---	0.15	-0.31	-0.59	-0.61	---	-0.46	---	-0.30	-0.32	---	0.14	---	-0.20	0.02
Acn	-1.00	---	-1.00	-1.00	-1.00	-1.00	-1.00	-1.00	-1.00	-1.00	-1.00	-1.00	-1.00	-1.00	-1.00	-1.00	-1.00	-1.00	-1.00	-1.00	-1.00	-1.00	-1.00	-1.00	-1.00	-1.00	-1.00	-0.83	-0.79	-0.85	-0.85	---	---	-0.86	---	-0.88	-0.86	-0.76	-0.79	-0.83	-0.83	-0.85	-0.87	-0.85	-0.81	-0.83	---	-0.84	-0.85
Acon	-1.00	---	-1.00	-1.00	-1.00	-1.00	-1.00	-1.00	-1.00	-1.00	-1.00	-1.00	-1.00	-1.00	-1.00	-1.00	-1.00	-1.00	-1.00	-1.00	-1.00	-1.00	-1.00	-1.00	-1.00	-1.00	-1.00	-1.00	-0.99	-0.97	-0.94	---	---	-0.95	---	-0.93	-0.95	-0.94	-0.92	-0.94	-0.93	-0.97	-0.95	-0.97	-0.96	-0.95	---	-0.98	-0.97
Acox57D-d	-1.00	---	-1.00	-1.00	-1.00	-1.00	-1.00	-1.00	-1.00	-1.00	-1.00	-1.00	-1.00	-1.00	-1.00	-1.00	-1.00	-1.00	-1.00	-1.00	-1.00	-1.00	-1.00	-1.00	-1.00	-1.00	-1.00	---	-1.00	-1.00	---	---	---	-1.00	---	-1.00	-1.00	-1.00	-1.00	---	-1.00	---	-0.90	-1.00	---	-1.00	---	-1.00	-1.00
Acox57D-p	---	---	---	---	-1.00	---	---	---	---	---	---	---	---	---	---	---	---	---	---	---	---	---	---	---	---	---	---	---	---	---	---	---	---	---	---	-0.58	---	---	---	---	---	---	---	---	---	---	---	0.83	---
Acp36DE	---	---	---	---	---	---	-1.00	---	---	---	---	---	---	---	---	---	---	---	---	---	---	---	---	---	---	---	---	---	---	---	---	---	---	---	---	---	---	---	---	---	---	---	---	---	---	---	---	---	---
Acp95EF	---	---	---	---	---	---	---	---	---	---	---	---	---	---	---	---	---	---	---	---	---	---	---	---	---	---	---	---	---	---	---	---	---	---	---	---	---	---	---	---	---	---	---	---	---	---	---	---	---
Acph-1	---	---	---	---	---	---	---	---	---	---	-1.00	---	---	-1.00	---	-1.00	-1.00	---	-1.00	-1.00	---	---	---	-1.00	-1.00	-1.00	-1.00	---	---	-0.15	---	---	---	---	---	---	-0.92	-1.00	---	-1.00	---	---	-0.93	-1.00	---	-1.00	---	-0.78	---
Acsl	-1.00	---	-1.00	-1.00	-1.00	-1.00	-1.00	---	-1.00	---	-1.00	-1.00	-1.00	---	-1.00	-1.00	---	-1.00	-1.00	-1.00	---	---	-1.00	-1.00	-1.00	-1.00	-1.00	0.71	0.86	---	---	---	---	-0.62	---	-0.12	---	0.00	---	---	---	---	-0.45	-0.45	---	-0.73	---	0.09	-0.35
Act42A	-1.00	---	-1.00	-1.00	-1.00	-1.00	-1.00	-1.00	-1.00	-1.00	-1.00	-1.00	-1.00	-1.00	-1.00	-1.00	-1.00	-1.00	-1.00	-1.00	-1.00	-1.00	-1.00	-1.00	-1.00	-1.00	-1.00	-0.88	-0.93	-0.88	-0.90	---	---	-0.86	---	-0.91	-0.92	-0.91	-0.93	-0.93	-0.91	-0.92	-0.94	-0.91	-0.94	-0.90	---	-0.93	-0.94
Act5C	-1.00	---	-1.00	-1.00	-1.00	-1.00	-1.00	-1.00	-1.00	-1.00	-1.00	-1.00	-1.00	-1.00	-1.00	-1.00	-1.00	-1.00	-1.00	-1.00	-1.00	-1.00	-1.00	-1.00	-1.00	-1.00	-1.00	-0.82	-0.87	-0.89	-0.87	---	---	-0.88	---	-0.85	-0.87	-0.89	-0.90	-0.89	-0.90	-0.90	-0.91	-0.91	-0.93	-0.92	---	-0.92	-0.90
Act87E	---	---	---	---	---	---	---	---	---	---	---	---	---	---	---	---	---	---	---	---	---	---	---	---	---	---	---	---	---	---	---	---	---	---	---	---	---	---	---	---	---	---	---	---	---	---	---	---	---
Actn	-1.00	---	-1.00	-1.00	-1.00	-1.00	-1.00	-1.00	-1.00	-1.00	-1.00	-1.00	-1.00	-1.00	-1.00	-1.00	-1.00	-0.99	-1.00	-1.00	-1.00	-1.00	-1.00	-1.00	-1.00	-1.00	-1.00	-0.71	-0.94	-0.98	-0.91	---	---	-0.90	---	-0.92	-0.87	-0.97	-0.91	-0.97	-0.89	-0.95	-0.97	-0.93	-0.94	-0.97	---	-0.96	-0.96
Acyp2	-1.00	---	-1.00	-1.00	---	-0.97	-1.00	-1.00	-1.00	-1.00	-1.00	-1.00	-1.00	-1.00	-1.00	-1.00	-1.00	-1.00	-0.94	-1.00	-1.00	-1.00	-1.00	-1.00	-1.00	-1.00	-1.00	---	-0.87	---	---	---	---	-0.74	---	-0.73	-0.94	-0.95	-0.84	-0.93	-0.71	---	-0.95	-0.74	-0.73	-0.95	---	-0.86	-0.93
AdSL	-1.00	---	-1.00	-1.00	-1.00	-1.00	-1.00	-1.00	-1.00	-1.00	-1.00	-1.00	-1.00	-1.00	-1.00	-1.00	-1.00	-1.00	-1.00	-1.00	-1.00	-1.00	-1.00	-1.00	-1.00	-1.00	-1.00	-1.00	-0.71	-1.00	-0.96	---	---	-0.79	---	-0.61	-0.60	-0.68	-0.82	-0.79	-0.51	-0.82	-0.75	-0.74	-0.74	-0.56	---	-0.69	-0.86
AdSS	-1.00	---	-1.00	-1.00	-1.00	-1.00	-1.00	-1.00	-1.00	-1.00	-1.00	-1.00	-1.00	-1.00	-1.00	-1.00	-1.00	-1.00	-1.00	-1.00	-1.00	-1.00	-1.00	-1.00	-1.00	-1.00	-1.00	-0.92	-0.97	-0.94	-0.95	---	---	-0.95	---	-0.95	-0.96	-0.95	-0.94	-0.96	-0.97	-0.96	-0.96	-0.96	-0.97	-0.97	---	-0.97	-0.96
Ada	-1.00	---	-1.00	-1.00	-1.00	-1.00	-1.00	-1.00	-1.00	-1.00	-1.00	-1.00	-1.00	-1.00	-1.00	-1.00	-1.00	-1.00	-1.00	-1.00	-1.00	-1.00	-1.00	-1.00	-1.00	-1.00	-1.00	-0.78	-0.92	-0.86	-0.94	---	---	-0.82	---	-1.00	-0.95	-0.98	-1.00	-1.00	-0.93	-0.96	-0.97	-0.97	-0.95	-0.95	---	-0.92	-0.99
Ada2a	-1.00	---	-0.99	-1.00	-1.00	-1.00	-1.00	-1.00	-0.99	-1.00	-1.00	-0.98	-1.00	-1.00	-1.00	-1.00	-0.99	-1.00	-1.00	-1.00	-1.00	-0.99	-1.00	-1.00	-0.98	-1.00	-1.00	-0.41	-0.58	-0.55	-0.72	---	---	-0.65	---	-0.58	-0.55	-0.66	-0.58	-0.70	-0.64	-0.67	-0.73	-0.78	-0.69	-0.58	---	-0.62	-0.65
Ada2b	-1.00	---	-1.00	-1.00	-1.00	-1.00	-1.00	-1.00	-1.00	-1.00	-1.00	-1.00	-1.00	-1.00	-1.00	-1.00	-1.00	-1.00	-1.00	-1.00	-1.00	-1.00	-1.00	-1.00	-1.00	-1.00	-1.00	-0.40	-0.10	-0.21	-0.61	---	---	-0.49	---	-0.22	-0.52	-0.19	-0.18	-0.63	-0.40	-0.33	-0.47	-0.30	-0.38	-0.38	---	-0.19	-0.44
Adam	-1.00	---	-1.00	-1.00	-1.00	-1.00	-1.00	-1.00	-1.00	-1.00	-1.00	-1.00	-1.00	-1.00	-1.00	-1.00	-1.00	-1.00	-1.00	-1.00	-1.00	-1.00	-1.00	-1.00	-1.00	-1.00	-1.00	-0.10	0.15	0.16	-0.23	---	---	-0.10	---	0.00	0.14	-0.14	-0.10	0.35	-0.12	0.21	-0.31	-0.23	-0.23	-0.23	---	0.04	-0.13
AdamTS-A	---	---	---	---	---	---	---	---	---	---	---	---	---	---	---	---	---	---	---	---	---	---	---	---	---	---	---	---	---	---	---	---	---	---	---	---	---	---	---	---	---	---	---	---	---	---	---	---	---
Adar	-1.00	---	-0.99	-1.00	-1.00	-0.99	-1.00	-1.00	-1.00	-1.00	-1.00	-1.00	-1.00	-0.98	-1.00	-1.00	-1.00	-1.00	-1.00	-1.00	-1.00	-1.00	-1.00	-1.00	-1.00	-1.00	-1.00	-0.47	-0.37	-0.58	-0.62	---	---	-0.44	---	-0.45	-0.37	-0.51	-0.45	-0.44	-0.62	-0.57	-0.58	-0.49	-0.52	-0.59	---	-0.46	-0.58
AdenoK	-1.00	---	-1.00	-1.00	-1.00	-1.00	-1.00	-1.00	-1.00	-1.00	-1.00	-1.00	-1.00	-1.00	-1.00	-1.00	-1.00	-1.00	-1.00	-1.00	-1.00	-1.00	-1.00	-1.00	-1.00	-1.00	-1.00	-0.57	-0.51	-0.79	-0.63	---	---	-0.72	---	-0.75	-0.64	-0.78	-0.57	-0.71	-0.88	-0.78	-0.65	-0.63	-0.73	-0.77	---	-0.75	-0.74
Adf1	-1.00	---	-0.99	-0.99	-0.99	-1.00	-0.99	-1.00	-0.99	-0.99	-0.99	-1.00	-1.00	-0.98	-1.00	-1.00	-1.00	-0.98	-1.00	-0.98	-0.99	-1.00	-0.99	-1.00	-1.00	-0.99	-0.99	0.05	-0.01	-0.12	0.00	---	---	-0.05	---	-0.09	-0.28	-0.08	-0.14	-0.17	-0.09	-0.06	-0.04	-0.21	-0.03	0.04	---	-0.06	-0.02
Adgf-A	-1.00	---	-1.00	-1.00	-1.00	-1.00	-1.00	---	-1.00	---	---	---	---	---	---	---	---	---	---	---	---	---	---	---	-1.00	---	-1.00	-0.44	-0.52	-0.44	-0.58	---	---	0.38	---	0.68	---	---	---	---	---	---	-0.45	---	---	---	---	0.26	0.75
Adgf-C	---	---	---	---	---	---	---	---	---	---	---	---	---	---	---	---	---	---	---	---	---	---	---	---	---	---	---	---	---	---	---	---	---	---	---	---	---	---	---	---	---	---	---	---	---	---	---	-0.57	---
Adgf-D	---	---	---	---	---	---	---	---	---	---	---	---	---	---	---	---	---	---	---	---	---	---	---	---	---	---	---	---	---	---	---	---	---	---	---	---	---	---	---	---	---	---	---	---	---	---	---	---	---
Adh	---	---	---	-1.00	-1.00	-1.00	-1.00	-1.00	-1.00	-1.00	-1.00	-1.00	-1.00	-1.00	-1.00	-1.00	-1.00	-1.00	-1.00	-1.00	-1.00	-1.00	-1.00	-1.00	-1.00	-1.00	-1.00	-0.92	-1.00	-1.00	---	---	---	-1.00	---	-1.00	-1.00	-1.00	-1.00	---	-1.00	---	-1.00	-1.00	-1.00	-1.00	---	-1.00	-1.00
Adhr	---	---	---	-1.00	-1.00	-1.00	-1.00	-1.00	-1.00	-1.00	-1.00	-1.00	-1.00	-1.00	-1.00	-1.00	-1.00	-1.00	-1.00	-1.00	-1.00	-1.00	-1.00	-1.00	-1.00	-1.00	-1.00	-0.92	-1.00	-1.00	---	---	---	-1.00	---	-1.00	-1.00	-1.00	-1.00	---	-1.00	---	-1.00	-1.00	-1.00	-1.00	---	-1.00	-1.00
AdipoR	-1.00	---	-1.00	-1.00	-0.99	-0.99	-1.00	-0.99	-1.00	-1.00	-1.00	-1.00	-1.00	-1.00	-0.99	-1.00	-1.00	-1.00	-1.00	-1.00	-0.99	-1.00	-1.00	-1.00	-1.00	-1.00	-1.00	-0.62	-0.55	-0.48	-0.50	---	---	-0.61	---	-0.70	-0.74	-0.68	-0.64	-0.56	-0.61	-0.69	-0.64	-0.78	-0.77	-0.66	---	-0.68	-0.74
Adk1	---	---	-1.00	-1.00	-1.00	---	---	-1.00	-1.00	---	---	---	---	-1.00	---	---	---	---	---	---	---	---	---	-1.00	---	-1.00	---	---	---	---	---	---	---	---	---	---	---	---	---	---	-1.00	---	---	---	---	---	---	-1.00	-1.00
Adk2	-1.00	---	-1.00	-1.00	-1.00	-1.00	-1.00	-1.00	-1.00	-0.99	-1.00	-1.00	-1.00	-1.00	-1.00	-1.00	-1.00	-1.00	-1.00	-1.00	-1.00	-1.00	-1.00	-1.00	-1.00	-1.00	-1.00	-0.10	-0.48	-0.37	-0.60	---	---	-0.53	---	-0.59	-0.63	-0.58	-0.68	-0.63	-0.59	-0.59	-0.57	-0.60	-0.50	-0.44	---	-0.52	-0.62
Adk3	---	---	---	---	---	---	---	---	---	---	---	---	---	---	---	---	---	---	---	---	---	---	---	---	---	---	---	---	---	---	---	---	---	---	---	---	---	---	---	---	---	---	---	---	---	---	---	---	---
Ady43A	---	---	-1.00	-1.00	-1.00	-1.00	-1.00	-1.00	---	---	---	---	---	---	---	-1.00	---	---	---	---	---	---	---	---	---	---	---	---	---	---	---	---	---	---	---	---	---	---	---	---	---	---	---	---	---	---	---	---	---
Aef1	-1.00	---	-1.00	---	-1.00	-1.00	-1.00	-1.00	-1.00	-0.96	-1.00	-1.00	-1.00	-1.00	-1.00	-1.00	-1.00	-1.00	-1.00	-1.00	-1.00	-1.00	-1.00	-1.00	-1.00	-1.00	-1.00	-0.35	-0.46	---	---	---	---	---	---	-0.70	-0.70	-1.00	-0.79	---	-0.75	---	-0.92	-0.79	---	-0.68	---	-0.66	---
Afti	-1.00	---	-1.00	-1.00	-1.00	-1.00	-1.00	-1.00	-1.00	---	-1.00	-1.00	-1.00	-1.00	-1.00	-1.00	-1.00	-1.00	---	---	---	-1.00	-1.00	-1.00	-1.00	---	-1.00	-0.81	-0.94	---	---	---	---	---	---	---	---	---	---	---	-0.61	---	-0.40	---	---	---	---	-0.92	-0.62
Ahcy13	-1.00	---	-1.00	-1.00	-1.00	-1.00	-1.00	-1.00	-1.00	-1.00	-1.00	-1.00	-1.00	-1.00	---	-1.00	-1.00	---	-1.00	-1.00	-1.00	-1.00	-1.00	-1.00	-1.00	-1.00	-1.00	---	-1.00	---	---	---	---	---	---	-0.88	---	-0.90	-0.73	-1.00	-1.00	---	-1.00	---	---	-0.94	---	-1.00	-0.84
Ak6	-1.00	---	-1.00	-1.00	---	-1.00	-1.00	-1.00	-1.00	-1.00	-1.00	-1.00	-1.00	-1.00	-1.00	-1.00	-0.95	-1.00	-1.00	-1.00	-1.00	-1.00	-1.00	-1.00	-1.00	-1.00	-1.00	-0.71	-0.31	---	-0.83	---	---	-0.62	---	-0.78	-0.71	-0.59	-0.68	-0.62	-0.90	-0.50	-0.85	-0.76	-0.85	-0.87	---	-0.66	-0.75
Akap200	-1.00	---	-1.00	-1.00	-1.00	-1.00	-1.00	-1.00	-1.00	-1.00	-1.00	-1.00	-1.00	-1.00	-1.00	-1.00	-1.00	-1.00	-1.00	-1.00	-1.00	-1.00	-1.00	-1.00	-1.00	-1.00	-1.00	-0.83	-0.81	-0.81	-0.84	---	---	-0.85	---	-0.87	-0.86	-0.87	-0.87	-0.87	-0.87	-0.87	-0.88	-0.86	-0.87	-0.83	---	-0.88	-0.87
Akt1	-1.00	---	-1.00	-1.00	-1.00	-1.00	-1.00	-1.00	-1.00	-1.00	-1.00	-1.00	-0.99	-1.00	-1.00	-1.00	-1.00	-1.00	-1.00	-1.00	-1.00	-1.00	-1.00	-1.00	-1.00	-1.00	-1.00	0.17	-0.64	-0.58	0.00	---	---	-0.36	---	0.05	-0.05	-0.22	-0.08	-0.41	-0.17	0.12	-0.17	-0.25	-0.01	-0.11	---	-0.27	-0.32
Alas	-1.00	---	-1.00	-1.00	-1.00	-1.00	---	---	-1.00	---	-1.00	---	-1.00	---	-1.00	-1.00	---	---	-1.00	-1.00	-1.00	-1.00	---	-1.00	-1.00	---	-1.00	-0.84	-0.49	---	0.24	---	---	---	---	-0.65	-0.90	---	---	-0.23	-1.00	---	-0.78	-0.31	---	-0.90	---	-0.76	-0.77
Ald	-1.00	---	-1.00	-1.00	-1.00	-1.00	-1.00	-1.00	-1.00	-1.00	-1.00	-1.00	-1.00	-1.00	-1.00	-1.00	-1.00	-1.00	-1.00	-1.00	-1.00	-1.00	-1.00	-1.00	-1.00	-1.00	-1.00	-0.82	-0.76	-0.71	-0.83	---	---	-0.98	---	-1.00	-1.00	-1.00	-1.00	-1.00	-1.00	-1.00	-1.00	-1.00	-1.00	-1.00	---	-1.00	-1.00
Aldh	-1.00	---	-1.00	-1.00	-1.00	-1.00	-1.00	-1.00	-1.00	-1.00	-1.00	-1.00	-1.00	-1.00	-1.00	-1.00	-1.00	-1.00	-1.00	-1.00	-1.00	-1.00	-1.00	-1.00	-1.00	-1.00	-1.00	-0.89	-0.89	-1.00	-1.00	---	---	-1.00	---	-1.00	-1.00	-1.00	-1.00	-0.97	-0.98	-1.00	-1.00	-1.00	-1.00	-1.00	---	-0.97	-1.00
Aldh-III	-1.00	---	-1.00	-1.00	-1.00	-1.00	-1.00	-1.00	-1.00	-1.00	-1.00	-1.00	-1.00	-1.00	-1.00	-1.00	-1.00	-1.00	-1.00	-1.00	-1.00	-1.00	-1.00	-1.00	-1.00	-1.00	-1.00	-1.00	-1.00	-1.00	-1.00	---	---	-1.00	---	-1.00	-1.00	-1.00	-1.00	-1.00	-1.00	-1.00	-1.00	-1.00	-1.00	-1.00	---	-1.00	-1.00
Alg-2	-1.00	---	-1.00	-1.00	-1.00	-1.00	-1.00	-1.00	-1.00	-1.00	-1.00	-1.00	-1.00	-1.00	-1.00	-1.00	-1.00	-1.00	-1.00	-1.00	-1.00	-0.95	-1.00	-1.00	-0.99	-0.98	-1.00	-0.93	-0.88	-0.92	-0.88	---	---	-0.98	---	-0.92	-0.98	-0.95	-0.95	-0.95	-0.97	-1.00	-0.95	-0.87	-0.98	-0.98	---	-0.98	-0.94
Alg10	---	---	---	---	---	---	---	---	---	---	---	---	---	---	---	---	---	---	---	---	---	---	---	---	---	---	---	---	---	---	---	---	---	---	---	---	---	---	---	---	---	---	---	---	---	---	---	---	---
Alh	-1.00	---	-1.00	-1.00	-1.00	-1.00	-1.00	-1.00	-1.00	-1.00	-1.00	-1.00	-1.00	-1.00	-1.00	-1.00	-1.00	-1.00	-1.00	-1.00	-1.00	-1.00	-1.00	-1.00	-1.00	-1.00	-1.00	-0.44	-0.51	-0.62	-0.42	---	---	-0.48	---	-0.47	-0.32	-0.40	-0.26	-0.46	-0.22	0.04	-0.04	-0.09	-0.09	-0.14	---	-0.09	-0.12
Alk	---	---	---	---	---	---	---	---	---	---	-1.00	---	---	---	---	---	---	---	---	---	---	---	---	---	---	---	---	---	---	---	---	---	---	---	---	---	---	---	---	---	---	---	---	---	---	---	---	---	---
AlkB	-1.00	---	-1.00	-1.00	-1.00	-1.00	-1.00	-1.00	-1.00	-1.00	-1.00	-1.00	-1.00	-1.00	-1.00	-1.00	-1.00	-1.00	-1.00	-1.00	-1.00	-1.00	-1.00	-1.00	-1.00	-1.00	-1.00	-0.94	-1.00	-0.96	-1.00	---	---	-0.98	---	-1.00	-0.98	-1.00	-1.00	-1.00	-1.00	-1.00	-1.00	-1.00	-0.98	-0.98	---	-1.00	-0.99
Alr	-1.00	---	-1.00	-1.00	-1.00	-1.00	---	---	-1.00	-1.00	-1.00	-1.00	-1.00	-1.00	---	-1.00	-1.00	-1.00	-1.00	---	-1.00	-1.00	-1.00	-1.00	-1.00	-1.00	-1.00	-0.50	-0.79	---	---	---	---	-0.60	---	-0.79	-0.50	---	-1.00	---	---	---	---	-1.00	---	---	---	-0.77	-1.00
Ama	-1.00	---	-1.00	-1.00	-1.00	-1.00	-1.00	-1.00	-1.00	-1.00	-1.00	-1.00	-1.00	-1.00	-1.00	-1.00	-1.00	-1.00	-1.00	-1.00	-1.00	-1.00	-1.00	-1.00	-1.00	-1.00	-1.00	-0.38	-0.07	-0.20	-0.20	---	---	-0.15	---	-0.15	-0.07	-0.06	-0.08	-0.18	-0.14	-0.20	-0.06	-0.09	-0.23	-0.18	---	-0.16	-0.15
Amph	---	---	---	---	---	---	---	---	---	---	-1.00	---	---	---	---	---	---	---	---	---	---	---	---	---	---	---	---	---	-0.33	---	0.69	---	---	---	---	---	---	---	---	---	---	---	---	---	---	---	---	---	0.20
Amun	-1.00	---	-1.00	-1.00	-1.00	-1.00	-1.00	-1.00	-1.00	-1.00	-1.00	-1.00	-1.00	-1.00	-1.00	-1.00	-1.00	-1.00	-1.00	-1.00	-0.97	-1.00	-1.00	-1.00	-1.00	-1.00	-1.00	0.31	0.06	-0.16	0.23	---	---	0.19	---	-0.07	0.06	0.20	-0.22	-0.02	-0.07	0.09	0.19	-0.02	0.21	-0.04	---	0.16	-0.02
Ance	-1.00	---	-1.00	-1.00	-1.00	-0.99	-1.00	-1.00	-1.00	-1.00	-1.00	-1.00	-1.00	-1.00	-1.00	-1.00	-1.00	-1.00	-1.00	-1.00	-1.00	-1.00	-1.00	-1.00	-1.00	---	-1.00	-0.09	0.54	0.53	0.36	---	---	-0.19	---	-0.48	-0.31	-0.44	-0.03	-0.29	-0.06	-0.14	0.22	0.49	0.55	0.42	---	0.23	0.17
Ance-2	---	---	---	-1.00	---	---	-1.00	-1.00	-1.00	-1.00	---	-1.00	-1.00	---	---	---	-1.00	-1.00	---	---	---	---	---	---	---	---	---	---	---	---	---	---	---	---	---	---	---	---	---	---	---	---	---	---	---	---	---	-0.75	---
Ance-3	---	---	---	---	---	---	---	---	---	---	---	---	---	---	---	---	---	---	---	---	---	---	---	---	---	---	---	---	---	---	---	---	---	---	---	---	---	---	---	---	---	---	---	---	---	---	---	---	---
Ank	-1.00	---	-1.00	-1.00	-1.00	-1.00	-1.00	-1.00	-1.00	-1.00	-1.00	-1.00	-1.00	-1.00	-1.00	-1.00	-1.00	-1.00	-1.00	-1.00	-1.00	-1.00	-1.00	-1.00	-1.00	-1.00	-1.00	-1.00	-0.99	-0.99	-0.99	---	---	-1.00	---	-1.00	-0.99	-0.99	-0.99	-0.99	-0.99	-0.99	-1.00	-0.99	-0.99	-1.00	---	-1.00	-0.99
Ant2	---	---	---	-1.00	---	---	-1.00	---	-1.00	---	---	-1.00	---	---	-0.99	---	---	-1.00	---	-1.00	-1.00	---	---	---	---	-1.00	---	---	-1.00	---	-1.00	---	---	---	---	---	-1.00	---	---	-1.00	-0.98	---	---	---	---	-0.99	---	---	-1.00
Antp	---	---	---	---	---	---	---	---	---	---	---	---	-1.00	-1.00	-1.00	-1.00	-1.00	-1.00	-1.00	-1.00	---	---	---	---	---	---	---	---	---	---	---	---	---	---	---	---	---	---	0.33	0.49	0.26	0.07	-0.02	-0.09	0.42	-0.20	---	---	---
AnxB10	---	---	---	---	---	-1.00	---	---	---	---	---	---	---	---	---	-1.00	---	---	---	---	---	---	---	---	---	---	---	---	---	---	---	---	---	---	---	---	---	---	---	---	---	---	---	---	---	---	---	---	---
AnxB11	-0.99	---	-1.00	-1.00	-1.00	-1.00	-1.00	-1.00	-1.00	-1.00	-1.00	-1.00	-1.00	-1.00	-1.00	-1.00	-1.00	-1.00	-1.00	-1.00	-1.00	-1.00	-1.00	-0.99	-1.00	-1.00	-1.00	-0.65	-0.75	-0.57	-0.76	---	---	-0.63	---	-0.82	-0.77	-0.75	-0.75	-0.79	-0.83	-0.85	-0.80	-0.70	-0.92	-0.63	---	-0.74	-0.73
AnxB9	-1.00	---	-1.00	-1.00	-1.00	-0.99	-1.00	-1.00	-1.00	-1.00	-1.00	-1.00	-1.00	-1.00	-1.00	-1.00	-1.00	-1.00	-1.00	-1.00	-1.00	-1.00	-1.00	-1.00	-1.00	-1.00	-1.00	-0.99	-1.00	-1.00	-0.99	---	---	-1.00	---	-1.00	-1.00	-0.99	-0.98	-1.00	-0.99	-0.99	-1.00	-0.97	-0.99	-1.00	---	-1.00	-0.97
Aos1	-1.00	---	-1.00	-1.00	-1.00	-1.00	-1.00	-1.00	-1.00	-1.00	-1.00	-1.00	-1.00	-1.00	-1.00	-1.00	-1.00	-1.00	-1.00	-1.00	-1.00	-1.00	-1.00	-1.00	-1.00	-1.00	-1.00	-1.00	-1.00	-0.97	-1.00	---	---	-0.97	---	-0.99	-0.99	-0.99	-0.99	-0.98	-1.00	-1.00	-0.98	-0.99	-1.00	-1.00	---	-1.00	-1.00
Apc	---	---	---	---	---	-1.00	-1.00	---	-1.00	-1.00	-1.00	-1.00	---	---	---	-1.00	---	---	---	---	---	---	---	---	-1.00	---	-1.00	-1.00	-1.00	---	---	---	---	---	---	---	-0.86	-0.91	---	---	-0.72	---	-1.00	---	---	---	---	-0.96	---
Apc2	-1.00	---	-1.00	-1.00	-1.00	-1.00	-1.00	-1.00	-1.00	-1.00	-1.00	-1.00	-1.00	-1.00	-1.00	-1.00	-1.00	-1.00	-1.00	-1.00	-1.00	-1.00	-1.00	-1.00	-1.00	-1.00	-1.00	-0.94	-0.87	-0.85	-0.88	---	---	-0.90	---	-0.92	-0.97	-0.95	-0.92	-0.94	-0.96	-0.89	-0.93	-0.93	-0.97	-0.97	---	-0.95	-0.92
ApepP	-1.00	---	-1.00	-1.00	-1.00	-1.00	-1.00	-1.00	-1.00	-1.00	-1.00	-1.00	-1.00	-1.00	-1.00	-1.00	-1.00	-1.00	-1.00	-1.00	-1.00	-1.00	-1.00	-1.00	-1.00	-1.00	-1.00	-1.00	-0.98	-1.00	-0.98	---	---	-1.00	---	-1.00	-1.00	-1.00	-1.00	-1.00	-1.00	-1.00	-0.99	-1.00	-1.00	-1.00	---	-1.00	-1.00
Apf	-0.94	---	-1.00	-1.00	-1.00	-1.00	-1.00	-1.00	-1.00	-1.00	-1.00	-0.96	-0.98	-0.98	-1.00	-0.98	-1.00	-1.00	-1.00	-1.00	-1.00	-1.00	-1.00	-1.00	-1.00	-1.00	-1.00	-0.64	-0.86	-0.81	-0.95	---	---	-0.66	---	-0.83	-0.84	-0.84	-0.94	-1.00	-1.00	---	-0.82	-0.88	-0.93	-0.90	---	-0.85	-0.97
Aph-4	-1.00	---	---	---	-1.00	---	-1.00	---	---	-1.00	-1.00	-1.00	-1.00	---	-1.00	-1.00	---	-1.00	---	---	---	---	-1.00	---	-1.00	---	-1.00	---	-0.17	---	---	---	---	---	---	---	-0.33	---	---	---	---	---	---	-0.55	---	-0.30	---	-0.51	---
Aprt	-1.00	---	-1.00	-1.00	-1.00	-1.00	-1.00	-1.00	-1.00	-1.00	-1.00	-1.00	-1.00	-0.99	-1.00	-1.00	-1.00	-1.00	-1.00	-1.00	-1.00	-1.00	-1.00	-1.00	-1.00	-1.00	-1.00	-0.79	-0.91	-0.93	-0.98	---	---	-0.97	---	-0.95	-0.92	-0.91	-0.91	-0.93	-0.94	-0.97	-0.92	-0.93	-0.97	-0.90	---	-0.95	-0.93
Aps	-1.00	---	-1.00	-1.00	-1.00	-1.00	-1.00	-1.00	-1.00	-1.00	-1.00	-1.00	-1.00	-1.00	-1.00	-1.00	-1.00	-1.00	-1.00	-1.00	-1.00	-1.00	-1.00	-1.00	-1.00	-1.00	-1.00	-1.00	-1.00	-1.00	-1.00	---	---	-1.00	---	-1.00	-1.00	-1.00	-1.00	-1.00	-1.00	-1.00	-1.00	-1.00	-1.00	-1.00	---	-1.00	-1.00
Arc1	---	---	---	---	-1.00	-1.00	---	-1.00	---	---	-1.00	---	-1.00	---	---	-1.00	-1.00	---	-1.00	---	-1.00	-1.00	---	---	-1.00	-1.00	-0.91	---	---	---	---	---	---	---	---	---	---	---	---	---	---	---	---	---	---	---	---	-1.00	---
Arc2	---	---	---	---	---	---	---	---	---	---	---	---	---	---	---	---	---	---	---	---	---	---	---	---	---	---	---	---	---	---	---	---	---	---	---	---	---	---	---	---	---	---	---	---	---	---	---	---	---
Arc42	-1.00	---	-1.00	-1.00	-1.00	-1.00	-1.00	-1.00	-1.00	-1.00	-1.00	-1.00	-1.00	-1.00	-1.00	-1.00	-1.00	-1.00	-1.00	-1.00	-1.00	-1.00	-1.00	-1.00	-1.00	-1.00	-0.98	-0.45	-0.79	-0.48	-0.55	---	---	-0.57	---	-0.39	-0.44	-0.61	-0.49	-0.51	-0.54	-0.63	-0.51	-0.30	-0.40	-0.55	---	-0.83	-0.61
Arf102F	-0.96	---	-1.00	-1.00	-1.00	-1.00	-1.00	-1.00	-1.00	-1.00	-1.00	-1.00	-1.00	-1.00	-1.00	-1.00	-1.00	-1.00	-1.00	-1.00	-1.00	-1.00	-1.00	-1.00	-1.00	-1.00	-1.00	-0.89	-0.98	-0.98	-0.98	---	---	-0.97	---	-0.95	-0.98	-0.98	-0.97	-0.97	-0.99	-0.98	-0.97	-0.98	-0.99	-0.98	---	-0.98	-0.98
Arf51F	-1.00	---	-1.00	-1.00	-1.00	-0.98	-1.00	-1.00	-1.00	-1.00	-1.00	-1.00	-0.98	-1.00	-1.00	-1.00	-1.00	-1.00	-1.00	-1.00	-1.00	-1.00	-1.00	-1.00	-1.00	-1.00	-1.00	-0.77	-0.70	-0.59	-0.81	---	---	-0.75	---	-0.86	-0.82	-0.86	-0.87	-0.85	-0.88	-0.91	-0.86	-0.86	-0.93	-0.79	---	-0.67	-0.78
Arf79F	-1.00	---	-1.00	-1.00	-1.00	-1.00	-1.00	-1.00	-1.00	-1.00	-1.00	-1.00	-1.00	-1.00	-1.00	-1.00	-1.00	-1.00	-1.00	-1.00	-1.00	-1.00	-1.00	-1.00	-1.00	-1.00	-1.00	-0.97	-0.98	-0.99	-0.97	---	---	-0.97	---	-0.98	-0.98	-0.98	-0.98	-0.97	-0.97	-0.98	-0.98	-0.98	-0.98	-0.98	---	-0.98	-0.98
ArfGAP1	-1.00	---	-1.00	-1.00	-1.00	-1.00	-1.00	-1.00	-1.00	-1.00	-1.00	-1.00	-1.00	-1.00	-1.00	-1.00	-1.00	-1.00	-1.00	-1.00	-1.00	-1.00	-1.00	-1.00	-1.00	-1.00	-1.00	-0.92	-0.97	-0.95	-0.96	---	---	-0.99	---	-0.99	-0.97	-0.97	-1.00	-0.98	-0.97	-0.98	-0.94	-0.96	-0.97	-0.95	---	-0.97	-1.00
ArfGAP3	-1.00	---	-1.00	-1.00	-1.00	-1.00	-1.00	-1.00	-1.00	-1.00	-1.00	-1.00	-1.00	-1.00	-1.00	-1.00	-1.00	-1.00	-1.00	-1.00	-1.00	-1.00	-1.00	-1.00	-1.00	-1.00	-1.00	-0.79	-0.87	-0.90	-0.90	---	---	-0.90	---	-0.92	-0.89	-0.91	-0.95	-0.89	-0.92	-0.98	-0.93	-0.92	-0.93	-0.91	---	-0.93	-0.92
Arfip	-1.00	---	-0.98	-1.00	-1.00	-1.00	-1.00	-1.00	-1.00	-1.00	-1.00	-1.00	-1.00	-1.00	-1.00	-1.00	-1.00	-1.00	-1.00	-1.00	-1.00	-1.00	-1.00	-1.00	-1.00	-1.00	-1.00	0.21	0.70	0.54	0.04	---	---	0.24	---	0.28	0.07	-0.01	0.33	-0.11	0.14	0.26	0.02	-0.07	-0.06	0.15	---	0.46	0.33
Arfrp1	---	---	-1.00	-1.00	---	-1.00	-1.00	-1.00	-1.00	-1.00	-1.00	-1.00	-1.00	-1.00	---	-1.00	-1.00	-1.00	-1.00	-1.00	-1.00	-1.00	-1.00	-1.00	-1.00	-1.00	-1.00	---	---	---	---	---	---	---	---	---	---	---	-0.93	---	-0.93	---	-1.00	-1.00	---	-1.00	---	-0.89	-1.00
Argk	-1.00	---	---	-1.00	-1.00	-1.00	-1.00	---	-1.00	-1.00	-1.00	-1.00	-1.00	-1.00	-1.00	-1.00	-1.00	-1.00	-1.00	---	-1.00	---	-1.00	-1.00	-1.00	-1.00	-1.00	-1.00	---	---	---	---	---	---	---	-1.00	-1.00	-1.00	-1.00	---	-0.75	---	-1.00	---	---	-1.00	---	-1.00	-1.00
Ark	-1.00	---	-1.00	-1.00	-1.00	-1.00	-1.00	-1.00	-1.00	-1.00	-1.00	-1.00	-1.00	-1.00	-1.00	-1.00	-1.00	-1.00	-1.00	-1.00	-1.00	-1.00	-1.00	-1.00	-1.00	-1.00	-1.00	-0.01	-0.45	-0.15	-0.08	---	---	0.08	---	-0.22	-0.03	-0.01	-0.16	-0.09	-0.27	-0.46	-0.18	0.01	-0.26	-0.04	---	-0.22	-0.20
Arl1	-1.00	---	-1.00	-1.00	-0.99	-1.00	-1.00	-1.00	-1.00	-1.00	-1.00	-1.00	-1.00	-1.00	-1.00	-1.00	-1.00	-1.00	-1.00	-1.00	-1.00	-1.00	-1.00	-1.00	-1.00	-1.00	-1.00	-0.75	-0.79	-0.78	-0.85	---	---	-0.85	---	-0.88	-0.85	-0.88	-0.92	-0.92	-0.88	-0.85	-0.86	-0.87	-0.86	-0.80	---	-0.93	-0.90
Arl2	-1.00	---	-1.00	-1.00	-1.00	-1.00	-1.00	-1.00	-1.00	-1.00	-0.96	-1.00	-1.00	-1.00	-1.00	-1.00	-1.00	-1.00	-1.00	-0.97	-1.00	-1.00	-1.00	-0.98	-1.00	-1.00	-1.00	-1.00	-0.81	-0.93	---	---	---	-1.00	---	-0.94	-0.83	-0.85	-0.90	-0.78	-1.00	---	-0.92	-1.00	-0.74	-1.00	---	-0.93	-1.00
Arl4	---	---	-1.00	-1.00	---	-1.00	-1.00	-1.00	-1.00	---	-1.00	-0.89	---	-1.00	-1.00	-1.00	-1.00	---	-0.97	-1.00	---	-1.00	-1.00	-1.00	-1.00	-1.00	-1.00	-0.60	-0.78	-0.66	-0.44	---	---	-0.58	---	-0.25	-0.77	-0.54	-0.87	---	-0.62	-0.81	-0.52	-0.73	-0.51	-0.55	---	-0.47	-0.40
Arp1	-1.00	---	-1.00	-1.00	-1.00	-1.00	-1.00	-1.00	-1.00	-1.00	-0.97	-1.00	-1.00	-1.00	-0.95	-1.00	-1.00	-1.00	-1.00	-1.00	-1.00	-1.00	-1.00	-1.00	-1.00	-1.00	-1.00	-0.75	-0.35	-0.96	-0.85	---	---	-0.79	---	-0.57	-0.75	-0.83	-0.89	-0.88	-0.55	---	-0.54	-0.38	---	-0.37	---	-0.57	-0.93
Arp10	-1.00	---	-1.00	-1.00	-1.00	-1.00	-1.00	-1.00	-1.00	-1.00	-1.00	-1.00	-1.00	-1.00	-1.00	-1.00	-1.00	-1.00	-1.00	-1.00	---	-1.00	-1.00	-1.00	-1.00	-1.00	-1.00	-0.25	-0.50	0.54	-0.14	---	---	0.19	---	0.17	-0.03	-0.47	-0.45	-0.46	-0.27	0.05	-0.34	-0.05	-0.64	-0.21	---	-0.43	-0.17
Arp2	-1.00	---	-1.00	-1.00	-1.00	-1.00	-1.00	-1.00	-1.00	-1.00	-1.00	-1.00	-1.00	-1.00	-1.00	-1.00	-1.00	-1.00	-1.00	-1.00	-1.00	-1.00	-1.00	-1.00	-1.00	-1.00	-1.00	-0.05	-0.25	-0.28	-0.59	---	---	-0.24	---	-0.47	-0.45	-0.54	-0.37	-0.55	-0.53	-0.51	-0.56	-0.39	-0.48	-0.73	---	-0.43	-0.42
Arp3	-1.00	---	-1.00	-1.00	-1.00	-1.00	-1.00	-1.00	-1.00	-1.00	-1.00	-1.00	-1.00	-1.00	-1.00	-1.00	-1.00	-1.00	-1.00	-1.00	-1.00	-1.00	-1.00	-1.00	-1.00	-1.00	-1.00	-0.94	-0.98	-0.96	-0.94	---	---	-0.95	---	-0.98	-0.99	-0.98	-0.98	-1.00	-0.98	-0.94	-0.98	-0.97	-0.97	-0.98	---	-0.98	-0.98
Arp5	-1.00	---	-1.00	-1.00	-1.00	-0.98	-1.00	-1.00	-1.00	-1.00	-0.99	-1.00	-1.00	-1.00	-1.00	-1.00	-1.00	-1.00	-1.00	-1.00	-1.00	-1.00	-1.00	-1.00	-1.00	-1.00	-1.00	-0.89	-1.00	-1.00	-1.00	---	---	-0.98	---	-0.96	-0.93	-0.96	-0.98	-1.00	-0.95	-1.00	-1.00	-0.97	-0.98	-0.98	---	-1.00	-0.95
Arp53D	---	---	-1.00	---	---	---	---	---	-1.00	---	---	---	---	---	---	---	---	---	---	---	---	---	---	---	---	---	---	---	---	---	---	---	---	---	---	---	---	---	---	---	---	---	---	---	---	---	---	---	---
Arp6	-1.00	---	-1.00	-1.00	-1.00	-1.00	-1.00	-1.00	-1.00	-1.00	-1.00	-1.00	-1.00	-1.00	-1.00	-1.00	-1.00	-1.00	-1.00	-1.00	-1.00	-1.00	-1.00	-1.00	-1.00	-1.00	-1.00	-0.60	-0.95	-0.91	-0.82	---	---	-0.86	---	-0.89	-0.89	-0.89	-0.92	-0.91	-0.86	-0.86	-0.92	-0.86	-0.96	-0.94	---	-0.88	-0.89
Arp8	-1.00	---	-1.00	-1.00	-1.00	-1.00	-1.00	-1.00	-1.00	-1.00	-1.00	-1.00	-1.00	-1.00	-1.00	-1.00	-1.00	-1.00	-1.00	-1.00	-1.00	-1.00	-1.00	-1.00	-1.00	-1.00	-1.00	-0.84	-0.84	-0.89	-0.88	---	---	-0.89	---	-0.78	-0.88	-0.91	-0.81	-0.89	-0.89	-0.79	-0.79	-0.93	-0.94	-0.96	---	-0.89	-1.00
Arpc1	-1.00	---	-1.00	-1.00	-1.00	-1.00	-1.00	-1.00	-1.00	-1.00	-1.00	-1.00	-1.00	-1.00	-1.00	-1.00	-1.00	-0.99	-1.00	-1.00	-1.00	-1.00	-1.00	-1.00	-1.00	-1.00	-1.00	-0.50	-0.46	-0.36	-0.40	---	---	-0.35	---	-0.41	-0.70	-0.49	-0.58	-0.32	-0.51	-0.66	-0.58	-0.49	-0.54	-0.54	---	-0.45	-0.70
Arpc2	-1.00	---	-1.00	-1.00	-1.00	-1.00	-1.00	-1.00	-1.00	-1.00	-1.00	-1.00	-1.00	-1.00	-1.00	-1.00	-1.00	-1.00	-1.00	-1.00	-1.00	-1.00	-1.00	-1.00	-1.00	-1.00	-1.00	-0.89	-0.90	-0.87	-0.95	---	---	-0.92	---	-0.90	-0.93	-0.92	-0.95	-0.92	-0.89	-0.93	-0.91	-0.94	-0.93	-0.92	---	-0.95	-0.94
Arpc3A	-1.00	---	-1.00	-1.00	-1.00	-1.00	-1.00	-1.00	-1.00	-1.00	-1.00	-1.00	-1.00	-1.00	-1.00	-1.00	-1.00	---	-1.00	-1.00	-1.00	-1.00	-1.00	-1.00	-1.00	-1.00	-1.00	-0.73	-0.86	-0.45	-0.30	---	---	-0.76	---	-0.63	-0.70	-0.89	-0.70	-0.70	-0.68	---	-0.80	-0.76	---	-0.84	---	-0.79	-0.76
Arpc4	-1.00	---	-1.00	-1.00	-1.00	-1.00	-1.00	-1.00	-1.00	-1.00	-1.00	-1.00	-1.00	-1.00	-1.00	-1.00	-1.00	-0.99	-1.00	-1.00	-1.00	-1.00	-1.00	-1.00	-1.00	-1.00	-1.00	-0.85	-0.89	-0.88	-0.88	---	---	-0.95	---	-0.89	-0.84	-0.91	-0.90	-0.82	-0.84	-0.87	-0.96	-0.92	-0.98	-0.93	---	-0.97	-0.95
Arpc5	-1.00	---	-1.00	-0.99	-1.00	-0.99	-1.00	-1.00	-1.00	-1.00	-1.00	-1.00	-1.00	-1.00	-0.99	-0.99	-1.00	-1.00	-1.00	-1.00	-1.00	-1.00	-1.00	-1.00	-1.00	-0.99	-1.00	-0.30	-0.48	-0.46	-0.55	---	---	-0.34	---	-0.20	-0.50	-0.43	-0.38	-0.49	-0.29	-0.52	-0.47	-0.57	-0.52	-0.49	---	-0.58	-0.37
Ars2	-1.00	---	-1.00	-1.00	-1.00	-1.00	-1.00	-1.00	-1.00	-1.00	-1.00	-1.00	-1.00	-1.00	-1.00	-1.00	-1.00	-1.00	-1.00	-1.00	-1.00	-1.00	-1.00	-1.00	-1.00	-1.00	-1.00	-0.84	-0.82	-0.84	-0.88	---	---	-0.84	---	-0.86	-0.90	-0.89	-0.88	-0.91	-0.90	-0.90	-0.89	-0.89	-0.90	-0.87	---	-0.88	-0.89
Art1	-1.00	---	-1.00	-1.00	-1.00	-1.00	-1.00	-1.00	-1.00	-1.00	-1.00	-1.00	-1.00	-1.00	-1.00	-1.00	-1.00	-1.00	-1.00	-1.00	-1.00	-1.00	-1.00	-1.00	-1.00	-1.00	-1.00	-1.00	-0.93	-0.96	-0.98	---	---	-0.95	---	-0.96	-0.97	-0.99	-0.99	-1.00	-0.98	-0.98	-0.97	-0.99	-0.96	-0.99	---	-0.96	-0.99
Art2	-1.00	---	-1.00	---	---	-1.00	---	---	-1.00	---	-1.00	---	-1.00	---	---	---	---	---	---	---	---	---	---	---	---	---	---	---	---	---	---	---	---	---	---	---	---	---	---	---	---	---	---	---	---	---	---	0.40	---
Art3	-1.00	---	-1.00	-1.00	-1.00	-1.00	-1.00	-1.00	-1.00	-1.00	-1.00	-1.00	-1.00	-1.00	-1.00	-1.00	-1.00	-1.00	-1.00	-1.00	-1.00	-1.00	-1.00	-1.00	-1.00	-1.00	-1.00	-1.00	-1.00	-0.94	-0.94	---	---	-0.99	---	-1.00	-1.00	-1.00	-1.00	-1.00	-1.00	-1.00	-1.00	-1.00	-1.00	-1.00	---	-1.00	-1.00
Art4	-1.00	---	-1.00	-1.00	-0.97	-1.00	-1.00	-1.00	-1.00	-1.00	-1.00	-1.00	-1.00	-1.00	-1.00	-1.00	-1.00	-1.00	-1.00	-1.00	-1.00	-1.00	-1.00	-1.00	-0.99	-1.00	-1.00	-0.36	-0.10	-0.18	-0.29	---	---	-0.13	---	0.22	-0.07	-0.06	-0.03	0.26	0.05	0.14	0.00	-0.27	-0.07	-0.03	---	-0.02	0.04
Art7	-1.00	---	-1.00	-1.00	-1.00	-1.00	-1.00	-1.00	-1.00	-1.00	-1.00	-1.00	-1.00	-1.00	-1.00	-1.00	-1.00	-1.00	-1.00	-1.00	-1.00	-1.00	-1.00	-1.00	-1.00	---	-1.00	-0.05	0.35	0.00	---	---	---	0.33	---	-0.05	0.07	0.29	0.07	0.18	0.00	---	-0.27	-0.29	0.18	0.24	---	0.01	-0.05
Art8	-1.00	---	-1.00	-1.00	-1.00	-1.00	-1.00	-1.00	-1.00	-1.00	-1.00	-1.00	-1.00	-1.00	-1.00	-1.00	-1.00	-1.00	-1.00	-1.00	-1.00	-1.00	-1.00	-1.00	-1.00	-1.00	-1.00	-0.54	-0.85	-0.86	-1.00	---	---	-0.92	---	-0.69	-0.90	-0.97	-0.90	-0.88	-0.81	-1.00	-0.97	-0.83	-1.00	-0.94	---	-0.87	-0.85
Asap	-1.00	---	-1.00	-1.00	-1.00	-1.00	-1.00	-1.00	-1.00	-1.00	-1.00	-1.00	-1.00	-1.00	-1.00	-1.00	-1.00	-1.00	-1.00	-1.00	-1.00	-1.00	-1.00	-1.00	-1.00	-1.00	-1.00	0.35	0.65	-0.08	-0.07	---	---	-0.14	---	-0.19	-0.20	-0.11	-0.19	-0.08	-0.12	0.09	-0.12	-0.06	0.04	-0.05	---	-0.08	0.10
Asator	-1.00	---	-1.00	-1.00	-1.00	-1.00	-1.00	-1.00	-1.00	-1.00	-1.00	-1.00	-1.00	-1.00	-1.00	-1.00	-1.00	-1.00	-1.00	-1.00	-1.00	-1.00	-1.00	-1.00	-1.00	-1.00	-1.00	-0.54	-0.17	-0.69	-0.71	---	---	-0.80	---	-0.57	-0.61	-0.80	-0.93	-0.59	-0.82	-0.70	-0.69	-0.79	-0.87	-0.82	---	-0.84	-0.86
Asciz	-1.00	---	-1.00	-1.00	-1.00	-1.00	-1.00	-1.00	-1.00	-1.00	-1.00	-1.00	-1.00	-1.00	-1.00	-1.00	-1.00	-1.00	-1.00	-1.00	-1.00	-1.00	-1.00	-1.00	-1.00	-1.00	-1.00	---	---	-0.11	---	---	---	---	---	-0.70	-0.38	-0.23	-0.71	-0.33	-0.17	---	---	-0.46	---	-0.45	---	-0.86	-0.12
Asph	-1.00	---	-1.00	-1.00	-1.00	-1.00	-1.00	-1.00	-1.00	-1.00	-1.00	-1.00	-1.00	-1.00	-1.00	-1.00	-1.00	-1.00	-1.00	-1.00	-1.00	-1.00	-1.00	-1.00	-1.00	-1.00	-1.00	0.11	-0.00	-0.08	0.09	---	---	-0.20	---	-0.02	-0.12	-0.09	-0.15	-0.21	-0.05	-0.29	-0.19	-0.14	-0.12	-0.06	---	-0.07	-0.02
AstC	---	---	---	---	---	---	---	---	---	---	---	---	---	---	---	-1.00	-1.00	-1.00	---	---	---	-1.00	-1.00	-1.00	---	---	---	---	---	---	---	---	---	---	---	---	---	---	---	---	---	---	---	---	---	---	---	-0.55	---
AstC-R1	---	---	---	---	---	---	---	---	---	---	---	---	---	---	---	---	---	---	---	---	---	---	---	---	---	---	---	---	---	---	---	---	---	---	---	---	---	---	---	---	---	---	---	---	---	---	---	---	---
Asx	-1.00	---	-1.00	-1.00	-1.00	-1.00	-1.00	-1.00	-1.00	-1.00	-1.00	-1.00	-1.00	-1.00	-1.00	-1.00	-1.00	-1.00	-1.00	-1.00	---	-1.00	-1.00	-1.00	-1.00	-1.00	-1.00	0.24	-0.37	-0.31	-0.38	---	---	0.03	---	-0.07	-0.25	-0.26	-0.29	-0.34	-0.25	-0.44	-0.07	-0.07	-0.34	-0.28	---	-0.20	-0.03
Atac1	-1.00	---	-1.00	-1.00	-1.00	-1.00	-1.00	-1.00	-1.00	-1.00	-1.00	-1.00	-1.00	-0.99	-1.00	-1.00	-1.00	-1.00	-1.00	-1.00	-1.00	-1.00	-1.00	-1.00	-1.00	-1.00	-1.00	-0.72	-0.42	-0.67	-0.44	---	---	-0.65	---	-0.67	-0.35	-0.31	-0.29	-0.45	-0.51	-0.22	-0.58	-0.41	-0.19	-0.51	---	-0.42	-0.17
Atac2	-1.00	---	-1.00	-1.00	-1.00	-0.98	-1.00	-1.00	-1.00	-1.00	-1.00	-1.00	-1.00	-1.00	-1.00	-1.00	-1.00	-1.00	-1.00	-1.00	-1.00	-1.00	-1.00	-1.00	-1.00	-1.00	-1.00	-0.18	0.06	0.07	0.25	---	---	0.17	---	-0.32	-0.20	0.11	-0.08	-0.09	0.11	-0.37	-0.04	0.22	0.22	-0.05	---	0.32	0.00
Atac3	-1.00	---	-1.00	-1.00	-1.00	-1.00	-1.00	-1.00	-1.00	-1.00	-1.00	-1.00	---	-1.00	-1.00	-1.00	-1.00	-1.00	-1.00	-1.00	---	-1.00	-1.00	-1.00	-1.00	-1.00	-1.00	0.70	-0.15	-0.18	0.76	---	---	0.42	---	0.20	0.31	0.40	0.25	0.52	0.36	---	0.20	0.22	0.24	0.26	---	0.52	0.20
Ate1	-1.00	---	-1.00	-1.00	-1.00	-1.00	-1.00	-1.00	-1.00	-1.00	-1.00	-1.00	-1.00	-1.00	-0.99	-1.00	-1.00	-1.00	-1.00	-1.00	-1.00	-1.00	-1.00	-1.00	-1.00	-1.00	-1.00	-0.58	-0.80	-0.56	-0.74	---	---	-0.77	---	-0.74	-0.65	-0.82	-0.77	-0.61	-0.83	-0.92	-0.75	-0.80	-0.82	-0.82	---	-0.69	-0.93
Atet	---	---	---	---	-1.00	-1.00	-1.00	---	-1.00	---	---	---	---	---	---	---	---	---	---	---	---	---	---	---	---	---	---	---	---	---	---	---	---	---	---	0.61	0.10	---	---	---	---	---	---	---	---	---	---	---	---
Atf-2	-1.00	---	-1.00	-1.00	-1.00	-1.00	-1.00	-1.00	-1.00	-1.00	-1.00	-1.00	-1.00	-1.00	-1.00	-1.00	-1.00	-1.00	-1.00	-1.00	-1.00	-1.00	-1.00	-1.00	-1.00	-1.00	-0.98	-0.26	-0.69	-1.00	---	---	---	---	---	-0.35	-0.77	-0.55	-0.72	-0.62	-0.60	---	-0.53	-0.86	-0.60	-0.35	---	-0.61	-0.80
Atf6	---	---	-1.00	-1.00	---	-0.99	-1.00	-1.00	-1.00	-1.00	-1.00	-1.00	-1.00	-1.00	-1.00	-1.00	-1.00	-1.00	-1.00	-1.00	-1.00	-1.00	-1.00	-1.00	-1.00	-1.00	-1.00	-1.00	-1.00	-1.00	-0.99	---	---	-1.00	---	-1.00	-1.00	-1.00	-1.00	-1.00	-1.00	-1.00	-0.98	-1.00	-1.00	-1.00	---	-0.98	-1.00
Atg1	-1.00	---	-1.00	-1.00	-1.00	-1.00	-1.00	-1.00	-1.00	-1.00	-1.00	-1.00	-1.00	-1.00	-1.00	-1.00	-1.00	-1.00	-1.00	-1.00	-1.00	-1.00	-1.00	-1.00	-1.00	-1.00	-1.00	0.44	-0.20	---	-0.36	---	---	-0.09	---	-0.03	-0.16	-0.52	-0.13	-0.35	-0.08	0.11	0.03	-0.23	-0.46	-0.12	---	-0.20	-0.34
Atg10	-1.00	---	-1.00	-1.00	---	-1.00	-1.00	-1.00	-1.00	---	---	---	---	-1.00	---	---	---	---	---	---	---	---	---	---	-1.00	---	---	-0.70	---	---	---	---	---	---	---	-0.71	---	---	---	---	-0.33	---	-1.00	---	---	---	---	-0.86	---
Atg101	-1.00	---	-1.00	-1.00	-1.00	-1.00	-1.00	-1.00	-1.00	-1.00	-1.00	-1.00	-1.00	-1.00	-1.00	-1.00	-1.00	-1.00	-1.00	-1.00	-1.00	-1.00	-1.00	-0.99	-1.00	-1.00	-1.00	0.04	-0.05	-0.15	0.07	---	---	-0.21	---	-0.27	-0.20	-0.27	-0.11	-0.11	-0.07	-0.12	-0.04	0.04	0.18	0.09	---	0.03	0.18
Atg12	---	---	---	---	---	---	---	---	---	---	---	---	---	---	---	---	---	---	---	---	---	---	---	---	---	---	---	---	---	---	---	---	---	---	---	---	---	---	---	---	---	---	---	---	---	---	---	---	---
Atg13	-1.00	---	-1.00	-1.00	-1.00	-1.00	-1.00	-1.00	-1.00	-1.00	-1.00	-1.00	-1.00	-1.00	-1.00	-1.00	-1.00	-1.00	-1.00	-1.00	-1.00	-1.00	-1.00	-1.00	-1.00	-1.00	-1.00	0.20	-0.30	0.00	-0.04	---	---	-0.05	---	0.09	-0.05	-0.09	-0.04	0.21	-0.12	-0.17	-0.08	-0.06	-0.19	-0.22	---	-0.16	-0.32
Atg14	-1.00	---	-1.00	-1.00	-1.00	-0.98	-1.00	-1.00	-1.00	-1.00	-1.00	-1.00	-1.00	-1.00	-1.00	-1.00	-1.00	-1.00	-1.00	-1.00	-1.00	-1.00	-1.00	-1.00	-1.00	-1.00	-1.00	0.07	-0.14	-0.12	-0.11	---	---	0.08	---	-0.07	-0.17	-0.17	-0.13	0.00	-0.18	-0.22	-0.06	-0.14	-0.28	0.08	---	0.08	-0.40
Atg16	-1.00	---	-1.00	-1.00	-1.00	-1.00	-1.00	-1.00	-1.00	-1.00	-1.00	-1.00	-1.00	-1.00	-1.00	-1.00	-1.00	-1.00	-1.00	-1.00	-1.00	-1.00	-1.00	-1.00	-1.00	-1.00	-1.00	-0.48	-0.40	-0.65	-0.13	---	---	-0.42	---	-0.48	-0.47	-0.68	-0.64	-0.56	-0.76	-0.58	-0.77	-0.66	-0.83	-0.55	---	-0.84	-0.33
Atg17	-1.00	---	-1.00	-1.00	-1.00	-1.00	-1.00	-1.00	-1.00	-1.00	-1.00	-1.00	-1.00	-1.00	-1.00	-1.00	-1.00	-1.00	-1.00	-1.00	-1.00	-1.00	-1.00	-1.00	-1.00	-1.00	-1.00	0.57	0.48	0.47	0.37	---	---	0.47	---	0.44	0.52	0.46	0.46	0.49	0.51	0.54	0.59	0.46	0.51	0.47	---	0.50	0.59
Atg18a	-1.00	---	-1.00	-1.00	-1.00	-1.00	-1.00	-1.00	-1.00	-1.00	-1.00	-1.00	-1.00	-1.00	-1.00	-1.00	-1.00	-1.00	-1.00	-1.00	-1.00	-1.00	-1.00	-1.00	-1.00	-1.00	-1.00	-0.76	-0.86	-0.76	-0.73	---	---	-0.40	---	-0.35	-0.41	-0.45	-0.38	-0.49	-0.39	-0.43	-0.42	-0.40	-0.41	-0.42	---	-0.43	-0.44
Atg18b	-1.00	---	-1.00	---	-1.00	-1.00	-1.00	---	-1.00	---	-1.00	-1.00	-1.00	---	---	---	---	---	-1.00	---	---	---	-1.00	-1.00	-1.00	---	-1.00	-0.73	-0.13	---	---	---	---	-0.38	---	-0.52	-0.23	---	---	---	---	---	-0.71	---	---	---	---	-0.58	---
Atg2	-0.99	---	---	-1.00	-1.00	-1.00	-1.00	-1.00	-1.00	-1.00	-1.00	-1.00	-1.00	-1.00	-1.00	-1.00	-1.00	-1.00	-1.00	-1.00	-1.00	-1.00	-1.00	-1.00	-1.00	-1.00	-1.00	-0.29	-0.15	0.29	0.08	---	---	0.39	---	-0.12	0.05	-0.05	-0.01	-0.16	-0.48	-0.18	-0.49	-0.08	-0.08	-0.12	---	-0.09	-0.12
Atg3	-1.00	---	-1.00	-1.00	-1.00	-1.00	-1.00	-1.00	-1.00	-1.00	-1.00	-1.00	-1.00	-1.00	-1.00	-1.00	-1.00	-1.00	-1.00	-1.00	-1.00	-1.00	-1.00	-1.00	-1.00	-1.00	-1.00	-0.76	-0.81	-0.83	-0.75	---	---	-0.83	---	-0.83	-0.83	-0.86	-0.86	-0.86	-0.86	-0.84	-0.88	-0.91	-0.87	-0.86	---	-0.84	-0.83
Atg4a	-1.00	---	-1.00	-1.00	-1.00	-1.00	-1.00	-1.00	-1.00	-1.00	-1.00	-1.00	-1.00	-1.00	-1.00	-1.00	-1.00	-1.00	-1.00	-1.00	-1.00	-1.00	-1.00	-1.00	-1.00	-1.00	-1.00	-0.85	-0.91	-0.85	-0.86	---	---	-0.97	---	-0.96	-0.89	-0.95	-0.97	-0.87	-0.94	-0.90	-0.92	-0.95	-0.88	-0.91	---	-0.89	-0.89
Atg4b	---	---	---	---	---	-1.00	---	---	---	---	---	---	---	---	---	---	---	---	---	---	---	---	---	---	---	---	---	---	-1.00	---	---	---	---	---	---	-0.90	---	---	---	---	---	---	---	---	---	---	---	---	---
Atg5	-1.00	---	-1.00	-1.00	-1.00	-1.00	-1.00	-1.00	-1.00	-1.00	-1.00	-1.00	-1.00	-1.00	-1.00	-1.00	-1.00	-1.00	-1.00	-1.00	-1.00	-1.00	-1.00	-1.00	-1.00	-1.00	-1.00	-1.00	-1.00	-1.00	-1.00	---	---	-1.00	---	-1.00	-0.99	-1.00	-1.00	-0.98	-0.97	-0.97	-1.00	-1.00	-1.00	-0.97	---	-1.00	-1.00
Atg6	-1.00	---	-1.00	-1.00	-1.00	-1.00	-1.00	-1.00	-1.00	-1.00	-1.00	-1.00	-1.00	-0.98	-1.00	-1.00	-1.00	-1.00	-1.00	-1.00	-1.00	-1.00	-1.00	-1.00	-1.00	-1.00	-1.00	0.08	-0.12	0.14	-0.33	---	---	-0.28	---	-0.20	-0.07	-0.04	-0.10	0.01	-0.03	---	-0.01	-0.16	0.07	-0.08	---	-0.20	-0.11
Atg7	-1.00	---	-1.00	-1.00	-1.00	-1.00	-1.00	-1.00	-1.00	-1.00	-1.00	-1.00	-1.00	-1.00	-1.00	-1.00	-1.00	-1.00	-1.00	-1.00	-1.00	-1.00	-1.00	-1.00	-1.00	-1.00	-1.00	-1.00	-1.00	-1.00	-1.00	---	---	-1.00	---	-1.00	-1.00	-1.00	-1.00	-1.00	-1.00	-1.00	-1.00	-1.00	-1.00	-1.00	---	-1.00	-1.00
Atg8a	-1.00	---	-1.00	-1.00	-1.00	-1.00	-1.00	-1.00	-1.00	-1.00	-1.00	-1.00	-1.00	-1.00	-1.00	-1.00	-1.00	-1.00	-1.00	-1.00	-1.00	-1.00	-1.00	-1.00	-1.00	-1.00	-1.00	-0.67	-0.68	-0.69	-0.67	---	---	-0.75	---	-0.72	-0.74	-0.72	-0.73	-0.70	-0.75	-0.77	-0.77	-0.74	-0.74	-0.68	---	-0.73	-0.73
Atg9	-1.00	---	-1.00	-1.00	-1.00	-1.00	-1.00	-1.00	-1.00	-0.99	-1.00	-1.00	-1.00	-1.00	-1.00	-1.00	-1.00	-1.00	-1.00	-1.00	-1.00	-1.00	-1.00	-1.00	-1.00	-1.00	-0.99	-0.12	-0.09	-0.45	-0.33	---	---	-0.16	---	-0.34	-0.47	-0.23	-0.37	-0.45	-0.46	-0.50	-0.43	-0.40	-0.30	-0.38	---	-0.45	-0.35
Atox1	-1.00	---	-1.00	-1.00	-1.00	-1.00	-1.00	-1.00	-1.00	-1.00	-1.00	-1.00	-1.00	-1.00	-0.98	-1.00	-1.00	-1.00	-1.00	-0.99	-1.00	-0.99	-1.00	-1.00	-1.00	-1.00	-1.00	-0.97	-1.00	-1.00	-1.00	---	---	-0.95	---	-0.98	-1.00	-1.00	-1.00	-0.94	-1.00	-1.00	-1.00	-1.00	-1.00	-1.00	---	-1.00	-1.00
Atpalpha	-1.00	---	-1.00	-1.00	-1.00	-1.00	-1.00	-1.00	-1.00	-1.00	-1.00	-1.00	-1.00	-1.00	-1.00	-0.99	-1.00	-1.00	-1.00	-1.00	-1.00	-1.00	-1.00	-0.99	-0.99	-1.00	-1.00	-0.77	-0.88	-0.76	-0.90	---	---	-0.81	---	-0.70	-0.84	-0.90	-0.88	-0.84	-0.93	-0.89	-0.82	-0.88	-1.00	-0.80	---	-0.89	-0.92
Atu	-1.00	---	-1.00	-1.00	-1.00	-1.00	-1.00	-1.00	-1.00	-1.00	-1.00	-1.00	-1.00	-1.00	-1.00	-1.00	-1.00	-1.00	-1.00	-1.00	-1.00	-1.00	-1.00	-1.00	-1.00	-1.00	-1.00	-0.72	-0.80	-0.86	-0.88	---	---	-0.87	---	-0.71	-0.87	-0.82	-0.87	-0.82	-0.77	-0.79	-0.80	-0.88	-0.85	-0.79	---	-0.88	-0.82
Atx-1	---	---	-1.00	-1.00	-1.00	-1.00	-1.00	-1.00	-1.00	-1.00	-1.00	-1.00	-1.00	-1.00	-1.00	-1.00	-1.00	-1.00	-1.00	-1.00	-1.00	-1.00	-1.00	-1.00	-1.00	-1.00	-1.00	-0.40	-0.18	-0.22	-0.14	---	---	-0.10	---	-0.00	-0.15	-0.01	-0.07	0.05	-0.24	0.06	-0.09	-0.19	-0.15	-0.18	---	-0.18	-0.14
Atx2	-1.00	---	-1.00	-1.00	-1.00	-1.00	-1.00	-0.99	-1.00	-1.00	-1.00	-1.00	-1.00	-1.00	-1.00	-1.00	-1.00	-1.00	-1.00	-0.98	-1.00	-1.00	-1.00	-1.00	-1.00	-1.00	-1.00	-0.42	0.06	-0.63	-0.71	---	---	-0.78	---	-0.77	-0.85	-0.64	-0.81	-0.67	-0.67	-0.60	-0.66	-0.65	-0.69	-0.72	---	-0.70	-0.79
Atxn7	-1.00	---	-1.00	-1.00	-1.00	-0.98	-1.00	-1.00	-1.00	-1.00	-1.00	-1.00	-1.00	-1.00	-1.00	-1.00	-1.00	-1.00	-1.00	-1.00	-1.00	-1.00	-1.00	-1.00	-1.00	-1.00	-1.00	-0.10	0.13	-0.03	-0.33	---	---	-0.28	---	-0.31	-0.39	-0.50	-0.13	-0.17	-0.17	-0.59	-0.35	-0.27	-0.54	-0.26	---	-0.32	-0.43
Aven	-1.00	---	-1.00	-1.00	-1.00	-1.00	-1.00	-1.00	-1.00	-1.00	-1.00	-1.00	-1.00	-1.00	-1.00	-1.00	-1.00	-1.00	-1.00	-1.00	-1.00	-1.00	-1.00	-1.00	-1.00	-1.00	-1.00	-0.79	-0.68	-0.50	-0.37	---	---	-0.61	---	-0.42	-0.67	-0.64	-0.37	-0.63	-0.66	-0.31	-0.74	-0.66	-0.80	-0.58	---	-0.75	-0.78
Axn	-1.00	---	-1.00	-1.00	-1.00	-1.00	-1.00	-1.00	-1.00	-1.00	-1.00	-1.00	-1.00	-1.00	-1.00	-1.00	-1.00	-1.00	-1.00	-1.00	-1.00	-1.00	-1.00	-1.00	-1.00	-1.00	-1.00	-0.90	-0.69	-0.72	-0.73	---	---	-0.86	---	-0.65	-0.84	-0.85	-0.84	-0.78	-0.82	-0.75	-0.81	-0.78	-0.69	-0.80	---	-0.74	-0.80
Axs	-1.00	---	-1.00	-1.00	-1.00	-1.00	-1.00	-1.00	-1.00	-1.00	-1.00	-1.00	-1.00	-1.00	-1.00	-1.00	-1.00	-1.00	-1.00	-1.00	-1.00	-1.00	-1.00	-1.00	-1.00	-1.00	-1.00	-0.83	-0.32	-0.16	-0.72	---	---	-0.68	---	-0.83	-0.73	-0.78	-0.69	-0.94	-0.44	---	-0.59	-0.62	-0.52	-0.35	---	-0.88	-0.58
Axud1	-1.00	---	-1.00	-1.00	-1.00	-1.00	-1.00	-1.00	-1.00	-1.00	-1.00	-1.00	-1.00	-1.00	-1.00	-1.00	-1.00	-1.00	-1.00	-1.00	-1.00	-1.00	-1.00	-1.00	-1.00	-1.00	-1.00	-0.55	-0.50	-0.44	-0.52	---	---	-0.65	---	-0.53	-0.67	-0.64	-0.67	-0.54	-0.57	-0.70	-0.67	-0.57	-0.70	-0.50	---	-0.61	-0.64
B-H2	---	---	---	---	---	---	---	---	---	---	---	---	---	---	---	---	---	---	---	---	---	---	---	---	---	---	---	---	---	---	---	---	---	---	---	---	---	---	---	---	---	---	---	---	---	---	---	---	---
B4	-1.00	---	-1.00	-1.00	-1.00	-1.00	-1.00	-0.99	-1.00	-1.00	-1.00	-1.00	-1.00	-1.00	-1.00	-1.00	-1.00	-1.00	-1.00	-1.00	-1.00	-1.00	-1.00	-1.00	-1.00	-1.00	-1.00	-1.00	-0.86	-1.00	-1.00	---	---	-1.00	---	-1.00	-1.00	-0.99	-1.00	-0.99	-0.98	-1.00	-1.00	-1.00	-0.99	-1.00	---	-0.98	-1.00
B52	-1.00	---	-1.00	-1.00	-1.00	-1.00	-1.00	-1.00	-1.00	-1.00	-1.00	-1.00	-1.00	-1.00	-1.00	-1.00	-1.00	-1.00	-1.00	-1.00	-1.00	-1.00	-1.00	-1.00	-1.00	-1.00	-1.00	-0.65	-0.65	-0.68	-0.67	---	---	-0.70	---	-0.69	-0.69	-0.68	-0.66	-0.67	-0.67	-0.68	-0.69	-0.65	-0.62	-0.69	---	-0.67	-0.71
BBS1	-1.00	---	---	---	---	---	---	---	---	---	---	-1.00	---	---	---	---	---	---	---	---	---	---	---	---	---	---	---	---	-1.00	---	---	---	---	---	---	---	---	---	---	---	---	---	---	---	---	---	---	---	---
BCAS2	-1.00	---	-1.00	-1.00	-1.00	-1.00	-1.00	-1.00	-1.00	-1.00	-1.00	-1.00	-1.00	-1.00	-1.00	-1.00	-1.00	-1.00	-1.00	-1.00	-1.00	-1.00	-1.00	-1.00	-1.00	-1.00	-1.00	-0.86	-0.93	-0.95	-0.91	---	---	-0.92	---	-0.93	-0.94	-0.92	-0.95	-0.93	-0.91	-0.95	-0.98	-0.95	-0.93	-0.93	---	-0.93	-0.95
BCL7-like	-1.00	---	-1.00	-1.00	-1.00	-1.00	-1.00	-1.00	-1.00	-1.00	-1.00	-1.00	-1.00	-0.99	-1.00	-1.00	-1.00	-1.00	-1.00	-1.00	-1.00	-1.00	-1.00	-1.00	-1.00	-1.00	-1.00	-0.91	-0.62	-0.84	-0.56	---	---	-0.60	---	-0.68	-0.76	-0.75	-0.78	-0.70	-0.72	-0.79	-0.76	-0.70	-0.82	-0.63	---	-0.85	-0.68
BEAF-32	-1.00	---	-1.00	-1.00	-1.00	-1.00	-0.99	-1.00	-1.00	-1.00	-1.00	-1.00	-1.00	-1.00	-1.00	-1.00	-1.00	-1.00	-0.99	-1.00	-1.00	-1.00	-1.00	-1.00	-1.00	-1.00	-1.00	-0.77	-0.87	-0.83	-0.81	---	---	-0.91	---	-0.90	-0.90	-0.89	-0.85	-0.90	-0.89	-0.85	-0.89	-0.89	-0.86	-0.86	---	-0.77	-0.77
BHD	-1.00	---	-1.00	-1.00	-1.00	-1.00	-1.00	-1.00	-1.00	-1.00	-1.00	-1.00	-1.00	-1.00	-1.00	-1.00	-1.00	-1.00	-1.00	-1.00	-1.00	-1.00	-1.00	-1.00	-1.00	-1.00	-1.00	-0.43	-0.09	-0.70	-0.49	---	---	-0.50	---	-0.44	-0.42	-0.18	-0.31	0.04	-0.41	---	-0.45	0.14	-0.41	-0.35	---	-0.03	-0.21
BI-1	-1.00	---	-1.00	-1.00	-1.00	-1.00	-0.99	-1.00	-1.00	-1.00	-1.00	-1.00	-1.00	-1.00	-1.00	-1.00	-1.00	-1.00	-1.00	-1.00	-1.00	-1.00	-1.00	-1.00	-1.00	-1.00	-1.00	-0.93	-0.92	-0.86	-0.93	---	---	-0.94	---	-0.95	-0.94	-0.95	-0.92	-0.95	-0.94	-0.98	-0.94	-0.92	-0.94	-0.93	---	-0.96	-0.98
BRWD3	-1.00	---	-1.00	-1.00	-1.00	-1.00	-1.00	-1.00	-1.00	-1.00	-1.00	-1.00	-1.00	-1.00	-1.00	-1.00	-1.00	-1.00	-1.00	-1.00	-1.00	-1.00	-1.00	-1.00	-1.00	-1.00	-1.00	-0.93	-0.70	-0.82	-0.85	---	---	-0.89	---	-0.86	-0.91	-0.86	-0.90	-0.94	-0.86	-0.88	-0.92	-0.91	-0.91	-0.90	---	-0.88	-0.89
BTBD9	-1.00	---	---	-1.00	-1.00	-1.00	-1.00	-1.00	-1.00	-1.00	-1.00	-1.00	-1.00	-1.00	-1.00	-1.00	-1.00	-1.00	-1.00	-1.00	-1.00	-1.00	-1.00	-1.00	-1.00	-1.00	-1.00	-0.44	-0.53	-1.00	---	---	---	---	---	-0.61	-0.53	---	-0.87	-0.48	-0.59	-0.55	-1.00	-0.76	---	-0.90	---	-0.79	-0.83
Bacc	-1.00	---	-1.00	-1.00	-1.00	-1.00	-1.00	-1.00	-1.00	-1.00	-1.00	-1.00	-1.00	-1.00	-1.00	-1.00	-1.00	-1.00	-1.00	-1.00	-1.00	-1.00	-1.00	-1.00	-1.00	-1.00	-1.00	-0.27	-0.31	-0.29	-0.30	---	---	-0.32	---	-0.33	-0.26	-0.24	-0.28	-0.25	-0.29	-0.24	-0.22	-0.22	-0.25	-0.25	---	-0.29	-0.23
Baldspot	---	---	---	---	-1.00	---	-1.00	-1.00	---	---	---	---	---	---	---	---	---	---	---	---	---	---	---	-1.00	-1.00	---	---	-0.55	---	---	---	---	---	---	---	-0.81	---	---	---	---	---	---	---	---	---	---	---	---	---
Bap170	-1.00	---	-1.00	-1.00	-1.00	-1.00	-1.00	-1.00	-1.00	-1.00	-1.00	-1.00	-1.00	-1.00	-1.00	-1.00	-1.00	-1.00	-1.00	-1.00	-1.00	-1.00	-1.00	-1.00	-1.00	-1.00	-1.00	-0.88	-0.77	-0.88	-0.92	---	---	-0.91	---	-0.91	-0.94	-0.94	-0.90	-0.92	-0.91	-0.93	-0.92	-0.96	-0.94	-0.92	---	-0.98	-0.90
Bap55	-1.00	---	-1.00	-1.00	-1.00	-1.00	-1.00	-1.00	-1.00	-1.00	-1.00	-1.00	-1.00	-1.00	-1.00	-1.00	-1.00	-1.00	-1.00	-1.00	-1.00	-1.00	-1.00	-1.00	-1.00	-1.00	-1.00	-0.71	-0.77	-0.80	-0.81	---	---	-0.76	---	-0.83	-0.84	-0.85	-0.86	-0.79	-0.80	-0.85	-0.85	-0.76	-0.78	-0.83	---	-0.83	-0.86
Bap60	-1.00	---	-1.00	-1.00	-1.00	-1.00	-1.00	-1.00	-1.00	-1.00	-1.00	-1.00	-1.00	-1.00	-1.00	-1.00	-1.00	-1.00	-1.00	-1.00	-1.00	-1.00	-1.00	-1.00	-1.00	-1.00	-1.00	-0.93	-0.92	-0.95	-0.95	---	---	-0.94	---	-0.92	-0.94	-0.94	-0.94	-0.96	-0.95	-0.93	-0.96	-0.96	-0.96	-0.96	---	-0.96	-0.95
Bdbt	-1.00	---	-1.00	-1.00	-1.00	-1.00	-1.00	-0.99	-1.00	-1.00	-1.00	-1.00	-1.00	-1.00	-1.00	-1.00	-1.00	-1.00	-1.00	-1.00	-1.00	-1.00	-1.00	-1.00	-1.00	-1.00	-1.00	-1.00	-1.00	-0.95	-1.00	---	---	-1.00	---	-1.00	-1.00	-0.95	-0.98	-0.96	-0.99	-1.00	-1.00	-1.00	-1.00	-1.00	---	-1.00	-0.99
Bem46	-1.00	---	-1.00	-1.00	-0.99	-1.00	-1.00	-1.00	-1.00	-1.00	-1.00	-1.00	-1.00	-1.00	-1.00	-1.00	-1.00	-1.00	-1.00	-1.00	-1.00	-1.00	-1.00	-1.00	-1.00	-1.00	-1.00	0.16	-0.18	-0.02	-0.10	---	---	-0.14	---	-0.01	-0.06	-0.15	-0.15	0.00	-0.25	0.19	-0.18	-0.02	-0.20	-0.19	---	0.04	-0.37
Best1	-1.00	---	-1.00	-1.00	-1.00	-1.00	-1.00	-1.00	-1.00	-0.99	-1.00	-1.00	-1.00	-1.00	-1.00	-1.00	-1.00	-1.00	-1.00	-0.99	-1.00	-1.00	-1.00	-1.00	-1.00	-1.00	-1.00	-0.38	-0.53	-0.40	-0.66	---	---	-0.58	---	-0.51	-0.62	-0.57	-0.61	-0.79	-0.84	-0.38	-0.54	-0.18	-0.26	-0.44	---	-0.16	-0.38
Best2	-1.00	---	-1.00	-1.00	-1.00	---	---	---	---	---	---	---	---	---	---	---	---	---	---	---	---	---	---	---	---	---	---	-1.00	-1.00	-0.69	-0.93	---	---	---	---	---	---	---	---	---	---	---	---	---	---	---	---	---	---
Bet1	---	---	-1.00	---	-1.00	---	-1.00	---	-1.00	---	---	---	---	-1.00	---	-1.00	-1.00	---	-1.00	-1.00	---	-1.00	---	-1.00	-1.00	-1.00	-1.00	---	-0.80	---	---	---	---	---	---	-0.81	---	---	---	---	---	---	---	-0.90	---	---	---	-0.81	---
Bet3	-1.00	---	-1.00	-1.00	-1.00	-0.99	-1.00	-1.00	-1.00	-1.00	-1.00	-1.00	-1.00	-1.00	-1.00	-1.00	-1.00	-1.00	-1.00	-1.00	-1.00	-1.00	-1.00	-1.00	-1.00	-1.00	-1.00	-0.95	-0.96	-0.91	-0.96	---	---	-0.90	---	-0.93	-0.90	-0.91	-0.94	-1.00	-0.98	-1.00	-0.93	-0.98	-1.00	-0.87	---	-0.97	-0.94
Bet5	-1.00	---	-1.00	-1.00	-1.00	-1.00	-1.00	-1.00	-1.00	-1.00	-1.00	-1.00	-1.00	-1.00	-1.00	-1.00	-0.97	-1.00	-1.00	-1.00	-1.00	-1.00	-1.00	-1.00	-1.00	-1.00	-1.00	-0.91	-0.98	-0.77	---	---	---	-0.95	---	-0.78	-0.71	-0.85	-0.89	-0.74	-0.78	---	-0.76	-1.00	-0.93	-0.86	---	-0.80	-1.00
Bgb	-1.00	---	-1.00	-1.00	-1.00	-1.00	-1.00	-1.00	-1.00	-1.00	-1.00	-0.99	-1.00	-1.00	-1.00	-1.00	-1.00	-1.00	-1.00	-1.00	-1.00	-1.00	-1.00	-1.00	-1.00	-1.00	-1.00	-0.81	-0.92	-0.94	-0.95	---	---	-0.89	---	-0.94	-0.94	-0.95	-0.94	-0.98	-0.96	-0.98	-0.96	-0.95	-0.97	-0.97	---	-0.98	-0.98
BicC	---	---	---	---	---	---	---	---	---	---	---	---	---	---	---	---	---	---	---	---	---	---	---	---	---	---	---	---	---	---	---	---	---	---	---	---	---	---	---	---	---	---	---	---	---	---	---	-1.00	---
BicD	---	---	-1.00	-1.00	-1.00	-1.00	-1.00	-1.00	-1.00	---	-1.00	-1.00	-1.00	-1.00	-1.00	-1.00	---	-1.00	-1.00	---	---	---	-1.00	-1.00	-1.00	---	-1.00	-1.00	-1.00	---	---	---	---	---	---	-0.66	-1.00	-0.91	---	---	-1.00	---	-1.00	---	---	---	---	-0.91	---
BigH1	-1.00	---	-1.00	-1.00	-1.00	-1.00	-1.00	-1.00	-1.00	-1.00	-1.00	-1.00	-1.00	-1.00	-1.00	-1.00	-1.00	-1.00	-1.00	-1.00	-1.00	-1.00	-1.00	-1.00	-0.99	-1.00	-0.99	-1.00	-1.00	-1.00	-1.00	---	---	-1.00	---	-1.00	-1.00	-0.96	-1.00	-1.00	-1.00	---	-1.00	-1.00	-1.00	-1.00	---	-1.00	-1.00
Bili	---	---	-1.00	-1.00	---	-1.00	---	---	---	---	---	---	---	---	---	---	---	---	---	---	---	---	---	---	---	---	---	---	---	-0.20	-0.32	---	---	---	---	---	---	---	---	---	---	---	---	---	---	---	---	---	---
Bin1	-1.00	---	-1.00	-1.00	-1.00	-1.00	-1.00	-1.00	-1.00	-1.00	-1.00	-1.00	-1.00	-1.00	-1.00	-1.00	-1.00	-1.00	-1.00	-1.00	-1.00	-1.00	-1.00	-1.00	-1.00	-1.00	-0.99	-0.80	-0.89	-0.94	-0.91	---	---	-0.94	---	-0.89	-0.92	-0.92	-0.92	-0.89	-0.87	-0.91	-0.95	-0.91	-0.93	-0.95	---	-0.95	-0.96
Bka	-1.00	---	-1.00	-1.00	-0.99	-1.00	-1.00	-1.00	-1.00	-1.00	-1.00	-1.00	-1.00	-0.99	-1.00	-1.00	-1.00	-1.00	-1.00	-1.00	-1.00	-1.00	-1.00	-1.00	-1.00	-1.00	-1.00	-0.47	-0.57	-0.65	-0.66	---	---	-0.58	---	-0.60	-0.69	-0.46	-0.61	-0.72	-0.70	-0.71	-0.57	-0.69	-0.33	-0.65	---	-0.74	-0.73
Blimp-1	-1.00	---	-1.00	-1.00	-1.00	-1.00	-0.99	-1.00	-1.00	-1.00	-1.00	---	---	-1.00	-1.00	-1.00	-1.00	-1.00	-1.00	-1.00	---	-1.00	-1.00	-1.00	-1.00	-1.00	-1.00	0.02	-0.13	-0.16	-0.18	---	---	0.42	---	0.09	0.02	-0.09	0.05	---	-0.78	-0.45	-0.28	-0.24	-0.20	0.14	---	---	-0.15
Blm	-1.00	---	-1.00	-1.00	-1.00	-1.00	-1.00	-1.00	-1.00	-1.00	-1.00	-1.00	-1.00	-1.00	-1.00	-1.00	-1.00	-1.00	-1.00	-1.00	---	-1.00	-1.00	-1.00	-1.00	-1.00	-1.00	-1.00	-0.89	-0.81	---	---	---	---	---	-1.00	-0.82	---	-0.57	-0.83	-0.70	---	-0.03	-0.31	-0.92	---	---	-0.31	-0.86
Blos1	-1.00	---	-1.00	-1.00	-1.00	-1.00	-1.00	-1.00	-1.00	-1.00	-1.00	-1.00	-1.00	-1.00	-1.00	-1.00	-1.00	-1.00	-1.00	-1.00	-1.00	-1.00	-1.00	-1.00	-1.00	-1.00	-1.00	-0.84	-0.74	---	---	---	---	-0.24	---	-0.78	-0.45	-0.43	-0.52	---	-0.41	---	---	---	---	-0.54	---	-0.65	-0.63
Blos2	-1.00	---	-1.00	-0.98	-1.00	-1.00	-1.00	-1.00	-1.00	-1.00	-1.00	-1.00	-1.00	-1.00	-1.00	-1.00	-1.00	-1.00	-1.00	-1.00	-1.00	-1.00	-1.00	-1.00	-1.00	-1.00	-1.00	-1.00	-0.88	-1.00	-1.00	---	---	-0.94	---	-0.97	-0.89	-0.80	-1.00	-1.00	-1.00	-1.00	-0.96	-1.00	-1.00	-0.97	---	-0.95	-0.82
Blos3	-1.00	---	-0.99	-1.00	-1.00	-1.00	-1.00	-1.00	-1.00	-1.00	-0.98	-1.00	-1.00	-1.00	-1.00	-1.00	-1.00	-1.00	-1.00	-1.00	-1.00	-1.00	-1.00	-1.00	-1.00	-1.00	-1.00	-0.88	-0.95	-1.00	-0.83	---	---	-0.96	---	-0.93	-0.89	-1.00	-0.93	-1.00	-0.97	-1.00	-1.00	-1.00	-0.96	-0.97	---	-0.96	-0.98
Blos4	-1.00	---	-1.00	-1.00	-1.00	-1.00	-1.00	-1.00	-1.00	-1.00	-1.00	-1.00	-1.00	-1.00	-1.00	-1.00	-1.00	-1.00	-1.00	-1.00	-1.00	-1.00	-1.00	-0.96	-1.00	-0.99	-1.00	-0.91	-0.76	-0.73	-0.96	---	---	-0.81	---	-0.91	-0.89	-0.97	-0.85	-0.90	-0.93	-0.90	-0.91	-0.92	-0.90	-0.96	---	-0.91	-0.93
Bmcp	-1.00	---	---	---	-1.00	---	---	---	---	-1.00	---	---	---	---	---	---	-1.00	---	---	-1.00	---	-1.00	---	-1.00	---	-1.00	---	---	---	---	---	---	---	---	---	-0.39	-0.82	-0.23	---	---	---	---	---	---	---	---	---	-0.64	---
BoYb	-1.00	---	-1.00	-1.00	-1.00	-1.00	-1.00	-1.00	-1.00	-1.00	-1.00	-1.00	-1.00	-1.00	-1.00	-1.00	-1.00	-1.00	-1.00	-1.00	-1.00	-1.00	-1.00	-1.00	-1.00	-1.00	-1.00	-1.00	-1.00	-1.00	-1.00	---	---	-1.00	---	-1.00	-1.00	-1.00	-1.00	-1.00	-1.00	-1.00	-1.00	-1.00	-1.00	-1.00	---	-1.00	-1.00
Br140	-1.00	---	-1.00	-1.00	-1.00	-1.00	-1.00	-1.00	-1.00	-1.00	-1.00	-1.00	-1.00	-1.00	-1.00	-1.00	-1.00	-1.00	-1.00	-1.00	-1.00	-1.00	-1.00	-1.00	-1.00	-1.00	-1.00	0.26	-0.42	0.07	-0.32	---	---	-0.54	---	-0.11	-0.45	-0.15	-0.15	-0.33	-0.35	-0.51	-0.27	-0.28	-0.38	-0.06	---	0.02	-0.13
Brca2	---	---	---	---	---	-1.00	---	---	---	---	---	-1.00	---	---	---	-1.00	---	-1.00	---	---	---	---	---	-1.00	-1.00	---	---	---	---	0.71	---	---	---	---	---	-0.03	-0.50	---	---	---	---	---	---	---	---	---	---	-0.63	---
Brd	-1.00	---	-1.00	-1.00	-1.00	-1.00	-1.00	-1.00	-1.00	-1.00	-1.00	-1.00	-1.00	-1.00	-1.00	-1.00	-1.00	-1.00	-1.00	-1.00	-1.00	-1.00	-1.00	-1.00	-1.00	-1.00	-1.00	-0.63	-0.34	-0.36	-0.45	---	---	-0.47	---	-0.67	-0.49	-0.49	-0.53	-0.45	-0.51	-0.53	-0.50	-0.51	-0.51	-0.43	---	-0.61	-0.67
Brd8	-1.00	---	-1.00	-1.00	-1.00	-1.00	-1.00	-1.00	-1.00	-1.00	-1.00	-1.00	-1.00	-1.00	-1.00	-1.00	-1.00	-1.00	-1.00	-1.00	-1.00	-1.00	-1.00	-1.00	-1.00	-1.00	-1.00	-0.74	-0.73	-0.87	-0.79	---	---	-0.83	---	-0.77	-0.88	-0.78	-0.91	-0.95	-0.86	-0.95	-0.94	-0.86	-0.87	-0.90	---	-0.92	-0.95
Bre1	-1.00	---	-1.00	-1.00	-1.00	-1.00	-1.00	-1.00	-1.00	-1.00	-1.00	-1.00	-1.00	-1.00	-1.00	-1.00	-1.00	-1.00	-1.00	-1.00	-1.00	-1.00	-1.00	-1.00	-1.00	-1.00	-1.00	-0.89	-0.91	-0.94	-0.95	---	---	-0.92	---	-0.97	-0.93	-0.93	-0.94	-0.92	-0.92	-0.95	-0.94	-0.94	-0.93	-0.96	---	-0.91	-0.94
Brf	-1.00	---	-1.00	-1.00	-1.00	-1.00	-1.00	-1.00	-1.00	-1.00	-1.00	-1.00	-1.00	-1.00	-1.00	-1.00	-1.00	-1.00	-1.00	-1.00	-1.00	-1.00	-1.00	-1.00	-1.00	-1.00	-1.00	-1.00	-0.94	-0.88	-1.00	---	---	-0.98	---	-0.96	-0.90	-0.96	-0.95	-0.94	-0.95	-0.83	-0.83	-0.89	-0.90	-0.94	---	-0.90	-0.86
Brms1	-1.00	---	-1.00	-1.00	-1.00	-1.00	-1.00	-1.00	-1.00	-1.00	-1.00	-1.00	-1.00	-1.00	-1.00	-0.99	-1.00	-1.00	-1.00	-1.00	-1.00	-1.00	-1.00	-1.00	-1.00	-1.00	-1.00	-0.15	-0.51	-0.57	-0.39	---	---	-0.44	---	-0.62	-0.46	-0.52	-0.74	-0.72	-0.43	-0.71	-0.67	-0.58	-0.60	-0.60	---	-0.63	-0.58
Bro	-1.00	---	-1.00	-1.00	-1.00	-1.00	-1.00	-1.00	-1.00	-1.00	-1.00	-1.00	-1.00	-1.00	-1.00	-1.00	-1.00	-1.00	-1.00	-1.00	-1.00	-1.00	-1.00	-1.00	-1.00	-1.00	-1.00	0.56	0.50	0.40	0.29	---	---	0.27	---	0.24	0.41	0.19	0.23	0.43	0.36	0.47	0.38	0.42	0.48	0.46	---	0.33	0.50
Bruce	-1.00	---	-1.00	-1.00	-1.00	-1.00	-1.00	-1.00	-1.00	-1.00	-1.00	-1.00	-1.00	-1.00	-1.00	-1.00	-1.00	-1.00	-1.00	-1.00	-1.00	-1.00	-1.00	-1.00	-1.00	-1.00	-1.00	0.02	-0.65	-0.33	-0.73	---	---	-0.70	---	-0.59	-0.84	-0.68	-0.65	-0.62	-0.32	-0.62	-0.48	-0.72	-0.35	-0.36	---	-0.60	-0.12
Bsg	-1.00	---	-1.00	-1.00	-1.00	-1.00	-1.00	-1.00	-1.00	-1.00	-1.00	-1.00	-1.00	-1.00	-1.00	-1.00	-1.00	-1.00	-1.00	-1.00	-1.00	-1.00	-1.00	-1.00	-1.00	-1.00	-1.00	-0.94	-0.94	-0.97	-0.96	---	---	-0.95	---	-0.95	-0.95	-0.95	-0.95	-0.99	-0.98	-0.99	-0.97	-0.97	-0.96	-0.97	---	-0.95	-0.96
Bsg25A	-1.00	---	-1.00	-1.00	-1.00	-1.00	-1.00	-1.00	-1.00	-1.00	-1.00	-1.00	-1.00	-1.00	-1.00	-1.00	-1.00	-1.00	-1.00	-1.00	-1.00	-1.00	-1.00	-1.00	-1.00	-1.00	-1.00	-0.14	-0.13	-0.10	-0.06	---	---	0.07	---	0.04	0.02	0.05	-0.02	-0.05	-0.01	-0.11	-0.10	-0.12	-0.08	0.14	---	0.24	0.22
Bsg25D	-1.00	---	-1.00	-1.00	-1.00	-1.00	-1.00	-1.00	-1.00	-1.00	-1.00	-1.00	-1.00	-1.00	-1.00	-1.00	-1.00	-1.00	-1.00	-1.00	-1.00	-1.00	-1.00	-1.00	-1.00	-1.00	-1.00	-0.67	-0.64	-0.71	-0.68	---	---	-0.73	---	-0.72	-0.60	-0.50	-0.52	-0.58	-0.54	-0.56	-0.58	-0.46	-0.55	-0.59	---	-0.70	-0.69
BtbVII	-1.00	---	-1.00	-1.00	-1.00	-1.00	-1.00	-1.00	-1.00	-1.00	-1.00	-1.00	-1.00	-1.00	-1.00	-1.00	-1.00	-1.00	-1.00	-1.00	-1.00	-1.00	-1.00	-1.00	-1.00	-1.00	-1.00	-0.79	-0.66	-0.70	-0.29	---	---	-0.64	---	-0.69	-0.34	-0.66	-0.55	-0.59	-0.46	-0.53	-0.60	-0.46	-0.51	-0.62	---	-0.63	-0.54
BthD	-1.00	---	-1.00	-1.00	-1.00	-1.00	-1.00	-1.00	-1.00	-1.00	-1.00	-1.00	-1.00	-1.00	-1.00	-1.00	-1.00	-1.00	-1.00	-1.00	-1.00	-1.00	-1.00	-1.00	-1.00	-1.00	-1.00	-1.00	-0.92	-0.93	-0.97	---	---	-0.95	---	-0.96	-0.94	-0.92	-0.95	-0.97	-0.99	-0.96	-0.95	-0.98	-0.97	-0.97	---	-0.96	-0.96
Btk29A	-1.00	---	-1.00	-1.00	-1.00	-1.00	-1.00	-1.00	-1.00	-1.00	-1.00	-1.00	-1.00	-1.00	-1.00	-1.00	-1.00	-1.00	-1.00	-1.00	-1.00	-1.00	-1.00	-1.00	-1.00	-1.00	-1.00	-0.76	-0.80	-0.81	-0.87	---	---	-0.94	---	-0.95	-0.93	-0.94	-0.93	-0.84	-0.84	-0.77	-0.84	-0.82	-0.76	-0.85	---	-0.87	-0.86
Bub1	-1.00	---	-1.00	-1.00	-1.00	-1.00	-1.00	-1.00	-1.00	-1.00	-1.00	-1.00	-1.00	-1.00	-1.00	-1.00	-1.00	-1.00	-1.00	-1.00	-1.00	-1.00	-1.00	-1.00	-1.00	-1.00	-1.00	0.18	0.01	-0.27	0.23	---	---	-0.50	---	-0.31	0.00	-0.17	-0.16	-0.08	-0.40	-0.21	-0.25	-0.16	-0.16	-0.30	---	-0.38	0.08
Bub3	-1.00	---	-1.00	-1.00	-1.00	-1.00	-1.00	-1.00	-1.00	-1.00	-1.00	-1.00	-1.00	-1.00	-1.00	-1.00	-1.00	-1.00	-1.00	-1.00	-1.00	-1.00	-1.00	-1.00	-1.00	-1.00	-1.00	-0.85	-0.79	-0.81	-0.86	---	---	-0.83	---	-0.90	-0.83	-0.83	-0.90	-0.82	-0.86	-0.83	-0.89	-0.87	-0.83	-0.89	---	-0.84	-0.87
BubR1	-1.00	---	-1.00	-1.00	-1.00	-1.00	-1.00	-1.00	-1.00	-1.00	-1.00	-1.00	-1.00	-1.00	-1.00	-1.00	-1.00	-1.00	-1.00	-1.00	-1.00	-1.00	-1.00	-1.00	-1.00	-1.00	-1.00	-0.87	-0.88	-0.91	-0.89	---	---	-0.86	---	-0.88	-0.85	-0.93	-0.89	-0.87	-0.93	-0.85	-0.95	-0.97	-0.90	-0.95	---	-0.94	-0.91
Bx	---	---	-1.00	-1.00	---	-1.00	---	-1.00	-1.00	-1.00	-1.00	-1.00	-1.00	-1.00	---	-1.00	---	---	---	---	-1.00	-1.00	---	-1.00	-1.00	---	-0.91	---	---	---	---	---	---	---	---	-1.00	-1.00	---	-1.00	---	-1.00	---	-1.00	---	---	---	---	-1.00	-1.00
Bx42	-1.00	---	-1.00	-1.00	-0.99	-1.00	-1.00	-1.00	-1.00	-1.00	-1.00	-1.00	-1.00	-1.00	-1.00	-1.00	-1.00	-1.00	-1.00	-1.00	-1.00	-1.00	-1.00	-1.00	-1.00	-1.00	-1.00	-0.88	-0.85	-0.74	-0.93	---	---	-0.91	---	-0.88	-0.89	-0.90	-0.90	-0.89	-0.92	-0.94	-0.91	-0.86	-0.87	-0.89	---	-0.89	-0.89
Bzd	---	---	-1.00	---	---	-1.00	---	-1.00	-1.00	---	-1.00	---	-1.00	-1.00	---	-1.00	---	---	-1.00	---	---	-1.00	---	-1.00	---	---	-1.00	0.14	-0.51	---	---	---	---	---	---	-0.52	---	---	-0.38	---	---	---	-0.14	---	---	---	---	-0.11	---
C15	---	---	---	---	---	---	---	---	---	---	---	---	---	---	---	---	---	---	---	---	---	---	---	---	---	---	---	---	---	---	---	---	---	---	---	---	---	---	---	---	---	---	---	---	---	---	---	---	---
C3G	-1.00	---	-1.00	-1.00	-1.00	-1.00	-1.00	-1.00	-1.00	-1.00	-1.00	-1.00	-1.00	-1.00	-1.00	-1.00	-1.00	-1.00	-1.00	-1.00	---	-1.00	-1.00	-1.00	-1.00	-1.00	-1.00	-0.52	-0.23	0.21	-0.53	---	---	0.07	---	0.08	-0.76	-0.02	-0.24	0.04	-0.26	---	0.09	0.27	-0.38	-0.10	---	0.04	-0.19
CAH1	---	---	---	---	---	---	---	---	---	---	---	---	---	---	---	---	---	---	---	---	---	---	---	---	---	---	---	---	---	---	---	---	---	---	---	---	---	---	---	---	---	---	---	---	---	---	---	---	---
CAP	---	---	---	---	---	---	---	---	---	---	---	---	---	---	---	---	---	---	---	---	---	---	---	---	---	---	---	---	---	---	---	---	---	---	---	---	---	---	---	---	---	---	---	---	---	---	---	---	---
CASK	-1.00	---	---	---	-1.00	-1.00	---	---	-1.00	---	---	-1.00	-1.00	-1.00	-0.93	-1.00	-1.00	---	-1.00	---	---	---	-1.00	-1.00	---	---	-1.00	---	-0.90	---	---	---	---	---	---	---	---	---	---	---	---	---	-0.81	---	---	---	---	-1.00	---
CBP	-1.00	---	-0.98	-1.00	-1.00	-1.00	-1.00	-1.00	-1.00	-1.00	-0.99	-1.00	-1.00	-1.00	-1.00	-1.00	-1.00	-1.00	-1.00	-1.00	-1.00	-1.00	-1.00	-1.00	-1.00	-1.00	-1.00	-0.67	-0.59	-0.61	0.04	---	---	-0.58	---	-0.56	-0.61	-0.49	-0.54	-0.61	-0.44	-0.56	-0.66	-0.42	-0.46	-0.56	---	-0.60	-0.50
CD98hc	-1.00	---	-1.00	-1.00	-1.00	-1.00	-1.00	-0.99	-1.00	-1.00	-1.00	-1.00	-1.00	-1.00	-1.00	-1.00	-1.00	-1.00	-1.00	-1.00	-1.00	-1.00	-1.00	-1.00	-1.00	-1.00	-1.00	-0.04	-0.04	0.05	0.12	---	---	-0.08	---	-0.01	0.03	0.04	-0.32	-0.10	0.13	-0.24	-0.06	-0.04	-0.16	0.01	---	-0.23	-0.08
CDC45L	-1.00	---	-1.00	-1.00	-1.00	-1.00	-1.00	-1.00	-1.00	-1.00	-1.00	-1.00	-1.00	---	---	-1.00	-1.00	-1.00	-1.00	---	---	-1.00	-1.00	-1.00	-1.00	-1.00	---	-0.90	-0.10	0.03	-0.27	---	---	-0.13	---	-0.05	-0.07	-0.18	-0.57	-0.80	-0.62	---	-0.36	---	---	-0.24	---	-0.42	-0.59
CDase	-1.00	---	-1.00	---	-1.00	-1.00	---	-1.00	---	---	---	---	---	---	---	---	---	---	---	---	---	---	---	---	---	---	---	---	---	---	---	---	---	---	---	---	---	---	---	---	---	---	---	---	---	---	---	---	---
CG10005	---	---	---	---	---	---	---	---	---	---	---	---	---	---	---	---	---	---	---	---	---	---	---	---	---	---	---	---	---	---	---	---	---	---	---	---	---	---	---	---	---	---	---	---	---	---	---	-1.00	---
CG10011	-0.98	---	-1.00	-1.00	-1.00	-1.00	-0.99	-1.00	-1.00	-1.00	-1.00	-1.00	-1.00	-1.00	-1.00	-1.00	-1.00	-1.00	-1.00	-1.00	-1.00	-1.00	-1.00	-1.00	-1.00	-1.00	-1.00	-0.16	-0.46	-0.44	-0.35	---	---	-0.26	---	-0.44	-0.25	-0.29	-0.14	-0.22	-0.27	-0.46	-0.36	-0.25	-0.16	-0.21	---	-0.32	-0.41
CG10013	-1.00	---	-1.00	-1.00	-1.00	-1.00	-1.00	-1.00	-1.00	-1.00	-1.00	-1.00	-1.00	-1.00	-1.00	-1.00	-1.00	-1.00	-1.00	-1.00	-1.00	-1.00	-1.00	-1.00	-1.00	-1.00	-1.00	---	-1.00	-0.94	---	---	---	-0.60	---	-1.00	-0.91	-0.86	-0.95	---	-1.00	---	-0.95	-1.00	---	-1.00	---	-0.65	-1.00
CG10026	---	---	---	---	---	---	---	---	---	---	---	---	---	---	---	---	---	---	---	---	---	---	---	---	---	---	---	---	---	---	---	---	---	---	---	---	---	---	---	---	---	---	---	---	---	---	---	---	---
CG10035	-1.00	---	-1.00	-1.00	-1.00	-1.00	-1.00	-1.00	-1.00	-1.00	-1.00	-1.00	-1.00	-1.00	-1.00	-1.00	-1.00	-1.00	-1.00	-1.00	-1.00	-1.00	-1.00	-1.00	-1.00	-1.00	-1.00	-0.02	0.03	0.11	-0.04	---	---	0.12	---	0.06	0.03	0.07	-0.00	0.06	0.11	-0.00	0.06	0.03	0.02	0.04	---	0.01	0.02
CG10038	-1.00	---	-1.00	-1.00	-1.00	-1.00	-1.00	-1.00	-1.00	-1.00	-1.00	-1.00	-1.00	-1.00	-1.00	-1.00	-1.00	-1.00	-1.00	-1.00	-1.00	-1.00	-0.99	-1.00	-1.00	-1.00	-1.00	-1.00	-1.00	-1.00	-0.98	---	---	-0.99	---	-1.00	-0.99	-1.00	-1.00	-0.98	-1.00	-1.00	-1.00	-1.00	-1.00	-1.00	---	-1.00	-0.99
CG10041	-1.00	---	---	---	---	---	---	---	---	---	---	---	---	---	---	---	---	---	---	---	---	---	---	---	---	---	---	---	---	---	---	---	---	---	---	---	---	---	---	---	---	---	---	---	---	---	---	---	---
CG10050	---	---	-1.00	---	-1.00	-1.00	-1.00	-1.00	-1.00	-1.00	-1.00	-1.00	---	-1.00	-1.00	-1.00	-1.00	-1.00	-1.00	-1.00	-1.00	-1.00	-1.00	-1.00	-1.00	---	-1.00	-0.33	-1.00	-0.83	---	---	---	-0.66	---	-0.18	-0.69	-0.52	-0.20	---	-0.14	---	-0.19	0.33	---	-0.60	---	-0.81	-0.29
CG10053	-1.00	---	-1.00	-1.00	-1.00	-1.00	-1.00	-1.00	-1.00	-1.00	-1.00	-1.00	-1.00	-1.00	-1.00	-1.00	-1.00	-1.00	-1.00	-1.00	-1.00	-1.00	-1.00	-1.00	-1.00	-1.00	-1.00	-0.76	-0.56	-0.60	-0.66	---	---	-0.66	---	-0.68	-0.73	-0.70	-0.76	-0.72	-0.77	-0.94	-0.86	-0.74	-0.75	-0.66	---	-0.69	-0.77
CG10055	-1.00	---	-1.00	-1.00	-1.00	-1.00	-1.00	-1.00	-1.00	-1.00	-1.00	-1.00	-1.00	-1.00	-1.00	-1.00	-1.00	-1.00	-1.00	-1.00	-1.00	-1.00	-1.00	-1.00	-1.00	-1.00	-1.00	-0.29	0.12	0.00	-0.35	---	---	-0.13	---	-0.03	-0.17	0.18	-0.03	-0.30	-0.01	0.07	-0.05	-0.08	-0.06	-0.58	---	-0.03	-0.03
CG10062	---	---	---	---	---	---	---	---	---	---	---	---	---	---	---	---	---	---	---	---	---	---	---	---	---	---	---	1.00	1.00	0.77	0.80	---	---	1.00	---	---	---	---	---	---	---	---	---	---	---	---	---	---	---
CG10063	---	---	-1.00	-1.00	---	-1.00	-1.00	-1.00	-1.00	---	-1.00	-1.00	---	-1.00	-1.00	---	-1.00	-1.00	-1.00	-1.00	-1.00	-1.00	-1.00	-1.00	-1.00	-1.00	---	---	---	---	---	---	---	---	---	---	---	---	---	---	---	---	---	---	---	---	---	---	---
CG10064	---	---	---	---	---	---	---	---	---	---	---	---	---	---	---	---	---	---	---	---	---	---	---	---	---	---	---	1.00	0.63	0.68	1.00	---	---	---	---	---	0.39	---	1.00	---	1.00	---	---	---	---	0.94	---	0.07	0.60
CG10068	-1.00	---	-1.00	-1.00	-1.00	-1.00	-1.00	-1.00	-1.00	-1.00	-1.00	-1.00	-1.00	-1.00	-1.00	-1.00	-1.00	-1.00	-1.00	-1.00	-1.00	-1.00	---	-1.00	-1.00	-1.00	-1.00	-0.33	-0.05	-0.66	---	---	---	-0.42	---	-0.82	-0.56	-0.77	-0.68	-0.79	-0.78	---	-0.59	-0.53	-0.68	-0.63	---	-0.43	-0.64
CG10073	---	---	---	---	---	---	---	---	---	---	---	---	---	---	---	---	---	---	---	---	---	---	---	---	---	---	---	0.89	1.00	1.00	1.00	---	---	---	---	---	---	---	---	---	---	---	---	---	---	---	---	---	---
CG10075	-1.00	---	-1.00	-1.00	-1.00	-1.00	-1.00	-1.00	-1.00	-1.00	-1.00	-1.00	-1.00	-1.00	-1.00	-1.00	-1.00	-1.00	-1.00	-1.00	-1.00	-1.00	-1.00	-1.00	-1.00	-1.00	-1.00	-0.42	-1.00	-0.83	---	---	---	-0.84	---	-0.69	-0.78	-1.00	-0.96	-1.00	-0.88	-1.00	-0.90	-0.85	-0.83	-0.93	---	-0.82	-0.97
CG10077	-1.00	---	-1.00	-1.00	-1.00	-1.00	-1.00	-1.00	-1.00	-1.00	-1.00	-1.00	-1.00	-1.00	-1.00	-1.00	-1.00	-1.00	-1.00	-1.00	-1.00	-1.00	-1.00	-1.00	-1.00	-1.00	-1.00	-0.73	-0.85	-0.87	-0.75	---	---	-0.83	---	-0.88	-0.89	-0.85	-0.88	-0.90	-0.85	-0.94	-0.89	-0.91	-0.89	-0.88	---	-0.91	-0.89
CG10081	---	---	---	---	---	---	---	---	---	---	---	---	---	---	---	---	---	---	---	---	---	---	---	---	---	---	---	---	---	---	---	---	---	---	---	---	---	---	---	---	---	---	---	---	---	---	---	---	---
CG10082	-1.00	---	-1.00	-1.00	-1.00	-1.00	-1.00	-1.00	-1.00	-1.00	-1.00	-1.00	-1.00	-1.00	-1.00	-1.00	-1.00	-1.00	-1.00	-1.00	-1.00	-1.00	-1.00	-1.00	-1.00	-1.00	-1.00	-0.29	-0.46	-0.10	-0.39	---	---	-0.26	---	-0.54	-0.86	-0.76	-0.76	-0.92	-0.48	-0.71	-0.84	-0.66	-0.53	-0.71	---	-0.80	-0.86
CG10089	-1.00	---	-1.00	-1.00	-1.00	-1.00	-1.00	-1.00	-1.00	-1.00	-1.00	-1.00	-1.00	-1.00	---	-1.00	-1.00	-1.00	-1.00	-1.00	-1.00	-1.00	-1.00	-1.00	-1.00	-0.94	-1.00	---	---	---	---	---	---	---	---	---	---	---	---	---	---	---	---	---	---	---	---	---	---
CG10092	-1.00	---	-1.00	-1.00	-1.00	-1.00	-1.00	-0.89	-1.00	-1.00	-0.98	-1.00	-1.00	-1.00	-1.00	-1.00	-1.00	-1.00	-1.00	-1.00	-1.00	-1.00	-1.00	-1.00	-1.00	-1.00	-1.00	-1.00	-0.98	-0.50	-0.95	---	---	-0.67	---	-0.83	-0.77	-0.49	-0.85	-0.71	-0.75	-0.56	-0.80	-0.85	-0.67	-0.57	---	-0.94	-0.74
CG10098	-1.00	---	-0.91	-1.00	-1.00	-1.00	-1.00	-1.00	-1.00	-1.00	-1.00	-1.00	-1.00	-1.00	-1.00	-1.00	-1.00	-1.00	-1.00	-1.00	-1.00	-1.00	-1.00	-1.00	-1.00	-1.00	-1.00	-0.50	-0.36	---	-0.82	---	---	-0.15	---	-0.63	-0.59	-0.17	-0.53	---	-0.10	---	-0.32	-0.22	-0.27	-0.16	---	-0.26	-0.67
CG10103	-1.00	---	-1.00	-1.00	-0.99	-1.00	-1.00	-1.00	-1.00	-1.00	-1.00	-1.00	-1.00	-1.00	-1.00	-1.00	-1.00	-1.00	-1.00	-1.00	-0.99	-1.00	-1.00	-1.00	-1.00	-1.00	-1.00	-0.73	-0.82	-0.79	-0.80	---	---	-0.73	---	-0.91	-0.78	-0.90	-0.86	-0.90	-0.88	-0.88	-0.91	-0.82	-0.81	-0.77	---	-0.82	-0.84
CG10133	---	---	---	---	---	---	---	---	---	---	---	---	---	---	---	---	---	---	---	---	---	---	---	-1.00	---	---	---	---	---	---	---	---	---	---	---	---	---	---	---	---	---	---	---	---	---	---	---	---	---
CG10137	---	---	-1.00	---	-1.00	-1.00	-1.00	---	-1.00	---	-1.00	---	-1.00	-1.00	---	-1.00	---	-1.00	---	---	---	-1.00	---	---	-1.00	---	---	-0.30	---	---	---	---	---	---	---	-0.73	-0.42	---	---	---	---	---	---	---	---	---	---	-0.22	---
CG10139	-1.00	---	-1.00	-1.00	-1.00	-1.00	-1.00	-1.00	-1.00	-1.00	-1.00	-1.00	-1.00	-1.00	-1.00	-1.00	-1.00	-1.00	-1.00	-1.00	-1.00	-1.00	-1.00	-1.00	-1.00	-1.00	-0.99	-0.91	-0.87	-0.94	-0.98	---	---	-0.90	---	-0.95	-0.95	-0.98	-0.91	-0.96	-0.89	-1.00	-0.97	-0.98	-0.97	-0.91	---	-0.92	-0.97
CG10144	-1.00	---	-1.00	-1.00	-1.00	-1.00	-1.00	-1.00	-1.00	-1.00	-1.00	-1.00	-1.00	-1.00	-1.00	-1.00	-1.00	-1.00	-1.00	-1.00	-1.00	-1.00	-1.00	-1.00	-1.00	-1.00	-1.00	-0.06	0.03	-0.25	-0.13	---	---	0.33	---	-0.43	0.03	0.06	-0.38	-0.04	-0.05	0.32	0.04	-0.20	-0.26	-0.22	---	-0.12	-0.18
CG10147	-1.00	---	-1.00	-1.00	---	-1.00	-1.00	-1.00	-1.00	-1.00	-1.00	-1.00	-1.00	-1.00	---	-1.00	-1.00	-1.00	-1.00	-1.00	-1.00	-1.00	-1.00	-1.00	-1.00	-1.00	-1.00	0.26	-0.32	-0.33	0.09	---	---	-0.47	---	-0.61	-0.14	-0.40	-0.50	---	---	---	-0.76	-0.48	---	-0.64	---	-0.19	-0.58
CG10151	-1.00	---	-1.00	-1.00	---	---	-1.00	---	---	---	---	---	---	---	---	-1.00	---	---	---	---	---	---	---	---	---	---	---	---	-1.00	---	---	---	---	---	---	---	---	---	---	---	---	---	---	---	---	---	---	-0.66	---
CG10158	-1.00	---	-1.00	-1.00	-1.00	-1.00	-1.00	-1.00	-1.00	-1.00	-1.00	-1.00	-1.00	-1.00	-1.00	-1.00	-1.00	-1.00	-1.00	-0.99	-1.00	-1.00	-1.00	-1.00	-1.00	-1.00	-1.00	-0.79	-1.00	-0.22	-0.71	---	---	-0.86	---	-0.93	-0.89	-0.97	-0.97	-0.85	-0.84	---	-0.92	-0.81	-0.70	-0.78	---	-0.83	-0.76
CG10165	-1.00	---	-1.00	-1.00	-1.00	-1.00	-1.00	-1.00	-1.00	-1.00	-0.98	-1.00	-1.00	-1.00	-1.00	-1.00	-1.00	-1.00	-1.00	-1.00	-1.00	-1.00	-1.00	-1.00	-0.96	-1.00	-1.00	-0.77	-0.88	-0.72	-0.97	---	---	-0.76	---	-0.95	-0.83	-0.82	-0.81	-0.89	-0.86	-1.00	-0.91	-1.00	-0.90	-0.84	---	-0.71	-0.98
CG10166	-1.00	---	-1.00	-1.00	-1.00	-1.00	-1.00	-1.00	-1.00	-1.00	-1.00	-1.00	-1.00	-1.00	-1.00	-1.00	-1.00	-1.00	-1.00	-1.00	-1.00	-1.00	-1.00	-1.00	-1.00	-1.00	-1.00	-0.60	-0.46	-0.63	---	---	---	-0.24	---	-0.11	-0.78	-0.77	-0.32	---	---	---	-0.72	-0.76	-0.70	-0.88	---	-0.54	-0.67
CG10171	-1.00	---	-1.00	-0.99	-1.00	-1.00	-1.00	-1.00	-1.00	-1.00	-1.00	-1.00	-1.00	-1.00	-1.00	-1.00	-1.00	-1.00	-1.00	-1.00	-1.00	-0.98	-1.00	-1.00	-1.00	-1.00	-1.00	-0.14	-0.13	-0.43	-0.43	---	---	-0.49	---	-0.49	-0.38	-0.52	-0.49	-0.38	-0.53	-0.65	-0.60	-0.52	-0.52	-0.57	---	-0.58	-0.60
CG10176	-1.00	---	-1.00	-1.00	-1.00	-1.00	-1.00	-1.00	-1.00	-1.00	-0.99	-1.00	-1.00	-1.00	-1.00	-0.99	-1.00	-1.00	-1.00	-1.00	-1.00	-0.99	-1.00	-1.00	-1.00	---	---	0.15	-0.59	-0.14	-0.53	---	---	-0.13	---	0.18	0.09	0.04	0.10	0.03	0.30	0.12	0.46	0.25	0.23	0.31	---	0.22	0.13
CG10185	---	---	---	---	---	---	---	---	---	---	---	---	---	---	---	---	---	---	---	---	---	---	---	---	---	---	---	---	---	---	---	---	---	---	---	---	---	---	---	---	---	---	---	---	---	---	---	---	---
CG10186	---	---	---	---	---	---	---	---	---	---	---	---	---	---	---	---	---	---	---	---	---	---	---	---	---	---	---	---	---	---	---	---	---	---	---	---	---	---	---	---	---	---	---	---	---	---	---	---	---
CG10188	-1.00	---	-1.00	-1.00	-1.00	-1.00	-1.00	-1.00	-1.00	-1.00	-1.00	-1.00	-1.00	-1.00	-1.00	-1.00	-1.00	-1.00	-1.00	-1.00	-1.00	-1.00	-1.00	-1.00	-1.00	-1.00	-1.00	-1.00	-0.17	-0.02	-0.52	---	---	-0.20	---	-0.32	0.17	-0.65	-0.47	0.09	-0.26	-0.14	-0.57	-0.32	-0.21	-0.24	---	-0.28	-0.21
CG10189	-1.00	---	-1.00	-1.00	-1.00	-1.00	-1.00	-1.00	-1.00	-1.00	-1.00	-1.00	-1.00	-1.00	-1.00	-1.00	-1.00	-1.00	-1.00	-1.00	---	-1.00	---	-1.00	-1.00	-1.00	-1.00	0.27	-1.00	-0.33	---	---	---	-0.58	---	-0.70	-0.54	-0.38	-0.86	-0.27	-0.72	---	-0.68	-0.59	---	-0.45	---	-0.61	-0.81
CG10194	---	---	-1.00	---	---	-1.00	---	-1.00	---	---	---	---	---	---	---	-1.00	---	---	---	-1.00	---	---	---	---	---	-1.00	---	---	---	---	---	---	---	---	---	---	---	---	---	---	---	---	---	---	---	---	---	---	-1.00
CG10195	-1.00	---	-1.00	-1.00	---	-1.00	---	-1.00	---	---	-1.00	---	---	---	---	---	---	---	-1.00	---	-1.00	---	---	-1.00	-1.00	---	-1.00	---	-0.29	---	---	---	---	---	---	---	---	---	-0.40	---	-0.24	---	---	---	---	---	---	-0.96	---
CG10208	-1.00	---	-1.00	-1.00	-1.00	-1.00	-1.00	-1.00	-1.00	-1.00	-1.00	-1.00	-1.00	-1.00	-1.00	-1.00	-1.00	-1.00	-1.00	-1.00	-1.00	-1.00	-1.00	-1.00	-1.00	-1.00	-1.00	---	-0.76	-1.00	---	---	---	-0.80	---	-0.87	-0.97	-1.00	-0.95	-1.00	---	---	-0.94	-0.83	---	-0.79	---	-0.90	-1.00
CG10209	-1.00	---	-1.00	-1.00	-1.00	-1.00	-1.00	-1.00	-1.00	-1.00	-1.00	-1.00	-1.00	-1.00	-1.00	-1.00	-1.00	-1.00	-1.00	-1.00	-1.00	-1.00	-1.00	-1.00	-1.00	-1.00	-1.00	-0.79	-1.00	-0.81	-0.95	---	---	-0.84	---	-0.85	-0.94	-0.88	-0.98	-0.91	-0.89	-1.00	-1.00	-0.87	-1.00	-0.92	---	-0.93	-0.92
CG10214	-1.00	---	-1.00	-1.00	-1.00	-1.00	-1.00	-1.00	-1.00	-1.00	-1.00	-1.00	-1.00	-1.00	-1.00	-1.00	-1.00	-1.00	-0.99	-1.00	-1.00	-1.00	-1.00	-1.00	-1.00	-1.00	-1.00	-0.84	-0.82	-0.82	-0.78	---	---	-0.87	---	-0.84	-0.89	-0.80	-0.81	-0.81	-0.84	-0.83	-0.86	-0.89	-0.86	-0.88	---	-0.89	-0.91
CG10217	-1.00	---	-1.00	-1.00	-1.00	-1.00	-1.00	-1.00	-1.00	-1.00	-1.00	-1.00	-1.00	-1.00	-1.00	-1.00	-1.00	-1.00	-1.00	-1.00	-1.00	-1.00	-1.00	-1.00	-1.00	-1.00	-1.00	-0.69	-0.87	-0.89	-0.91	---	---	-0.84	---	-0.86	-0.78	-0.86	-0.87	-0.87	-0.91	-0.84	-0.89	-0.86	-0.92	-0.94	---	-0.93	-0.90
CG10219	-0.98	---	-0.99	-1.00	-1.00	-0.99	-0.99	-0.99	-1.00	-1.00	-1.00	-0.97	-1.00	-0.99	-1.00	-1.00	-1.00	-1.00	-1.00	-1.00	-0.98	-1.00	-1.00	-1.00	-0.98	-1.00	-1.00	-0.89	-0.92	-0.98	-0.92	---	---	-0.89	---	-0.92	-0.96	-0.89	-0.91	-0.92	-0.97	-0.98	-0.93	-0.91	-0.94	-0.95	---	-0.91	-0.93
CG10222	-1.00	---	-1.00	-1.00	-1.00	-1.00	-1.00	-1.00	-1.00	-1.00	-1.00	-1.00	-1.00	-1.00	-0.97	-1.00	-1.00	-1.00	-1.00	-1.00	-1.00	-1.00	-1.00	-1.00	-1.00	-1.00	-1.00	-0.28	-0.49	0.19	0.11	---	---	-0.18	---	0.07	-0.68	-0.20	-0.26	-0.19	-0.30	-0.08	-0.24	-0.39	-0.49	-0.52	---	0.04	-0.34
CG10237	-1.00	---	-1.00	-1.00	-1.00	-1.00	-1.00	-1.00	-1.00	-1.00	-1.00	-1.00	-1.00	-1.00	-1.00	-1.00	-1.00	-1.00	-1.00	-1.00	-1.00	-1.00	-1.00	-1.00	-1.00	-1.00	-1.00	---	---	---	---	---	---	---	---	-0.95	-1.00	-1.00	---	-0.90	-1.00	---	-1.00	-1.00	---	-1.00	---	-0.98	---
CG1024	-1.00	---	-1.00	-1.00	-1.00	-1.00	-1.00	-1.00	-1.00	-1.00	-1.00	-1.00	-1.00	-1.00	-1.00	-1.00	-1.00	-1.00	-1.00	-1.00	-1.00	-1.00	-1.00	-1.00	-1.00	-1.00	-1.00	-0.21	-0.43	-0.42	-0.53	---	---	-0.50	---	-0.43	-0.43	-0.65	-0.46	-0.45	-0.49	-0.38	-0.68	-0.52	-0.33	-0.35	---	-0.50	-0.46
CG10249	-1.00	---	-1.00	-1.00	---	-1.00	---	---	---	---	---	-1.00	-1.00	---	---	---	---	---	---	---	---	---	---	---	---	---	---	-0.14	-0.46	0.83	0.92	---	---	0.00	---	---	---	---	---	---	---	---	---	---	---	---	---	---	---
CG10253	---	---	---	---	---	---	---	---	---	---	---	---	---	---	---	---	---	---	---	---	---	---	---	---	---	---	---	---	---	---	---	---	---	---	---	---	---	---	---	---	---	---	---	---	---	---	---	---	---
CG10254	---	---	---	---	-1.00	-1.00	-1.00	---	-1.00	-1.00	-1.00	-1.00	-1.00	-1.00	---	-1.00	---	---	---	---	---	-1.00	-1.00	---	-1.00	---	-1.00	---	-1.00	---	---	---	---	-1.00	---	-0.77	-1.00	-0.25	-0.78	---	-0.24	---	---	---	---	---	---	-1.00	---
CG10262	---	---	---	---	---	---	---	---	---	---	---	---	---	---	---	---	---	---	---	---	---	---	---	---	---	---	---	---	1.00	---	---	---	---	---	---	---	---	---	---	---	---	---	---	---	---	---	---	1.00	---
CG10264	-1.00	---	---	---	---	---	---	---	---	---	---	---	---	---	---	---	---	---	---	---	---	---	---	---	---	---	---	---	---	---	---	---	---	---	---	---	---	---	---	---	---	---	---	---	---	---	---	---	---
CG10265	-1.00	---	-1.00	-1.00	-1.00	-1.00	-1.00	-1.00	-1.00	-1.00	-1.00	-1.00	-1.00	-1.00	-1.00	-1.00	-1.00	-1.00	-1.00	-1.00	-1.00	-1.00	-1.00	-1.00	-1.00	-1.00	-1.00	-0.66	-0.58	-0.42	-0.66	---	---	-0.54	---	-0.88	-0.64	-0.84	-0.73	-0.63	-0.70	-0.87	-0.88	-0.88	-0.80	-0.76	---	-0.88	-0.82
CG10268	-1.00	---	-0.99	-1.00	-1.00	-1.00	-1.00	-1.00	-1.00	-1.00	-1.00	-1.00	-1.00	-1.00	-1.00	-1.00	-1.00	-0.97	-1.00	-1.00	-1.00	-1.00	-1.00	-1.00	-1.00	-1.00	-1.00	-0.91	-0.77	-0.78	-0.64	---	---	-0.70	---	-0.74	-0.69	-0.83	-0.78	-0.83	-0.74	-0.90	-0.80	-0.89	-0.78	-0.65	---	-0.86	-0.69
CG10274	-1.00	---	-1.00	-1.00	-1.00	-1.00	-1.00	-1.00	-1.00	-1.00	-1.00	-1.00	-1.00	-1.00	-1.00	-1.00	-1.00	-1.00	-1.00	-1.00	---	---	-1.00	-1.00	-1.00	-1.00	-1.00	0.42	-0.05	---	---	---	---	-0.52	---	-0.71	-0.54	-0.53	-0.48	-0.71	-0.62	---	-0.45	-0.28	---	-0.26	---	-0.47	0.48
CG10280	---	---	---	---	---	---	---	---	---	---	---	---	---	---	---	---	---	---	---	---	---	---	---	---	---	---	---	---	---	---	---	---	---	---	---	---	---	---	---	---	---	---	---	---	---	---	---	1.00	---
CG10283	---	---	-1.00	-1.00	-1.00	-1.00	-1.00	-1.00	-1.00	-1.00	-1.00	-0.99	-1.00	-1.00	-1.00	-1.00	-1.00	-1.00	-1.00	-1.00	-1.00	-1.00	-1.00	-1.00	-1.00	-1.00	-1.00	-1.00	-0.38	-0.05	-0.64	---	---	-0.03	---	0.02	-0.16	0.03	-0.03	0.14	0.06	0.01	0.21	0.05	0.20	-0.10	---	-0.09	0.22
CG10286	-1.00	---	-1.00	-1.00	-1.00	-1.00	-1.00	-1.00	-1.00	-1.00	-1.00	-1.00	-1.00	-1.00	-1.00	-1.00	-1.00	-1.00	-1.00	-1.00	-1.00	-1.00	-1.00	-1.00	-1.00	-1.00	-1.00	-0.14	-0.30	-0.59	0.00	---	---	-0.23	---	-0.08	-0.05	-0.01	-0.21	-0.07	-0.34	0.27	0.13	-0.58	-0.33	-0.24	---	-0.09	-0.49
CG10289	-1.00	---	-1.00	-1.00	-1.00	-1.00	-1.00	-1.00	-1.00	-1.00	-1.00	-0.99	-1.00	-1.00	-1.00	-1.00	-1.00	-1.00	-1.00	-1.00	-1.00	-1.00	-1.00	-1.00	-1.00	-1.00	-1.00	-0.43	0.01	-0.26	-0.26	---	---	0.04	---	-0.06	-0.29	-0.03	-0.48	-0.18	0.01	-0.29	-0.10	-0.24	-0.13	-0.24	---	-0.12	-0.15
CG10306	-1.00	---	-1.00	-1.00	-1.00	-1.00	-1.00	-1.00	-1.00	-0.99	-1.00	-1.00	-1.00	-0.99	-1.00	-0.99	-1.00	-1.00	-1.00	-1.00	-1.00	-1.00	-1.00	-1.00	-1.00	-1.00	-1.00	-0.85	-0.87	-0.91	-0.93	---	---	-0.94	---	-0.93	-0.92	-0.89	-0.93	-0.91	-0.89	-0.94	-0.89	-0.93	-0.90	-0.90	---	-0.91	-0.92
CG10307	-1.00	---	-1.00	-1.00	-1.00	-1.00	-1.00	-1.00	-1.00	-1.00	-1.00	-1.00	-1.00	-1.00	-1.00	-1.00	-1.00	---	-1.00	-1.00	---	-1.00	-1.00	-1.00	-1.00	---	-1.00	-0.20	-0.66	-0.52	---	---	---	---	---	-0.37	-0.27	-0.53	-0.33	---	-1.00	---	-0.76	-0.60	-0.30	-0.79	---	-0.38	-0.02
CG10320	-1.00	---	-0.99	-0.99	-1.00	-0.99	-0.99	-1.00	-1.00	-0.98	-0.99	-1.00	-1.00	-1.00	-1.00	-1.00	-1.00	-0.99	-1.00	-1.00	-1.00	-0.99	-0.97	-0.99	-0.98	-1.00	-0.99	-0.89	-0.73	-0.74	-0.87	---	---	-0.93	---	-0.80	-0.84	-0.85	-0.84	-0.87	-0.83	-0.90	-0.82	-0.80	-0.79	-0.86	---	-0.85	-0.87
CG10321	-1.00	---	-1.00	-1.00	-1.00	-1.00	-1.00	-1.00	-1.00	-1.00	-1.00	-1.00	-1.00	-1.00	-1.00	-1.00	-1.00	-1.00	-1.00	-1.00	-1.00	-1.00	-1.00	-1.00	-1.00	-1.00	-1.00	0.50	0.22	0.28	-0.09	---	---	-0.20	---	0.06	-0.15	-0.19	0.05	0.06	0.01	-0.16	-0.20	-0.09	0.05	-0.15	---	-0.07	0.00
CG10324	-1.00	---	-1.00	-1.00	-1.00	-1.00	-1.00	-1.00	-1.00	-1.00	-1.00	-1.00	-1.00	-1.00	-0.98	-1.00	-1.00	-1.00	-1.00	-1.00	-1.00	-1.00	-1.00	-1.00	-1.00	-0.98	-1.00	-0.25	-0.47	-0.20	-0.22	---	---	-0.46	---	-0.28	-0.49	-0.64	-0.39	-0.55	-0.44	-0.28	-0.51	-0.32	-0.10	-0.33	---	-0.30	-0.38
CG10326	-1.00	---	-1.00	-1.00	-1.00	-1.00	-1.00	-1.00	-1.00	-1.00	-1.00	-1.00	-1.00	-1.00	-1.00	-1.00	-1.00	-1.00	-1.00	-1.00	-1.00	-1.00	-1.00	-1.00	-1.00	-1.00	-1.00	-1.00	-0.99	-1.00	-1.00	---	---	-0.99	---	-1.00	-0.99	-1.00	-1.00	-0.99	-1.00	-1.00	-1.00	-1.00	-1.00	-1.00	---	-1.00	-1.00
CG10333	-1.00	---	-1.00	-1.00	-1.00	-1.00	-1.00	-1.00	-1.00	-1.00	-1.00	-1.00	-1.00	-0.99	-1.00	-1.00	-1.00	-1.00	-1.00	-1.00	-1.00	-1.00	-1.00	-1.00	-1.00	-1.00	-1.00	-0.67	-0.79	-0.37	-0.65	---	---	-0.45	---	-0.44	-0.61	-0.60	-0.71	-0.52	-0.65	-0.81	-0.77	-0.54	-0.35	-0.60	---	-0.60	-0.65
CG10336	-1.00	---	-1.00	-1.00	-1.00	-1.00	-1.00	-1.00	-1.00	-1.00	-1.00	-1.00	-1.00	-1.00	-1.00	-1.00	-1.00	-1.00	-1.00	-1.00	-1.00	-1.00	-1.00	-1.00	-1.00	-1.00	-1.00	0.15	-0.40	-0.19	-0.21	---	---	-0.40	---	-0.43	-0.51	-0.39	-0.54	-0.35	-0.44	-0.77	-0.72	-0.51	-0.39	-0.38	---	-0.60	-0.62
CG10337	---	---	-1.00	-1.00	-1.00	-1.00	-1.00	-1.00	-1.00	---	-1.00	-1.00	-1.00	-1.00	---	-1.00	-1.00	-1.00	-1.00	-1.00	-1.00	-1.00	-1.00	-1.00	-1.00	-1.00	-1.00	---	---	---	---	---	---	---	---	---	-0.68	---	---	---	---	---	---	---	---	---	---	-0.33	---
CG10338	-1.00	---	-1.00	-1.00	-1.00	-1.00	-1.00	-1.00	-1.00	-1.00	-1.00	-1.00	-1.00	-1.00	-1.00	-1.00	-1.00	-1.00	-1.00	-1.00	---	-1.00	-1.00	-1.00	-0.98	-1.00	-1.00	-0.56	-0.45	-0.69	-0.13	---	---	-0.61	---	-0.39	-0.69	-0.85	-0.40	-0.79	-0.45	-0.33	-0.77	-0.69	-0.42	-0.78	---	-0.51	-0.71
CG10339	---	---	---	---	---	---	---	---	---	---	---	---	---	---	---	---	---	---	---	---	---	---	---	---	---	---	---	---	---	---	---	---	---	---	---	---	---	---	---	---	---	---	---	---	---	---	---	---	---
CG10340	---	---	---	---	---	---	---	---	---	---	---	---	---	---	---	---	---	---	---	---	---	---	---	---	---	---	---	---	-1.00	---	---	---	---	---	---	---	---	---	---	---	---	---	---	---	---	---	---	---	---
CG10341	-1.00	---	-1.00	-1.00	-1.00	-1.00	-1.00	-1.00	-1.00	-1.00	-1.00	-1.00	-1.00	-1.00	-1.00	-1.00	-1.00	-1.00	-1.00	-1.00	-1.00	-1.00	-1.00	-1.00	-1.00	-1.00	-1.00	-0.75	-0.79	-0.84	-0.91	---	---	-0.92	---	-0.88	-0.89	-0.89	-0.92	-0.83	-0.90	-0.96	-0.95	-0.95	-0.95	-0.88	---	-0.88	-0.87
CG10343	-1.00	---	-1.00	-1.00	-1.00	-1.00	-1.00	-1.00	-1.00	-1.00	-1.00	-0.99	-1.00	-1.00	-1.00	-1.00	-1.00	-1.00	-1.00	-1.00	-1.00	-1.00	-0.98	-1.00	-1.00	-1.00	-1.00	-0.62	-0.53	-0.38	-0.74	---	---	-0.60	---	-0.72	-0.47	-0.56	-0.63	-0.73	-0.68	-0.65	-0.67	-0.49	-0.66	-0.69	---	-0.55	-0.61
CG10344	---	---	---	---	---	---	---	---	---	---	---	---	---	---	---	---	---	---	---	---	---	---	---	---	---	---	---	---	---	---	---	---	---	---	---	---	---	---	---	---	---	---	---	---	---	---	---	---	---
CG10345	---	---	---	---	---	---	---	---	---	---	---	---	---	---	---	---	---	---	---	---	---	---	---	---	---	---	---	---	---	---	---	---	---	---	---	---	---	---	---	---	---	---	---	---	---	---	---	-0.55	---
CG10347	-1.00	---	-1.00	-1.00	-1.00	-0.99	-1.00	-1.00	-1.00	-1.00	-1.00	-1.00	-1.00	-1.00	-1.00	-1.00	-1.00	-1.00	-1.00	-1.00	-1.00	-1.00	-1.00	-0.97	-1.00	-1.00	-1.00	-1.00	-0.88	-0.87	-0.96	---	---	-0.91	---	-0.86	-0.86	-0.99	-0.94	-0.92	-0.97	-0.86	-0.94	-0.99	-0.98	-0.92	---	-1.00	-0.98
CG10353	-1.00	---	-1.00	-1.00	-1.00	-1.00	-1.00	-1.00	-1.00	-1.00	-1.00	-1.00	-1.00	-1.00	-1.00	-1.00	-1.00	---	-1.00	-1.00	---	-1.00	-1.00	-1.00	-1.00	-1.00	-1.00	0.18	-0.21	0.30	---	---	---	0.28	---	-0.76	-0.56	-0.64	-0.33	-0.04	-0.73	---	-1.00	-0.67	---	-0.71	---	-0.50	-0.63
CG10357	---	---	---	---	---	---	---	---	---	---	---	---	---	---	---	---	---	---	---	---	---	---	---	---	---	---	---	0.78	1.00	---	---	---	---	---	---	---	---	---	---	---	---	---	---	---	---	---	---	---	---
CG10359	---	---	---	---	---	---	---	---	---	---	---	---	---	---	---	---	---	---	---	---	---	---	---	---	---	---	---	---	---	---	---	---	---	---	---	---	---	---	---	---	---	---	---	---	---	---	---	---	---
CG10365	-1.00	---	-1.00	-1.00	-1.00	-1.00	-1.00	-1.00	-1.00	-1.00	-1.00	-1.00	-1.00	-1.00	-1.00	-1.00	-1.00	-1.00	-1.00	-1.00	-1.00	-1.00	-1.00	-1.00	-1.00	-1.00	-1.00	-0.49	-0.65	-0.43	-0.52	---	---	-1.00	---	-0.92	-0.77	-1.00	-0.92	-1.00	-1.00	-1.00	-0.90	-0.82	-0.88	-0.88	---	-0.98	-0.84
CG10366	-1.00	---	-1.00	-1.00	-1.00	-1.00	-1.00	---	-1.00	-1.00	-1.00	-1.00	-1.00	-1.00	-1.00	-1.00	-1.00	-1.00	-1.00	-1.00	---	-1.00	-1.00	-1.00	-1.00	-1.00	-1.00	0.33	0.18	-0.14	0.08	---	---	0.06	---	0.18	0.02	-0.09	0.34	-0.03	0.11	---	0.13	0.45	0.20	0.07	---	-0.44	0.58
CG10375	-1.00	---	-1.00	-1.00	-1.00	-1.00	-1.00	-1.00	-1.00	-1.00	-1.00	-1.00	-1.00	-1.00	-1.00	-1.00	-1.00	-0.99	-1.00	-1.00	-1.00	-1.00	-1.00	-1.00	-1.00	-1.00	-1.00	-0.77	-0.72	-0.69	-0.76	---	---	-0.97	---	-0.87	-0.84	-0.75	-0.81	-0.91	-0.83	-0.85	-0.88	-0.85	-0.83	-0.80	---	-0.81	-0.88
CG10376	-1.00	---	-1.00	-1.00	-1.00	-1.00	-1.00	-1.00	-1.00	-1.00	-1.00	-1.00	-1.00	-1.00	-1.00	-1.00	-1.00	-0.99	-1.00	-1.00	-1.00	-1.00	-1.00	-1.00	-0.99	-1.00	-1.00	-0.17	-0.12	-0.24	-0.07	---	---	-0.26	---	-0.27	-0.26	-0.16	-0.22	-0.27	-0.23	-0.07	-0.24	-0.34	-0.20	-0.24	---	-0.11	-0.30
CG10383	-1.00	---	-1.00	-1.00	-1.00	-1.00	-1.00	-1.00	-1.00	-1.00	-1.00	-1.00	-1.00	-1.00	-1.00	-1.00	-1.00	-1.00	-1.00	-1.00	-1.00	-1.00	-1.00	-1.00	-1.00	-1.00	-1.00	-1.00	-0.49	-0.20	-0.70	---	---	-0.74	---	-0.39	-0.72	-0.69	-0.74	---	-0.32	-0.71	-0.84	-1.00	-0.75	-0.92	---	-0.74	-0.90
CG10395	---	---	-1.00	-1.00	-1.00	-1.00	-1.00	-1.00	-1.00	-1.00	-0.99	-1.00	-0.99	-1.00	-1.00	-1.00	-1.00	-1.00	-1.00	-1.00	-1.00	-0.99	-1.00	-1.00	-1.00	-1.00	-1.00	-0.89	-1.00	-0.82	-0.97	---	---	-0.93	---	-0.93	-0.95	-0.95	-0.92	-0.91	-0.92	-0.94	-0.98	-0.86	-0.91	-1.00	---	-0.98	-0.94
CG10396	---	---	---	---	---	---	---	---	---	---	---	---	---	---	---	---	---	---	---	---	---	---	---	---	---	---	---	---	---	---	---	---	---	---	---	---	---	---	---	---	---	---	---	---	---	---	---	---	---
CG10399	---	---	-1.00	-1.00	-1.00	-1.00	-1.00	-1.00	-1.00	-1.00	-1.00	-1.00	-1.00	-1.00	-1.00	-1.00	-1.00	-1.00	-1.00	-1.00	-1.00	-1.00	-1.00	-1.00	-1.00	-1.00	-1.00	-0.46	-0.53	-0.85	-0.82	---	---	---	---	-0.88	-0.71	-0.71	-0.67	---	-0.77	---	-0.82	-0.94	-0.60	-0.45	---	-0.31	-0.73
CG10405	---	---	-1.00	---	---	---	---	---	---	---	---	---	---	---	---	---	---	---	---	---	---	---	---	---	---	---	---	---	---	---	---	---	---	---	---	---	---	---	---	---	---	---	---	---	---	---	---	-0.18	---
CG10407	-1.00	---	-1.00	-1.00	-1.00	-1.00	-1.00	-1.00	-1.00	-1.00	-1.00	-1.00	-1.00	-1.00	-1.00	-1.00	-1.00	-1.00	---	-1.00	---	-1.00	-1.00	-1.00	-1.00	---	-1.00	---	---	---	---	---	---	---	---	-1.00	-1.00	-1.00	-1.00	-1.00	-1.00	---	-1.00	-1.00	---	-1.00	---	-1.00	-1.00
CG1041	-1.00	---	-1.00	-1.00	-1.00	-1.00	-1.00	-1.00	-1.00	-1.00	-1.00	-1.00	-1.00	-1.00	-1.00	-1.00	-1.00	-1.00	-1.00	-1.00	-1.00	-1.00	-1.00	-1.00	-1.00	-1.00	-1.00	-0.91	-1.00	-0.97	-1.00	---	---	-0.95	---	-1.00	-1.00	-0.98	-0.96	-1.00	-1.00	-1.00	-0.99	-0.95	-1.00	-0.97	---	-1.00	-1.00
CG10413	-1.00	---	-1.00	-1.00	-1.00	-1.00	-1.00	-1.00	-1.00	-1.00	-1.00	-1.00	-1.00	-1.00	-1.00	-1.00	-1.00	-1.00	-1.00	-1.00	-1.00	-1.00	-1.00	-1.00	-1.00	-1.00	-1.00	-1.00	-1.00	-1.00	-1.00	---	---	-0.98	---	-1.00	-1.00	-1.00	-1.00	-1.00	-0.99	-1.00	-1.00	-0.99	-0.99	-1.00	---	-1.00	-0.98
CG10417	-1.00	---	-1.00	-1.00	-1.00	-1.00	-1.00	-1.00	-1.00	-1.00	-1.00	-1.00	-1.00	-1.00	-1.00	-1.00	-1.00	-1.00	-1.00	-1.00	-1.00	-1.00	-1.00	-1.00	-1.00	-1.00	-1.00	-0.88	-0.90	-0.94	-0.93	---	---	-0.94	---	-0.95	-0.95	-0.94	-0.95	-0.95	-0.95	-0.96	-0.94	-0.94	-0.92	-0.94	---	-0.95	-0.94
CG10418	-0.92	---	-1.00	-1.00	-1.00	-0.99	-1.00	-1.00	-0.99	-1.00	-0.97	-1.00	-1.00	-1.00	-1.00	-0.98	-0.97	-0.99	-1.00	-1.00	-1.00	-1.00	-1.00	-1.00	-1.00	-1.00	-0.98	-0.91	-0.97	-0.97	-0.89	---	---	-0.93	---	-0.95	-0.93	-0.96	-0.99	-0.99	-1.00	-0.98	-0.99	-0.98	-0.95	-0.97	---	-1.00	-0.95
CG10420	-1.00	---	-1.00	-1.00	-1.00	-1.00	-1.00	-1.00	-1.00	-1.00	-1.00	-1.00	-1.00	-1.00	---	-1.00	-1.00	-1.00	-1.00	-1.00	-1.00	-1.00	---	---	-1.00	---	---	-0.71	-0.28	---	---	---	---	---	---	---	---	---	---	---	-0.30	---	-0.17	0.52	---	---	---	-0.18	-0.05
CG10424	-0.99	---	-1.00	-1.00	-1.00	-1.00	-1.00	-1.00	-1.00	-1.00	-1.00	-1.00	-1.00	-1.00	-1.00	-1.00	-1.00	-1.00	-1.00	-1.00	-1.00	-1.00	-1.00	-1.00	-1.00	-1.00	-1.00	-0.98	-1.00	-0.99	-0.98	---	---	-0.98	---	-0.99	-0.99	-0.99	-1.00	-0.99	-0.98	-1.00	-1.00	-1.00	-1.00	-1.00	---	-0.95	-0.99
CG10425	-1.00	---	-1.00	-1.00	-1.00	-1.00	-1.00	-1.00	-1.00	-1.00	-1.00	-1.00	-1.00	-1.00	-1.00	-1.00	-1.00	-0.99	-1.00	-1.00	-1.00	-1.00	-1.00	-1.00	-1.00	-1.00	-1.00	-1.00	-0.78	-0.97	-0.90	---	---	-0.82	---	-0.98	-0.87	-0.87	-0.75	-0.76	-0.98	-0.69	-0.87	-0.68	-0.87	-0.88	---	-0.87	-0.82
CG10426	---	---	---	---	---	---	---	---	-1.00	---	---	---	---	---	---	---	---	---	---	---	---	---	---	---	---	---	---	---	---	---	---	---	---	0.65	---	0.80	-0.20	0.18	-0.17	---	0.08	---	0.55	---	---	-0.18	---	0.20	0.82
CG10428	-1.00	---	-1.00	-1.00	-1.00	-1.00	-1.00	-1.00	-1.00	-1.00	-1.00	-1.00	-1.00	-1.00	-1.00	-1.00	-1.00	-1.00	-1.00	-1.00	-1.00	-1.00	-1.00	-1.00	-1.00	-1.00	-1.00	-0.41	-0.86	-0.61	-0.76	---	---	-0.52	---	-0.58	-0.65	-0.62	-0.83	-0.79	-0.77	-0.94	-0.76	-0.64	-0.32	-0.73	---	-0.71	-0.81
CG10431	---	---	-1.00	-1.00	-1.00	-1.00	-1.00	-1.00	-1.00	-1.00	-1.00	-0.98	-1.00	-1.00	---	-1.00	-1.00	-1.00	-1.00	-1.00	---	-1.00	-1.00	-1.00	-1.00	-1.00	-1.00	-0.05	0.46	0.35	0.51	---	---	0.00	---	-0.02	0.22	-0.20	0.11	-0.03	-0.24	-0.36	-0.22	0.22	-0.08	0.21	---	0.06	0.15
CG10435	-1.00	---	-1.00	-1.00	-1.00	-1.00	-1.00	-1.00	-1.00	-1.00	-1.00	-1.00	-1.00	-1.00	-1.00	-1.00	-1.00	-1.00	-1.00	-1.00	-1.00	-1.00	-1.00	-1.00	-1.00	-1.00	-1.00	-0.37	-0.70	-0.86	-0.69	---	---	-0.71	---	-0.65	-0.65	-0.77	-0.75	-0.60	-0.77	-0.84	-0.71	-0.88	-0.59	-0.61	---	-0.79	-0.74
CG10444	---	---	-1.00	-1.00	-1.00	-1.00	-1.00	-1.00	-1.00	-1.00	-1.00	-1.00	-1.00	-1.00	-1.00	-1.00	-1.00	-1.00	-0.98	-1.00	-1.00	-1.00	-1.00	-1.00	-1.00	-1.00	-1.00	-0.56	-0.68	---	-0.59	---	---	-0.97	---	-0.94	-0.84	-0.80	-0.96	-0.73	-0.78	-0.95	-0.96	-0.93	-1.00	-0.94	---	-0.94	-0.89
CG10445	-1.00	---	-1.00	---	-1.00	-1.00	---	-1.00	---	---	-1.00	-1.00	---	---	---	---	---	---	-1.00	---	---	---	-1.00	-1.00	-1.00	-1.00	-1.00	-0.53	0.20	-0.90	-0.89	---	---	-0.35	---	-1.00	-0.60	-0.84	---	---	---	---	-0.40	-0.45	---	---	---	-0.54	-0.56
CG10462	-1.00	---	-1.00	-1.00	-1.00	-1.00	-1.00	-1.00	-1.00	-1.00	-1.00	-1.00	-1.00	-1.00	-1.00	-1.00	-1.00	-1.00	-1.00	-1.00	---	-1.00	-1.00	-1.00	-1.00	-1.00	-1.00	0.67	-0.02	0.20	0.03	---	---	-0.22	---	-0.07	-0.41	-0.18	-0.19	-0.17	-0.40	---	-0.25	-0.29	-0.14	-0.30	---	-0.52	-0.07
CG10463	-1.00	---	-1.00	-1.00	-1.00	-1.00	-1.00	-1.00	-1.00	-1.00	-1.00	-1.00	-1.00	-1.00	-1.00	-1.00	-1.00	-1.00	-1.00	-1.00	-1.00	-1.00	-1.00	-1.00	-1.00	-1.00	-1.00	-0.63	-0.49	-0.08	-0.70	---	---	-0.22	---	-0.54	-0.37	-0.47	-0.59	-0.62	-0.51	-0.74	-0.31	-0.22	-0.39	-0.61	---	-0.19	-0.64
CG10465	-1.00	---	-1.00	-1.00	-1.00	-1.00	-1.00	-1.00	-1.00	-1.00	-1.00	-1.00	-1.00	-1.00	-1.00	-1.00	-1.00	-1.00	-1.00	-1.00	-1.00	-1.00	-1.00	-1.00	-1.00	-1.00	-1.00	-0.94	-0.97	-0.99	-0.98	---	---	-0.98	---	-0.97	-1.00	-0.98	-1.00	-0.98	-0.99	-0.99	-1.00	-0.99	-0.97	-0.99	---	-0.98	-0.99
CG10466	-1.00	---	-1.00	-1.00	-1.00	-1.00	-1.00	-1.00	-1.00	-1.00	-1.00	-1.00	-1.00	-1.00	-1.00	-1.00	-1.00	-1.00	-1.00	-1.00	-1.00	-1.00	-1.00	-1.00	-1.00	-1.00	-1.00	-0.21	-0.36	0.11	-0.11	---	---	-0.60	---	-0.11	-0.16	-0.14	0.09	-0.38	-0.36	-0.18	-0.11	-0.18	-0.03	-0.35	---	-0.28	0.04
CG10467	-1.00	---	-1.00	-1.00	-1.00	-1.00	-1.00	-1.00	-1.00	-1.00	-1.00	-1.00	-1.00	-1.00	-1.00	-1.00	-1.00	-1.00	-1.00	-1.00	-1.00	-1.00	-1.00	-1.00	-1.00	-1.00	-1.00	-0.48	-0.62	-0.86	-0.67	---	---	-0.92	---	-0.81	-0.67	-0.90	-0.73	-0.53	-0.85	-0.92	-0.89	-0.78	-0.91	-0.81	---	-0.71	-0.87
CG10469	---	---	---	-1.00	---	---	-1.00	---	-1.00	---	-1.00	-1.00	---	---	-1.00	-1.00	---	---	---	---	---	-1.00	---	-1.00	---	---	---	0.20	---	---	---	---	---	---	---	-0.63	-0.43	---	-0.58	---	---	---	---	-0.81	---	---	---	-0.17	-0.75
CG10470	-1.00	---	-1.00	-1.00	-0.99	-1.00	-1.00	-0.99	-1.00	-0.98	-1.00	-1.00	-1.00	-0.98	-1.00	-1.00	-1.00	-1.00	-1.00	-1.00	-1.00	-1.00	-1.00	-1.00	-1.00	-1.00	-1.00	-0.97	-0.92	-0.76	-0.98	---	---	-0.93	---	-0.93	-0.91	-0.87	-0.92	-0.93	-0.92	-0.94	-0.96	-0.93	-0.97	-0.97	---	-0.95	-0.90
CG10472	---	---	---	---	---	---	---	---	---	---	---	---	---	---	---	---	---	---	---	---	---	---	---	---	---	---	---	---	---	---	---	---	---	---	---	---	---	---	---	---	---	---	---	---	---	---	---	---	---
CG10479	---	---	-1.00	-1.00	-1.00	-1.00	-1.00	-1.00	-1.00	-1.00	-1.00	-1.00	-1.00	-1.00	-1.00	-1.00	-1.00	-1.00	-1.00	-1.00	---	---	-1.00	-1.00	-1.00	-1.00	---	0.64	0.95	0.59	---	---	---	-0.16	---	-0.02	0.38	0.11	0.19	-0.09	0.25	0.18	-0.01	0.38	0.20	-0.10	---	0.21	-0.38
CG10492	-1.00	---	-1.00	---	-1.00	-1.00	-1.00	-1.00	-1.00	-1.00	-1.00	-1.00	-0.98	-1.00	-1.00	-1.00	-1.00	-1.00	-1.00	-1.00	-1.00	-0.92	-1.00	-1.00	-1.00	-1.00	-1.00	-0.24	-0.35	-0.33	-0.19	---	---	-0.05	---	-0.59	-0.29	-0.23	-0.17	0.40	-0.19	---	-0.37	-0.26	-0.18	-0.53	---	-0.14	-0.43
CG10494	-1.00	---	-1.00	-1.00	-1.00	-0.97	-1.00	-1.00	-1.00	-1.00	-1.00	-1.00	-1.00	-1.00	-1.00	-1.00	-1.00	---	-1.00	-1.00	---	-1.00	-1.00	-1.00	-1.00	-1.00	---	-0.53	-0.31	-0.41	---	---	---	-0.28	---	0.16	0.04	0.25	0.08	-0.35	-0.19	0.17	-0.47	-0.08	---	-0.29	---	-0.04	-0.04
CG10495	-1.00	---	-1.00	-1.00	-1.00	-1.00	-1.00	-1.00	-1.00	-1.00	-1.00	-1.00	-1.00	-1.00	-1.00	-1.00	-1.00	-1.00	-1.00	-1.00	-1.00	-1.00	---	-1.00	-1.00	-1.00	-1.00	-0.26	0.15	0.08	-0.21	---	---	-0.17	---	-0.08	-0.40	0.14	-0.38	---	-0.57	-0.12	0.38	0.21	---	0.13	---	-0.01	-0.15
CG10505	-1.00	---	-1.00	-1.00	---	-1.00	-1.00	-1.00	-1.00	-1.00	-1.00	-1.00	-1.00	-1.00	-1.00	-1.00	-1.00	-1.00	-0.97	-1.00	-1.00	-1.00	-1.00	-1.00	-1.00	-1.00	-1.00	-0.30	-0.40	-0.46	-0.27	---	---	0.11	---	-0.05	-0.20	-0.20	-0.14	---	0.04	---	-0.19	0.06	-0.37	-0.62	---	0.02	-0.04
CG10508	---	---	---	---	---	-1.00	---	---	---	---	---	---	---	---	---	---	---	---	---	---	---	---	---	---	---	---	---	---	---	---	---	---	---	---	---	---	---	---	---	---	---	---	---	---	---	---	---	---	---
CG10510	---	---	---	---	---	---	---	---	---	---	---	---	---	---	---	---	---	---	---	---	---	---	---	---	---	---	---	---	---	---	---	---	---	---	---	---	---	---	---	---	---	---	---	---	---	---	---	---	---
CG10516	-1.00	---	-1.00	-1.00	-1.00	-1.00	-1.00	-1.00	-1.00	-1.00	-1.00	-1.00	-1.00	-1.00	-1.00	-1.00	-1.00	-1.00	-1.00	-1.00	-1.00	-1.00	-1.00	-1.00	-1.00	-1.00	-1.00	-0.45	-0.63	-0.57	-0.53	---	---	-0.40	---	-0.05	-0.29	-0.34	-0.18	0.03	-0.06	-0.36	-0.24	-0.41	-0.46	-0.19	---	-0.34	-0.19
CG10527	---	---	---	---	---	---	---	---	---	---	---	---	---	---	---	---	---	---	---	---	---	---	---	---	---	---	---	---	---	---	---	---	---	---	---	---	---	---	---	---	---	---	---	---	---	---	---	---	---
CG10543	---	---	-1.00	-0.96	-1.00	-1.00	-1.00	-1.00	-1.00	-1.00	-1.00	-1.00	-1.00	-1.00	-1.00	-1.00	-1.00	-1.00	-1.00	-1.00	---	-1.00	-1.00	-1.00	-1.00	-1.00	-1.00	-0.74	0.02	0.03	---	---	---	0.10	---	-0.48	-0.50	-0.35	-0.85	---	-0.75	---	-0.58	-0.21	-0.19	-0.50	---	0.12	-0.42
CG10553	-1.00	---	-1.00	-1.00	---	---	---	---	---	---	---	---	---	---	---	---	---	---	---	---	---	---	---	---	---	---	---	---	---	---	---	---	---	---	---	---	---	---	---	---	---	---	---	---	---	---	---	---	---
CG10555	-1.00	---	-1.00	-1.00	-1.00	-1.00	-1.00	-1.00	-1.00	-1.00	-1.00	-1.00	-1.00	-1.00	-1.00	-1.00	-1.00	-1.00	-1.00	-1.00	-1.00	-1.00	-1.00	-1.00	-1.00	-1.00	-1.00	-0.71	-0.76	-0.71	-0.84	---	---	-0.80	---	-0.73	-0.76	-0.78	-0.71	-0.75	-0.79	-0.79	-0.75	-0.82	-0.84	-0.73	---	-0.72	-0.72
CG10561	---	---	---	---	---	---	---	---	---	---	---	---	---	---	---	---	---	---	---	---	---	---	---	---	---	---	---	---	---	---	---	---	---	---	---	---	---	---	---	---	---	---	---	---	---	---	---	---	---
CG10565	-1.00	---	-1.00	-1.00	-1.00	-1.00	-1.00	-1.00	-1.00	-1.00	-1.00	-1.00	-1.00	-1.00	-1.00	-1.00	-1.00	-1.00	-1.00	-1.00	-1.00	-1.00	-1.00	-1.00	-1.00	-1.00	-1.00	-0.94	-0.94	-0.93	-0.94	---	---	-0.93	---	-0.97	-0.93	-0.92	-0.94	-0.95	-0.95	-0.99	-0.95	-0.95	-0.97	-0.93	---	-0.94	-0.96
CG10566	-1.00	---	-1.00	-1.00	-1.00	-1.00	-1.00	-1.00	-1.00	-1.00	-1.00	-1.00	-0.98	-1.00	-1.00	-1.00	-1.00	-1.00	-1.00	-1.00	-1.00	-1.00	-1.00	-1.00	-1.00	-1.00	-1.00	0.06	-0.34	-0.03	-0.35	---	---	-0.12	---	-0.19	0.32	0.36	0.06	-0.43	0.06	-0.52	-0.08	-0.32	---	0.00	---	-0.18	-0.20
CG10570	---	---	---	---	---	---	-1.00	---	---	---	---	---	---	---	---	---	---	---	---	---	---	---	---	---	---	---	---	---	---	---	---	---	---	---	---	---	---	---	---	---	---	---	---	---	---	---	---	---	---
CG10576	-0.95	---	-1.00	-1.00	-1.00	-1.00	-1.00	-1.00	-1.00	-1.00	-0.99	-1.00	-1.00	-1.00	-1.00	-0.99	-1.00	-1.00	-1.00	-1.00	-1.00	-1.00	-1.00	-1.00	-1.00	-0.99	-1.00	-0.66	-0.73	-0.74	-0.63	---	---	-0.62	---	-0.60	-0.67	-0.68	-0.56	-0.45	-0.58	-0.58	-0.53	-0.57	-0.69	-0.53	---	-0.66	-0.57
CG10581	---	---	-1.00	-1.00	---	-1.00	---	---	---	---	---	---	---	---	---	---	---	---	---	---	---	---	---	---	---	---	---	---	---	---	---	---	---	---	---	---	---	---	---	---	---	---	---	---	---	---	---	---	---
CG10584	-1.00	---	-1.00	-1.00	-1.00	-1.00	-1.00	-1.00	-1.00	-1.00	-1.00	-1.00	-1.00	-1.00	-1.00	-1.00	-1.00	-1.00	-1.00	-1.00	-1.00	-1.00	-1.00	-0.93	-1.00	-1.00	-1.00	-1.00	-0.49	-0.51	-0.60	---	---	-0.79	---	-0.83	-0.70	-0.55	-0.56	-0.74	-0.59	-0.80	-0.78	-0.58	-0.71	-0.83	---	-0.69	-0.82
CG10585	-1.00	---	-1.00	-1.00	-1.00	-1.00	-1.00	-1.00	-1.00	-1.00	-1.00	-1.00	-1.00	-1.00	-1.00	-1.00	-1.00	-1.00	-1.00	-1.00	-1.00	-1.00	-1.00	-1.00	-1.00	-1.00	-1.00	0.55	-0.55	-0.37	-0.24	---	---	0.00	---	-0.34	-0.09	-0.33	-0.19	0.07	-0.11	-0.33	-0.05	-0.41	0.11	-0.05	---	0.10	-0.08
CG10590	-1.00	---	-1.00	-1.00	-1.00	-1.00	-1.00	-1.00	-1.00	-1.00	-1.00	-1.00	-1.00	-1.00	-1.00	-1.00	-1.00	-1.00	-1.00	-1.00	-1.00	-1.00	-1.00	-1.00	-1.00	-1.00	-1.00	-0.77	-0.87	-0.85	-0.91	---	---	-0.83	---	-0.83	-0.86	-0.93	-0.87	-0.85	-0.86	-0.86	-0.90	-0.91	-0.85	-0.82	---	-0.90	-0.87
CG10592	-1.00	---	---	---	---	---	---	---	---	-1.00	---	---	---	---	---	---	---	---	---	---	---	---	---	---	---	---	---	-0.67	-0.39	0.33	---	---	---	---	---	0.47	0.67	0.18	---	---	0.56	---	---	0.91	---	0.24	---	0.76	---
CG10600	-1.00	---	-1.00	-1.00	-1.00	-1.00	-1.00	-1.00	-1.00	-1.00	-1.00	-1.00	-1.00	-1.00	-1.00	-1.00	-1.00	-1.00	-1.00	-1.00	-1.00	-1.00	-1.00	-1.00	-1.00	-1.00	-1.00	-0.13	-0.19	-0.20	-0.16	---	---	-0.29	---	-0.21	-0.16	-0.30	-0.15	-0.19	-0.26	-0.29	-0.30	-0.44	-0.42	-0.13	---	-0.40	-0.33
CG10602	-1.00	---	-1.00	-1.00	-1.00	-1.00	-1.00	-1.00	-1.00	-1.00	-1.00	-1.00	-1.00	-1.00	-1.00	-1.00	-1.00	-1.00	-1.00	-1.00	-1.00	-1.00	-1.00	-1.00	-1.00	-1.00	-1.00	-1.00	-0.98	-0.99	-0.98	---	---	-0.99	---	-0.99	-1.00	-0.97	-0.98	-0.98	-1.00	-1.00	-1.00	-0.99	-1.00	-0.99	---	-1.00	-1.00
CG10616	---	---	---	---	-1.00	-1.00	---	---	---	-1.00	---	---	-1.00	---	-1.00	-1.00	---	-1.00	---	---	---	---	---	---	---	-1.00	-1.00	1.00	0.30	0.55	---	---	---	0.00	---	0.32	0.64	0.16	0.55	0.85	0.39	---	0.90	0.70	---	0.33	---	0.67	0.67
CG10623	---	---	---	---	---	---	---	---	---	---	---	---	---	---	---	---	---	---	---	---	---	---	---	---	---	---	---	---	---	---	---	---	---	---	---	---	---	---	---	---	---	---	---	---	---	---	---	---	---
CG10628	-1.00	---	-1.00	-1.00	-1.00	-1.00	-1.00	-1.00	-1.00	-1.00	-1.00	-1.00	-1.00	-1.00	-1.00	-1.00	-1.00	-1.00	-1.00	-1.00	-1.00	-1.00	-1.00	-1.00	-1.00	-1.00	-1.00	-0.75	-0.62	-0.72	-0.94	---	---	-0.84	---	-0.67	-0.63	-0.92	-0.68	-0.70	-0.70	---	-0.87	-0.92	-0.81	-0.72	---	-0.92	-0.82
CG10631	---	---	---	-1.00	-1.00	---	-1.00	---	---	---	-1.00	-1.00	---	---	---	-1.00	---	---	---	---	---	---	---	---	---	---	---	---	---	---	---	---	---	---	---	---	---	---	---	---	---	---	---	---	---	---	---	-1.00	---
CG10635	-1.00	---	-1.00	-1.00	-0.97	-1.00	-1.00	-1.00	-1.00	-1.00	-1.00	-1.00	-1.00	-1.00	-1.00	-1.00	-1.00	-0.95	-1.00	-1.00	-1.00	-1.00	-1.00	-1.00	-1.00	-1.00	-1.00	-0.66	-0.72	-0.71	-0.82	---	---	-0.76	---	-0.65	-0.76	-0.64	-0.85	-0.85	-0.48	---	-0.82	-0.60	-1.00	-0.75	---	-0.66	-0.82
CG10638	-1.00	---	-1.00	-1.00	-1.00	-1.00	-1.00	-1.00	-1.00	-1.00	-1.00	-1.00	-1.00	-1.00	-1.00	-1.00	-1.00	-1.00	-1.00	-1.00	-1.00	-1.00	-1.00	-1.00	-1.00	-1.00	-1.00	-1.00	-1.00	-1.00	-1.00	---	---	-1.00	---	-1.00	-1.00	-1.00	-1.00	-1.00	-1.00	-1.00	-1.00	-1.00	-1.00	-1.00	---	-1.00	-1.00
CG10639	-1.00	---	-0.98	-1.00	-1.00	-1.00	-1.00	-1.00	-1.00	-1.00	-1.00	-1.00	-1.00	-1.00	-1.00	-1.00	-1.00	-1.00	-1.00	-1.00	---	-1.00	-1.00	-1.00	-1.00	-1.00	-1.00	0.32	-0.40	-0.40	-0.53	---	---	-0.55	---	-0.31	0.00	-0.39	-0.65	-0.64	-0.56	---	-0.41	-0.64	-0.67	-0.37	---	-0.34	-0.51
CG10646	-1.00	---	---	-1.00	-1.00	-1.00	-1.00	-1.00	-1.00	-1.00	-1.00	-1.00	-1.00	-1.00	-1.00	-1.00	-1.00	-1.00	-1.00	-1.00	-1.00	-1.00	-1.00	-1.00	-1.00	-1.00	-1.00	---	-0.40	---	---	---	---	-0.73	---	-0.71	-0.69	-0.38	-0.85	-0.69	-0.73	---	-0.76	---	---	-0.57	---	-0.80	-0.71
CG10654	---	---	-1.00	---	---	---	---	-1.00	---	---	-1.00	-1.00	---	-1.00	---	-1.00	---	---	-1.00	-1.00	---	-1.00	-1.00	-1.00	-1.00	-1.00	-1.00	0.18	---	---	---	---	---	---	---	---	-0.86	-0.25	---	---	-0.50	---	---	-0.33	---	---	---	-0.67	-0.45
CG10663	---	---	---	---	---	-1.00	-1.00	-1.00	-1.00	-1.00	-1.00	-0.98	-1.00	-1.00	-1.00	-1.00	-1.00	-1.00	-1.00	-1.00	---	-1.00	---	-1.00	-1.00	-1.00	---	---	---	---	---	---	---	---	---	-0.05	0.00	-0.08	-0.09	-0.17	0.09	---	0.10	0.45	0.33	0.07	---	0.64	0.05
CG10669	---	---	-1.00	-1.00	-1.00	-1.00	---	---	-1.00	-1.00	-1.00	-1.00	-1.00	-1.00	-1.00	-1.00	---	-1.00	-1.00	-1.00	---	---	-1.00	-1.00	-1.00	---	-1.00	-0.09	-0.62	---	---	---	---	---	---	-0.74	-0.93	-0.73	-0.25	---	-0.64	---	-0.83	-0.09	---	---	---	-0.52	---
CG10671	-1.00	---	-1.00	---	-1.00	-1.00	-1.00	-1.00	-1.00	-1.00	-1.00	-1.00	-1.00	-1.00	-1.00	-1.00	-1.00	---	-1.00	---	-1.00	---	-1.00	-1.00	-1.00	-1.00	-1.00	0.00	-0.29	-0.33	---	---	---	---	---	-0.70	-0.59	-0.36	-0.70	-0.46	-0.33	---	-0.40	-0.50	---	0.08	---	-0.28	-0.18
CG10672	-1.00	---	-1.00	-1.00	-1.00	-1.00	-1.00	-1.00	-0.99	-1.00	-1.00	-1.00	-1.00	-1.00	-1.00	-1.00	-1.00	-1.00	-0.99	-1.00	-1.00	-1.00	-1.00	-1.00	-1.00	-1.00	-1.00	-1.00	-1.00	-1.00	-1.00	---	---	-1.00	---	-1.00	-0.95	-1.00	-1.00	-1.00	-0.95	-1.00	-1.00	-1.00	-1.00	-1.00	---	-0.99	-1.00
CG10674	-1.00	---	-1.00	-1.00	-1.00	-1.00	-1.00	-1.00	-1.00	-1.00	-1.00	-1.00	-1.00	-1.00	-1.00	-1.00	-1.00	-1.00	-1.00	-1.00	-1.00	-1.00	-1.00	-1.00	-1.00	-0.94	-1.00	-0.93	-0.59	-0.74	-0.70	---	---	-0.78	---	-0.80	-0.77	-0.67	-0.81	-0.76	-0.17	---	-0.86	-0.83	---	-0.82	---	-0.82	-0.67
CG10681	---	---	---	-1.00	---	---	---	---	---	---	---	---	---	---	---	---	---	---	---	---	---	---	---	---	---	---	---	---	---	---	---	---	---	---	---	---	---	---	---	---	---	---	---	---	---	---	---	---	---
CG10688	---	---	---	---	---	---	---	---	---	---	---	---	---	---	---	---	---	---	---	---	---	---	---	---	---	---	---	---	---	---	---	---	---	---	---	---	---	---	---	---	---	---	---	---	---	---	---	---	---
CG10702	-1.00	---	-1.00	-1.00	-1.00	-1.00	-1.00	-1.00	-1.00	-1.00	-1.00	-1.00	-1.00	-1.00	-1.00	-1.00	-1.00	-1.00	-1.00	-1.00	-1.00	-1.00	-1.00	-1.00	-1.00	-1.00	-1.00	-0.95	-0.94	-0.96	-0.96	---	---	-0.86	---	-0.91	-0.94	-0.91	-0.96	-0.94	-0.92	-0.93	-0.95	-0.97	-0.98	-0.91	---	-0.99	-0.95
CG10721	-1.00	---	-0.97	-1.00	-1.00	-1.00	-1.00	-1.00	-1.00	-1.00	-1.00	-1.00	-1.00	-1.00	-1.00	-1.00	-1.00	-1.00	-1.00	-1.00	-1.00	-1.00	-1.00	-1.00	-1.00	-1.00	-1.00	-1.00	-0.74	-1.00	-1.00	---	---	-1.00	---	-0.96	-0.89	-0.82	-0.94	---	-0.91	---	-1.00	-0.91	-1.00	-1.00	---	-1.00	-1.00
CG10730	---	---	-1.00	---	---	---	---	---	---	---	---	---	---	---	---	---	---	---	---	---	---	---	---	---	---	---	---	---	---	---	---	---	---	---	---	---	---	---	---	---	---	---	---	---	---	---	---	---	---
CG10731	---	---	-1.00	-1.00	-1.00	-1.00	-1.00	-1.00	-1.00	-1.00	-1.00	-1.00	-0.91	-1.00	-1.00	-1.00	-1.00	---	-1.00	-1.00	-1.00	-1.00	-1.00	-1.00	-1.00	-1.00	-1.00	---	---	---	---	---	---	---	---	-1.00	-1.00	-1.00	-1.00	---	-1.00	---	-1.00	-1.00	---	-1.00	---	-1.00	-1.00
CG10732	-1.00	---	-1.00	-1.00	-1.00	-1.00	-1.00	-1.00	-1.00	-1.00	-1.00	-1.00	-1.00	-1.00	-1.00	-1.00	-1.00	-1.00	-1.00	-1.00	---	-1.00	-1.00	-1.00	-1.00	-1.00	-1.00	-0.21	-0.59	-0.16	-0.30	---	---	-0.44	---	-0.35	-0.12	-0.63	-0.16	-0.20	-0.19	-0.37	-0.23	-0.42	-0.29	-0.47	---	-0.38	-0.43
CG10737	---	---	-1.00	---	-1.00	-1.00	---	---	---	---	-1.00	---	-0.95	---	---	---	---	---	---	---	---	---	---	-1.00	---	---	-1.00	---	---	---	---	---	---	---	---	-0.26	---	-0.58	---	---	---	---	-1.00	---	---	---	---	-1.00	---
CG10738	---	---	---	---	---	---	---	---	---	---	-1.00	---	---	---	---	---	---	---	---	---	---	---	---	---	---	---	---	---	---	---	---	---	---	---	---	---	---	---	---	---	---	---	---	---	---	---	---	---	---
CG1074	-1.00	---	-1.00	-1.00	-1.00	-1.00	-1.00	-1.00	-1.00	-1.00	-1.00	-1.00	-1.00	-1.00	-1.00	-1.00	-1.00	-1.00	-1.00	-1.00	-1.00	-1.00	-1.00	-1.00	-1.00	-1.00	-1.00	-0.53	-0.60	-0.36	-0.15	---	---	-0.37	---	-0.40	-0.62	-0.51	-0.62	-0.65	-0.66	-0.79	-0.60	-0.60	-0.61	-0.62	---	-0.44	-0.43
CG10747	-1.00	---	-1.00	-1.00	-1.00	-1.00	-1.00	-1.00	-1.00	-1.00	-1.00	-1.00	-1.00	-1.00	-1.00	-1.00	-1.00	-1.00	-1.00	-1.00	-1.00	-1.00	-1.00	-1.00	-1.00	-1.00	-1.00	-1.00	-0.87	-1.00	-1.00	---	---	-0.71	---	-1.00	-1.00	-1.00	-0.93	-1.00	-1.00	---	-1.00	-0.95	-0.92	-1.00	---	-1.00	-1.00
CG10754	-1.00	---	-1.00	-1.00	-1.00	-1.00	-1.00	-1.00	-1.00	-1.00	-1.00	-1.00	-1.00	-1.00	-1.00	-1.00	-1.00	-1.00	-1.00	-1.00	-1.00	-1.00	-1.00	-1.00	-1.00	-1.00	-1.00	-0.78	-0.73	-0.83	-0.81	---	---	-0.72	---	-0.71	-0.78	-0.82	-0.79	-0.75	-0.77	-0.91	-0.78	-0.73	-0.63	-0.70	---	-0.75	-0.86
CG10764	---	---	---	---	---	---	---	---	---	---	---	---	---	---	---	---	---	---	---	---	---	---	---	---	---	---	---	---	---	---	---	---	---	---	---	---	---	---	---	---	---	---	---	---	---	---	---	---	---
CG10777	-1.00	---	-1.00	-1.00	-1.00	-1.00	-0.99	-1.00	-1.00	-1.00	-1.00	-1.00	-1.00	-1.00	-1.00	-1.00	-1.00	-1.00	-1.00	-1.00	-1.00	-1.00	-1.00	-1.00	-1.00	-1.00	-1.00	-0.29	-0.56	-0.46	-0.52	---	---	-0.43	---	-0.51	-0.45	-0.62	-0.57	-0.51	-0.43	-0.53	-0.57	-0.35	-0.49	-0.42	---	-0.64	-0.36
CG10778	-1.00	---	-1.00	-1.00	-1.00	-1.00	-1.00	-1.00	-1.00	-1.00	-1.00	-0.98	-1.00	-1.00	-1.00	-1.00	-1.00	-1.00	-1.00	-1.00	-1.00	-1.00	-1.00	-1.00	-1.00	-1.00	-1.00	-0.63	-0.47	-0.22	-0.54	---	---	-0.30	---	-0.48	-0.49	-0.25	-0.07	-0.39	-0.49	-0.10	-0.39	-0.39	-0.56	-0.54	---	-0.47	-0.49
CG10795	---	---	---	---	-1.00	-1.00	---	---	---	---	-1.00	-1.00	---	---	---	-1.00	---	---	---	---	---	---	---	---	---	---	---	0.43	0.08	0.50	0.47	---	---	---	---	0.38	0.20	0.19	0.17	-0.12	-0.09	---	-0.04	0.14	---	0.06	---	0.13	0.00
CG10802	-1.00	---	-1.00	-1.00	-1.00	-1.00	-1.00	-1.00	-1.00	-0.99	-1.00	-1.00	-1.00	-1.00	-1.00	-1.00	-1.00	-1.00	-1.00	-1.00	-1.00	-1.00	-1.00	-1.00	-1.00	-1.00	-1.00	-0.58	-0.68	-0.57	-0.75	---	---	-0.96	---	-0.72	-0.73	-0.90	-0.81	-0.76	-0.85	-0.89	-0.91	-0.87	-0.94	-0.87	---	-0.88	-0.86
CG10803	-1.00	---	-1.00	-1.00	-1.00	-1.00	-1.00	-1.00	-1.00	-1.00	-1.00	-1.00	-1.00	-1.00	-1.00	-1.00	-1.00	-1.00	-1.00	-1.00	-1.00	-1.00	-1.00	-1.00	-1.00	-1.00	-1.00	-0.46	0.04	-0.24	-0.31	---	---	0.01	---	-0.24	-0.07	-0.21	0.04	-0.43	-0.29	-0.05	-0.52	-0.17	-0.35	-0.46	---	0.07	0.09
CG10804	---	---	---	---	---	---	---	---	---	---	---	---	---	---	---	---	---	---	---	---	---	---	---	---	---	---	---	---	---	---	---	---	---	---	---	---	---	---	---	---	---	---	---	---	---	---	---	---	---
CG10809	-1.00	---	-1.00	-1.00	-1.00	-1.00	-1.00	-1.00	-1.00	-1.00	-1.00	-1.00	-1.00	-1.00	-1.00	-1.00	-1.00	-1.00	-1.00	-1.00	-1.00	-1.00	-1.00	-1.00	-1.00	-1.00	-1.00	-0.38	-0.25	-0.10	-0.12	---	---	0.10	---	0.08	-0.15	-0.20	0.07	0.03	-0.16	-0.40	-0.44	-0.30	-0.21	-0.13	---	-0.44	-0.14
CG10824	---	---	---	---	---	---	---	---	---	---	---	---	---	---	---	---	---	---	---	---	---	---	---	---	---	---	---	---	---	---	---	---	---	---	---	---	---	---	---	---	---	---	---	---	---	---	---	---	---
CG10859	---	---	---	---	---	---	---	---	---	---	---	---	---	---	---	---	---	---	---	---	---	---	---	---	---	---	---	---	---	---	---	---	---	---	---	---	---	---	---	---	---	---	---	---	---	---	---	---	---
CG10863	-0.97	---	-1.00	-1.00	-1.00	-1.00	-1.00	-1.00	-1.00	-1.00	-0.92	-1.00	-1.00	-0.96	-1.00	-1.00	-1.00	-1.00	-0.96	-1.00	-1.00	-1.00	-1.00	-1.00	-0.96	-1.00	-0.98	-1.00	-1.00	---	-1.00	---	---	---	---	-1.00	---	-1.00	-1.00	-1.00	-1.00	---	---	-1.00	---	-1.00	---	-1.00	-1.00
CG10864	---	---	---	---	---	-1.00	---	---	---	---	-1.00	---	---	---	---	-1.00	---	---	---	---	---	---	---	---	-1.00	---	---	-0.25	0.81	---	---	---	---	---	---	---	---	---	---	---	---	---	---	---	---	---	---	-0.62	---
CG10866	---	---	---	---	---	---	---	---	---	---	-1.00	---	---	---	---	---	---	---	---	---	---	---	---	---	---	---	---	---	---	---	---	---	---	---	---	---	---	---	---	---	---	---	---	---	---	---	---	-0.56	---
CG10874	-1.00	---	-1.00	-1.00	-1.00	-1.00	-1.00	-1.00	-1.00	-1.00	-1.00	-1.00	-1.00	-1.00	-1.00	-1.00	-1.00	-1.00	-1.00	-1.00	-1.00	-1.00	-1.00	-1.00	-1.00	-1.00	-1.00	-0.03	0.30	-0.38	-0.42	---	---	-0.20	---	0.17	-0.11	-0.35	0.24	-0.44	-0.50	-0.30	-0.15	-0.20	-0.50	-0.31	---	-0.04	0.00
CG10877	-1.00	---	-1.00	-1.00	-1.00	-1.00	-1.00	-1.00	-1.00	-1.00	-1.00	-1.00	-1.00	-1.00	-1.00	-1.00	-1.00	-1.00	-1.00	-1.00	-1.00	-1.00	-1.00	-1.00	-1.00	-1.00	-1.00	-1.00	-0.98	-0.78	-0.80	---	---	-0.80	---	-0.94	-0.81	-0.80	-0.77	-0.64	-0.67	-0.80	-0.76	-0.66	-0.82	-0.88	---	-0.89	-0.97
CG10880	-1.00	---	-1.00	-1.00	-1.00	-1.00	-1.00	-1.00	-1.00	-1.00	-1.00	-1.00	-1.00	-1.00	-1.00	-1.00	-1.00	-1.00	-1.00	-1.00	-1.00	-1.00	-1.00	-1.00	-1.00	-1.00	-1.00	-1.00	-1.00	-0.99	-0.97	---	---	-0.99	---	-0.98	-0.99	-0.99	-0.97	-1.00	-0.98	-0.99	-1.00	-0.99	-0.98	-0.99	---	-0.99	-1.00
CG10889	-1.00	---	-1.00	-1.00	-1.00	-1.00	-1.00	-1.00	-1.00	-1.00	-1.00	-1.00	-1.00	-1.00	-1.00	-1.00	-1.00	-1.00	-1.00	-1.00	-1.00	-1.00	-1.00	-1.00	-1.00	-1.00	-1.00	-0.71	-0.77	-0.50	-0.81	---	---	-0.68	---	-0.67	-0.82	-0.77	-0.49	-0.70	-0.85	-0.81	-0.66	-0.50	-0.60	-0.68	---	-0.73	-0.74
CG10898	-1.00	---	-1.00	---	-1.00	-1.00	---	---	-1.00	---	-1.00	---	-1.00	---	---	-1.00	---	---	-1.00	---	-1.00	---	---	-1.00	-1.00	---	---	---	0.06	---	---	---	---	---	---	-0.45	---	-0.56	---	-0.83	---	---	-1.00	---	---	---	---	0.25	---
CG1090	-1.00	---	---	---	---	---	---	---	---	---	---	---	---	---	---	---	---	---	---	---	---	---	---	---	---	---	-1.00	0.53	0.18	---	---	---	---	---	---	---	---	---	---	---	---	---	---	---	---	---	---	---	---
CG10903	-1.00	---	-1.00	-1.00	-1.00	-1.00	-1.00	-1.00	-1.00	-1.00	-1.00	-1.00	-1.00	-1.00	-1.00	-1.00	-1.00	-1.00	-1.00	-0.99	-1.00	-1.00	-1.00	-1.00	-1.00	-1.00	-1.00	-0.54	-0.60	-0.71	-0.66	---	---	-0.81	---	-0.81	-0.65	-0.71	-0.63	-0.69	-0.84	-0.86	-0.74	-0.79	-0.77	-0.78	---	-0.80	-0.70
CG10904	-1.00	---	-1.00	-1.00	-1.00	-1.00	-1.00	-1.00	-1.00	-1.00	-1.00	-1.00	-1.00	-1.00	-1.00	-1.00	-1.00	-1.00	-1.00	-1.00	-1.00	-1.00	-1.00	-1.00	-1.00	-1.00	-1.00	-0.54	-0.79	-0.73	-0.82	---	---	-0.80	---	-0.78	-0.60	-0.86	-0.84	-0.82	-0.90	-1.00	-0.90	-0.89	-0.93	-0.81	---	-0.89	-0.88
CG10907	-1.00	---	-1.00	-1.00	-1.00	-1.00	-1.00	-1.00	-1.00	-1.00	-1.00	-1.00	-1.00	-1.00	-1.00	-1.00	-1.00	-1.00	-1.00	-1.00	-1.00	-1.00	-1.00	-1.00	-1.00	-1.00	-1.00	-0.83	-0.79	-0.57	-0.96	---	---	-0.85	---	-0.82	-0.83	-0.95	-0.77	-0.82	-0.80	-0.80	-0.90	-0.86	-0.80	-0.94	---	-0.89	-0.86
CG1091	-1.00	---	-1.00	-1.00	-1.00	-1.00	-1.00	-1.00	-1.00	-1.00	-1.00	-1.00	-1.00	-1.00	-1.00	-1.00	-1.00	-1.00	-1.00	-1.00	-1.00	-1.00	-1.00	-1.00	-1.00	-1.00	-1.00	-0.96	-1.00	-1.00	-1.00	---	---	-0.99	---	-0.98	-0.98	-0.99	-0.99	-0.99	-0.99	-0.99	-0.99	-0.99	-1.00	-1.00	---	-0.98	-0.99
CG10914	-1.00	---	-1.00	-1.00	-1.00	-1.00	-1.00	-1.00	-1.00	-1.00	-1.00	-1.00	-1.00	-1.00	-1.00	-1.00	-1.00	-1.00	-1.00	-1.00	-1.00	-1.00	-1.00	-1.00	-1.00	-1.00	-1.00	-0.39	-0.21	-0.35	-0.34	---	---	-0.43	---	-0.26	-0.07	-0.33	-0.45	-0.63	-0.47	-0.91	-0.22	-0.46	-0.70	-0.27	---	-0.46	-0.37
CG10915	-1.00	---	-1.00	-1.00	-1.00	-1.00	-1.00	-1.00	-1.00	-1.00	-1.00	-1.00	-1.00	-1.00	-1.00	-1.00	-1.00	-1.00	-1.00	-1.00	-1.00	-1.00	-1.00	-1.00	-1.00	-1.00	-1.00	-0.02	-0.05	0.15	-0.03	---	---	0.22	---	0.25	-0.27	0.12	-0.18	-0.04	-0.15	0.39	0.17	0.09	-0.32	-0.02	---	0.18	0.07
CG10916	---	---	-1.00	-1.00	-1.00	-1.00	-1.00	-1.00	---	---	-1.00	-1.00	-1.00	-1.00	-1.00	-1.00	-1.00	-1.00	-1.00	-1.00	-1.00	-1.00	---	-1.00	-1.00	---	-1.00	---	-0.77	---	---	---	---	---	---	-1.00	-0.71	---	---	---	---	---	---	---	---	---	---	-0.90	---
CG10924	---	---	---	-1.00	---	---	---	---	---	---	---	---	---	---	---	---	---	---	---	---	---	---	---	---	---	---	---	---	---	---	---	---	---	---	---	---	---	---	---	---	---	---	---	---	---	---	---	---	---
CG10927	-1.00	---	-1.00	-1.00	-1.00	-1.00	-1.00	-1.00	-1.00	-1.00	-1.00	-1.00	-1.00	-1.00	-1.00	-1.00	-1.00	-1.00	-1.00	-1.00	-1.00	-1.00	-1.00	-1.00	-1.00	-1.00	-1.00	-1.00	-0.89	-0.94	-0.81	---	---	-1.00	---	-0.73	-0.83	-0.96	-0.91	-1.00	-0.86	---	-0.92	-1.00	-0.75	-1.00	---	-0.98	-0.96
CG10932	---	---	---	---	---	---	---	---	---	---	---	---	---	---	---	---	---	---	---	---	---	---	---	---	---	---	---	---	---	---	---	---	---	---	---	---	---	---	---	---	---	---	---	---	---	---	---	---	---
CG10933	-1.00	---	-1.00	-1.00	-1.00	-1.00	-1.00	-1.00	-1.00	-1.00	-1.00	-1.00	-1.00	-1.00	-1.00	-1.00	-1.00	-1.00	-1.00	-1.00	---	-1.00	-1.00	-1.00	-1.00	-1.00	-1.00	0.12	-0.72	---	-0.54	---	---	---	---	-0.56	-0.16	-0.12	-0.08	---	-0.57	---	-0.35	-0.38	---	-0.71	---	-0.75	-0.56
CG10936	-1.00	---	---	---	---	---	---	---	---	---	---	---	---	---	---	---	---	---	---	---	---	---	---	---	---	---	---	---	---	---	---	---	---	---	---	---	---	---	---	---	---	---	---	---	---	---	---	---	---
CG10948	-1.00	---	-1.00	-1.00	-1.00	-1.00	-1.00	-1.00	-1.00	-1.00	-0.98	-1.00	-1.00	-1.00	-1.00	-1.00	-1.00	-1.00	-1.00	-1.00	-1.00	-1.00	-1.00	-1.00	-1.00	-1.00	-1.00	-0.25	-0.33	-0.12	-0.55	---	---	-0.29	---	-0.27	-0.25	-0.04	-0.56	-0.44	-0.30	---	-0.76	-0.68	-0.31	-0.22	---	-0.66	-0.21
CG10949	-1.00	---	-1.00	-1.00	-1.00	-1.00	-1.00	-0.97	-1.00	-1.00	-1.00	-1.00	-1.00	-1.00	-1.00	-1.00	-1.00	-1.00	-1.00	-1.00	-1.00	-1.00	-1.00	-1.00	-1.00	-1.00	-1.00	0.02	-0.22	0.07	0.02	---	---	0.04	---	-0.34	-0.11	-0.20	-0.04	-0.17	-0.22	---	-0.28	0.08	-0.15	-0.32	---	-0.28	-0.33
CG10958	---	---	---	-1.00	-1.00	-1.00	-1.00	-1.00	-1.00	-1.00	-1.00	-1.00	---	---	---	---	---	-1.00	-1.00	-1.00	---	---	---	-1.00	-1.00	---	-1.00	0.49	0.23	-0.65	---	---	---	-0.04	---	0.53	0.00	-0.04	-0.14	0.19	0.02	---	0.33	0.00	---	0.20	---	0.04	-0.06
CG10959	---	---	---	---	---	---	---	---	---	---	---	---	---	---	---	---	---	---	---	---	---	---	---	---	---	---	---	---	---	---	---	---	---	---	---	---	---	---	---	---	---	---	---	---	---	---	---	---	---
CG10960	---	---	---	---	---	---	---	---	---	---	---	---	---	---	---	---	---	---	---	---	---	---	---	---	---	---	---	---	---	---	---	---	---	---	---	---	---	---	---	---	---	---	---	---	---	---	---	---	---
CG10962	-1.00	---	-1.00	-1.00	-1.00	-1.00	-1.00	-1.00	-1.00	-1.00	-1.00	-1.00	-1.00	-1.00	-1.00	-1.00	-1.00	-1.00	-1.00	-1.00	-1.00	-1.00	-1.00	-1.00	-1.00	-1.00	-1.00	-1.00	-1.00	-1.00	-1.00	---	---	-1.00	---	-1.00	-1.00	-1.00	-1.00	-1.00	-1.00	---	-1.00	-1.00	---	-1.00	---	-1.00	-1.00
CG10973	-1.00	---	-1.00	-1.00	-1.00	-0.99	-1.00	-1.00	-1.00	-1.00	-1.00	-1.00	-1.00	-1.00	-1.00	-1.00	-1.00	-1.00	-1.00	-1.00	-1.00	-1.00	-1.00	-1.00	-1.00	-1.00	-1.00	-0.73	-0.68	-0.59	-0.69	---	---	-0.60	---	-0.70	-0.78	-0.47	-0.77	-0.69	-0.69	-0.77	-0.73	-0.44	-0.54	-0.62	---	-0.75	-0.82
CG10979	-1.00	---	-1.00	---	-1.00	-1.00	-1.00	-1.00	-1.00	---	-1.00	-1.00	-1.00	-1.00	---	-1.00	-1.00	-1.00	-1.00	---	---	-1.00	---	-1.00	---	---	-1.00	---	-1.00	---	---	---	---	---	---	-1.00	---	---	---	---	---	---	---	---	---	-1.00	---	-1.00	---
CG10984	-1.00	---	-1.00	-1.00	-1.00	-1.00	-1.00	-1.00	-1.00	-1.00	-1.00	-1.00	-1.00	-1.00	-1.00	-1.00	-1.00	-1.00	-1.00	-1.00	-1.00	-1.00	-1.00	-1.00	-1.00	-1.00	-1.00	-0.41	-0.39	-0.69	-0.69	---	---	-0.77	---	-0.59	-0.62	-0.73	-0.55	-0.68	-0.66	-0.80	-0.67	-0.77	-0.70	-0.49	---	-0.68	-0.65
CG11000	---	---	---	---	---	---	---	---	---	---	---	---	---	---	---	---	---	---	---	---	---	---	---	---	---	---	---	---	---	---	---	---	---	---	---	---	---	---	---	---	---	---	---	---	---	---	---	---	---
CG11007	---	---	-1.00	-1.00	-1.00	-1.00	---	-1.00	---	---	---	-1.00	-1.00	-1.00	---	---	---	-1.00	---	-1.00	---	-1.00	-1.00	-1.00	-1.00	-1.00	-1.00	0.32	-0.05	-0.21	-0.29	---	---	---	---	-0.59	-0.59	0.16	-0.09	---	-0.40	---	-0.04	---	---	0.14	---	-0.06	-0.13
CG11018	-0.93	---	-1.00	-1.00	-1.00	-1.00	-1.00	-1.00	-1.00	-1.00	-1.00	-1.00	-1.00	-1.00	---	---	-1.00	---	---	-1.00	---	-1.00	---	-1.00	---	-1.00	---	---	-0.36	---	---	---	---	---	---	-1.00	-0.78	-0.43	---	---	0.03	---	---	---	---	-0.14	---	0.17	0.26
CG11029	---	---	---	---	---	---	---	---	---	---	---	---	---	---	---	---	---	---	---	---	---	---	---	---	---	---	---	---	---	---	---	---	---	---	---	---	---	---	---	---	---	---	---	---	---	---	---	---	---
CG1103	-1.00	---	-1.00	-1.00	-1.00	-1.00	-1.00	-1.00	-1.00	-1.00	-1.00	-1.00	-1.00	-1.00	-0.99	-1.00	-1.00	-1.00	-1.00	-1.00	-1.00	-1.00	-1.00	-1.00	-1.00	-1.00	-1.00	-0.08	-0.37	-0.41	-0.77	---	---	-0.95	---	-0.95	-0.95	-0.96	-0.91	-0.95	-0.97	-0.93	-0.96	-0.97	-0.98	-0.92	---	-0.95	-0.95
CG11030	-1.00	---	-1.00	-1.00	-1.00	-1.00	-1.00	-1.00	-1.00	-1.00	-1.00	-0.99	-1.00	-1.00	-1.00	-1.00	-1.00	-1.00	-1.00	-1.00	-1.00	-1.00	-1.00	-1.00	-1.00	-1.00	-1.00	-0.86	-0.76	-0.94	-0.90	---	---	-0.89	---	-0.95	-0.99	-0.99	-0.97	-0.93	-0.93	-1.00	-0.98	-0.93	-0.99	-0.98	---	-0.95	-0.96
CG11034	-1.00	---	-1.00	-1.00	-1.00	-1.00	-1.00	-1.00	-1.00	-1.00	-1.00	-1.00	-1.00	-1.00	-1.00	-1.00	-1.00	-1.00	-1.00	-1.00	-1.00	-1.00	-1.00	-1.00	-1.00	-1.00	-1.00	-1.00	-1.00	-0.98	-0.91	---	---	-0.96	---	-0.97	-1.00	-0.97	-0.99	-1.00	-0.99	-1.00	-0.97	-1.00	-1.00	-0.98	---	-0.89	-0.97
CG11035	-1.00	---	-1.00	-1.00	-1.00	-1.00	-1.00	-1.00	-1.00	-1.00	-1.00	---	-1.00	---	-1.00	-1.00	---	---	-1.00	---	-1.00	-1.00	-1.00	-1.00	-1.00	-1.00	-1.00	---	---	---	---	---	---	---	---	-0.26	---	---	-0.55	---	---	---	---	-0.39	---	---	---	0.66	---
CG1104	-1.00	---	-1.00	-1.00	-1.00	-1.00	-1.00	-1.00	-1.00	-1.00	-1.00	-1.00	-1.00	-1.00	-1.00	-1.00	-1.00	-1.00	-1.00	-1.00	-1.00	-1.00	-1.00	-1.00	-1.00	-1.00	-1.00	-0.50	-0.87	-0.77	-0.46	---	---	-0.81	---	-0.79	-0.84	-0.82	-0.65	-0.84	-0.78	-0.83	-0.81	-0.82	-0.93	-0.82	---	-0.83	-0.83
CG1105	-1.00	---	-1.00	-1.00	-1.00	-1.00	-1.00	-1.00	-1.00	-1.00	-1.00	-1.00	-1.00	-1.00	-1.00	-1.00	-1.00	-1.00	-1.00	-1.00	-1.00	-1.00	-1.00	-1.00	-1.00	-1.00	-1.00	-0.60	-1.00	-1.00	-1.00	---	---	-1.00	---	-0.97	-0.97	-1.00	-0.80	-0.96	-0.80	-0.83	-1.00	-0.91	-1.00	-0.97	---	-1.00	-1.00
CG11050	-1.00	---	-1.00	-1.00	-1.00	-1.00	-1.00	-1.00	-0.99	-1.00	-1.00	-1.00	-0.99	-1.00	-1.00	-1.00	-0.99	-0.99	-0.98	-1.00	-1.00	-0.99	-0.98	-1.00	-1.00	-1.00	-1.00	-0.54	-0.44	-0.57	-0.69	---	---	-0.59	---	-0.59	-0.50	-0.58	-0.56	-0.52	-0.51	-0.54	-0.51	-0.52	-0.47	-0.46	---	-0.41	-0.40
CG11070	---	---	-1.00	-1.00	---	-1.00	---	-1.00	-1.00	---	---	---	-1.00	---	-1.00	-1.00	---	---	---	---	-1.00	---	---	---	-1.00	---	---	---	0.40	---	---	---	---	---	---	0.80	0.00	-0.26	---	---	0.39	---	---	0.38	---	---	---	-0.38	0.53
CG11076	-1.00	---	-1.00	-1.00	-1.00	-1.00	-1.00	-0.98	-1.00	-1.00	-1.00	-1.00	-1.00	-1.00	-1.00	-1.00	-1.00	-1.00	-1.00	-1.00	-1.00	-1.00	-1.00	-1.00	-1.00	-1.00	-1.00	-0.39	-0.73	-0.47	-0.58	---	---	-0.70	---	-0.64	-0.63	-0.67	-0.72	-0.70	-0.64	-0.68	-0.77	-0.79	-0.71	-0.69	---	-0.65	-0.65
CG11077	-1.00	---	-1.00	-0.98	-1.00	-1.00	-0.99	-1.00	-1.00	-1.00	-0.99	-0.99	-1.00	-1.00	-1.00	-1.00	-1.00	-1.00	-1.00	-1.00	-1.00	-1.00	-1.00	-1.00	-1.00	-1.00	-1.00	-1.00	-1.00	-0.99	-1.00	---	---	-0.95	---	-1.00	-1.00	-1.00	-1.00	-1.00	-1.00	-0.98	-1.00	-1.00	-1.00	-1.00	---	-1.00	-1.00
CG11089	-1.00	---	-1.00	-1.00	-1.00	-1.00	-1.00	-1.00	-1.00	-1.00	-1.00	-1.00	-1.00	-1.00	-1.00	-1.00	-1.00	-1.00	-1.00	-1.00	-1.00	-1.00	-1.00	-1.00	-1.00	-1.00	-1.00	-0.09	-0.11	-0.28	-0.44	---	---	-0.49	---	-0.05	-0.15	-0.38	-0.42	-0.05	-0.36	-0.48	-0.27	0.00	-0.15	-0.02	---	-0.36	-0.53
CG1109	-1.00	---	-1.00	-1.00	-1.00	-1.00	-1.00	-1.00	-1.00	-1.00	-1.00	-1.00	-1.00	-1.00	-1.00	-1.00	-1.00	-1.00	-1.00	-1.00	-1.00	-1.00	-1.00	-1.00	-1.00	-1.00	-1.00	-0.77	-0.64	-0.72	-0.61	---	---	-0.73	---	-0.80	-0.80	-0.77	-0.63	-0.81	-0.73	-0.86	-0.69	-0.79	-0.82	-0.79	---	-0.65	-0.83
CG11095	---	---	---	---	---	---	---	---	---	---	---	---	---	---	---	---	---	---	---	---	---	---	---	---	---	---	---	---	0.44	---	---	---	---	---	---	---	---	---	---	---	---	---	---	---	---	---	---	-0.42	---
CG11103	-1.00	---	-1.00	-1.00	-1.00	-1.00	-1.00	-1.00	-1.00	-1.00	-1.00	-1.00	-1.00	-1.00	-1.00	-1.00	-1.00	-1.00	-1.00	-1.00	-1.00	-1.00	-1.00	-1.00	-0.99	-1.00	-1.00	-0.73	-0.62	-0.55	-0.67	---	---	-0.69	---	-0.51	-0.58	-0.78	-0.63	-0.84	-0.67	-0.92	-0.81	-0.83	-0.83	-0.71	---	-0.72	-0.69
CG11107	-1.00	---	-1.00	-1.00	-1.00	-1.00	-1.00	-1.00	-1.00	-1.00	-1.00	-1.00	-1.00	-1.00	-1.00	-1.00	-1.00	-1.00	-1.00	-1.00	-1.00	-1.00	-1.00	-1.00	-1.00	-1.00	-1.00	-0.58	-0.76	-0.72	-0.83	---	---	-0.84	---	-0.91	-0.81	-0.77	-0.82	-0.77	-0.81	-0.90	-0.86	-0.84	-0.85	-0.79	---	-0.81	-0.82
CG11109	-1.00	---	-1.00	-1.00	-1.00	-1.00	-1.00	-1.00	-1.00	-1.00	-1.00	-1.00	-1.00	-1.00	-1.00	-1.00	-1.00	-1.00	-1.00	-1.00	-1.00	-1.00	-1.00	-1.00	-1.00	-1.00	-1.00	-0.48	-0.96	-0.53	-0.62	---	---	-0.37	---	-0.54	-0.44	-0.16	-0.19	-0.49	-0.35	---	-0.43	-0.49	-0.53	-0.47	---	-0.51	-0.61
CG11110	---	---	-1.00	-1.00	-1.00	-1.00	---	-1.00	-1.00	-1.00	-1.00	-1.00	-1.00	-1.00	---	-1.00	-1.00	-1.00	---	-1.00	-1.00	-1.00	-1.00	-1.00	---	-1.00	-1.00	---	---	---	---	---	---	---	---	-1.00	---	---	---	---	---	---	---	---	---	---	---	-0.59	---
CG11122	---	---	---	---	---	-1.00	---	---	---	---	---	---	---	---	---	---	---	---	---	---	---	---	---	---	---	---	---	---	---	---	---	---	---	---	---	---	---	---	---	---	-0.14	---	---	---	---	---	---	---	---
CG11123	-1.00	---	-0.99	-1.00	-1.00	-1.00	-1.00	-1.00	-1.00	-1.00	-1.00	-1.00	-1.00	-1.00	-1.00	-1.00	-1.00	-1.00	-1.00	-1.00	-1.00	-1.00	-1.00	-1.00	-1.00	-1.00	-1.00	-0.84	-0.88	-0.74	-0.86	---	---	-0.69	---	-0.75	-0.81	-0.86	-0.92	-0.88	-0.85	-0.89	-0.86	-0.75	-0.80	-0.81	---	-0.79	-0.73
CG11125	-1.00	---	-1.00	-1.00	-1.00	-1.00	-1.00	-1.00	-1.00	-1.00	-1.00	-1.00	-1.00	-1.00	-1.00	-1.00	-1.00	-1.00	-1.00	-1.00	-1.00	-1.00	-1.00	-1.00	-1.00	-1.00	-1.00	-0.61	-0.41	-0.40	-0.44	---	---	-0.50	---	-0.53	-0.76	-0.61	-0.75	-0.74	-0.51	-0.72	-0.60	-0.71	-0.67	-0.70	---	-0.64	-0.50
CG11127	-1.00	---	-1.00	-1.00	-1.00	-1.00	-1.00	-1.00	-1.00	-1.00	-1.00	-1.00	-1.00	-1.00	-1.00	-1.00	-1.00	-1.00	-1.00	-1.00	-1.00	-1.00	-0.99	-1.00	-1.00	-1.00	-1.00	-1.00	-1.00	-0.95	-0.89	---	---	-0.99	---	-1.00	-0.96	-0.95	-0.99	-0.98	-1.00	-0.98	-1.00	-1.00	-0.98	-0.99	---	-1.00	-0.99
CG1113	---	---	---	---	---	-1.00	---	---	---	---	---	---	---	---	---	---	---	---	---	---	---	---	---	---	---	---	---	---	-0.20	---	---	---	---	---	---	---	---	---	---	---	---	---	---	---	---	---	---	---	---
CG11134	-1.00	---	-1.00	-1.00	-0.98	-1.00	-1.00	-1.00	-1.00	-1.00	-1.00	-1.00	-1.00	-1.00	-1.00	-1.00	-1.00	-1.00	-1.00	-1.00	-1.00	-1.00	-1.00	-1.00	-1.00	-1.00	-1.00	-0.88	-1.00	-0.89	-1.00	---	---	-0.90	---	-0.96	-0.95	-0.94	-0.99	-0.93	-0.90	-1.00	-0.96	-1.00	-0.93	-0.97	---	-0.98	-0.99
CG11137	-1.00	---	-1.00	-0.99	-1.00	-1.00	-1.00	-1.00	-1.00	-1.00	-1.00	-1.00	-1.00	-1.00	-0.99	-1.00	-1.00	-1.00	-1.00	-1.00	-1.00	-1.00	-1.00	-1.00	-1.00	-1.00	-1.00	-0.97	-0.96	-0.96	-0.94	---	---	-0.96	---	-0.99	-0.96	-0.98	-0.95	-0.98	-0.96	-0.95	-0.96	-0.95	-0.96	-0.96	---	-0.97	-0.96
CG11138	-1.00	---	-1.00	-1.00	-1.00	-1.00	-1.00	---	-1.00	---	---	---	-1.00	-1.00	---	-1.00	-1.00	-1.00	-1.00	-1.00	-1.00	-1.00	-1.00	-1.00	-1.00	---	-1.00	---	-0.15	---	---	---	---	---	---	-0.50	-0.52	---	-0.74	---	-0.80	---	---	-0.44	---	---	---	-0.24	-0.55
CG11141	-1.00	---	-1.00	-1.00	-1.00	-1.00	-1.00	-1.00	-1.00	-1.00	-1.00	-1.00	-1.00	-1.00	-1.00	-1.00	-1.00	-0.98	-1.00	-1.00	-1.00	-1.00	-1.00	-1.00	-1.00	-1.00	-1.00	-0.62	-0.82	-0.84	-0.89	---	---	-1.00	---	-0.76	-0.94	-0.93	-0.96	-0.94	-1.00	-0.94	-1.00	-0.89	-0.78	-0.97	---	-0.90	-0.85
CG11148	-1.00	---	-1.00	-1.00	-1.00	-1.00	-1.00	-1.00	-1.00	-1.00	-1.00	-1.00	-1.00	-1.00	-1.00	-1.00	-1.00	-1.00	-1.00	-1.00	-1.00	-1.00	-1.00	-1.00	-1.00	-1.00	-1.00	-0.29	-0.42	-0.47	-0.77	---	---	-0.71	---	-0.76	-0.85	-0.82	-0.75	-0.80	-0.85	-0.85	-0.84	-0.88	-0.90	-0.83	---	-0.86	-0.77
CG11151	-1.00	---	-0.95	-1.00	-1.00	-0.96	---	-1.00	-1.00	-1.00	-0.97	-1.00	-1.00	-0.96	-0.95	-1.00	-1.00	-0.96	-1.00	-1.00	-1.00	-1.00	-1.00	-1.00	-0.96	-1.00	-1.00	-0.79	-0.77	---	---	---	---	---	---	-0.86	-0.84	---	-0.93	---	-0.60	---	-0.92	---	---	-0.95	---	-0.76	-0.76
CG11155	---	---	---	---	---	---	---	---	---	---	---	---	---	---	---	---	---	---	---	---	---	---	---	---	---	---	---	-1.00	---	---	---	---	---	---	---	-1.00	---	---	-0.77	---	-1.00	---	---	-1.00	---	---	---	-1.00	-0.90
CG11158	---	---	---	---	-1.00	-1.00	---	---	-1.00	---	-1.00	-1.00	---	---	-1.00	---	---	---	---	---	---	-1.00	---	-1.00	---	---	-1.00	---	---	---	---	---	---	---	---	---	---	---	---	---	---	---	---	---	---	---	---	---	---
CG1116	-1.00	---	-1.00	-1.00	---	-1.00	-1.00	-1.00	-1.00	-1.00	-1.00	-1.00	-1.00	---	-1.00	-1.00	-1.00	-1.00	-1.00	---	-1.00	-1.00	-1.00	-1.00	-1.00	-1.00	-0.95	0.47	0.18	-0.67	0.31	---	---	0.22	---	0.26	-0.11	0.18	0.12	0.38	0.26	0.90	-0.02	-0.14	0.52	0.20	---	0.31	-0.19
CG11162	---	---	---	---	---	---	---	---	---	---	---	---	---	---	---	---	---	---	---	---	---	---	---	---	---	---	---	---	---	---	---	---	---	---	---	---	---	---	---	---	---	---	---	---	---	---	---	---	---
CG11164	-1.00	---	-1.00	-1.00	-1.00	-1.00	-1.00	-1.00	-1.00	-1.00	-1.00	-1.00	-1.00	-1.00	-1.00	-1.00	-1.00	-1.00	-1.00	-1.00	-1.00	-1.00	-1.00	-1.00	-1.00	-1.00	-1.00	-0.63	-0.69	-0.50	-0.60	---	---	-0.77	---	-0.85	-0.85	-0.87	-0.87	-0.91	-0.83	-0.86	-0.90	-0.96	-0.93	-0.87	---	-0.96	-0.93
CG11168	---	---	---	---	---	---	-1.00	---	-1.00	-1.00	---	---	---	-1.00	---	---	---	---	---	---	---	---	---	-1.00	-1.00	---	-1.00	---	---	---	---	---	---	---	---	-1.00	---	---	-1.00	---	-0.83	---	-1.00	-1.00	---	-1.00	---	-1.00	---
CG11170	-1.00	---	-1.00	-1.00	-1.00	-1.00	-1.00	-1.00	-1.00	-1.00	-1.00	-1.00	-1.00	-1.00	-1.00	-1.00	-1.00	-1.00	-1.00	-0.96	-1.00	-1.00	-1.00	-1.00	-1.00	-1.00	-1.00	-0.13	0.56	-0.03	-0.06	---	---	-0.44	---	-0.32	-0.34	-0.27	-0.02	---	0.02	---	-0.40	0.07	---	-0.51	---	0.08	-0.41
CG11180	-0.99	---	-1.00	-0.99	-1.00	-1.00	-1.00	-1.00	-0.99	-1.00	-1.00	-1.00	-1.00	-1.00	-1.00	-1.00	-0.99	-1.00	-1.00	-1.00	-0.99	-0.99	-1.00	-1.00	-1.00	-1.00	-1.00	-0.39	-0.14	-0.42	-0.39	---	---	-0.50	---	-0.57	-0.52	-0.68	-0.73	-0.72	-0.56	-0.56	-0.84	-0.79	-0.51	-0.66	---	-0.70	-0.66
CG11190	-1.00	---	-1.00	-1.00	-1.00	-1.00	-1.00	-1.00	-1.00	-1.00	-1.00	-1.00	-1.00	-1.00	-1.00	-1.00	-1.00	-1.00	-1.00	-1.00	-1.00	-1.00	-1.00	-1.00	-1.00	-1.00	-1.00	-0.78	-0.81	-0.84	-0.70	---	---	-0.73	---	-0.86	-0.86	-0.84	-0.76	-0.80	-0.79	-0.80	-0.80	-0.83	-0.84	-0.85	---	-0.83	-0.81
CG11200	-1.00	---	-1.00	-1.00	-1.00	-1.00	-1.00	-1.00	-1.00	-1.00	-1.00	-1.00	-1.00	-1.00	-1.00	-1.00	-1.00	-0.82	---	-1.00	-1.00	-1.00	-1.00	-1.00	-1.00	-1.00	-1.00	-0.07	-0.22	-0.07	---	---	---	-0.76	---	-0.09	0.02	---	-0.64	---	0.03	---	-0.30	-0.31	---	0.07	---	-0.02	0.42
CG11208	-1.00	---	-1.00	-1.00	-1.00	-1.00	-1.00	-1.00	-1.00	-1.00	-1.00	-1.00	-1.00	-1.00	-1.00	-1.00	-1.00	-0.97	-1.00	-1.00	-1.00	-1.00	-1.00	-1.00	-1.00	-1.00	-1.00	-0.45	-0.47	-0.24	-0.15	---	---	-0.01	---	-0.17	-0.05	-0.02	-0.21	-0.20	-0.11	0.14	0.12	-0.29	-0.57	-0.55	---	0.02	-0.45
CG11210	-1.00	---	-1.00	-1.00	-1.00	-1.00	-1.00	-1.00	-1.00	-1.00	-1.00	-1.00	-1.00	-1.00	-1.00	-1.00	-1.00	-1.00	-1.00	-1.00	---	-1.00	-1.00	-1.00	-1.00	-1.00	-1.00	-0.42	-0.06	-0.16	-0.70	---	---	-0.81	---	-0.06	0.05	-0.39	0.21	---	-0.56	---	-0.06	-0.15	---	-0.16	---	-0.24	0.00
CG11211	---	---	---	---	---	---	---	---	---	---	---	---	---	---	---	---	---	---	---	---	---	---	---	---	---	---	---	---	---	---	---	---	---	---	---	---	---	---	---	---	---	---	---	---	---	---	---	---	---
CG1124	---	---	---	---	---	---	---	---	---	---	---	---	---	---	---	---	---	---	---	---	---	---	---	---	---	---	---	---	---	---	---	---	---	---	---	---	---	---	---	---	---	---	---	---	---	---	---	---	---
CG11241	-1.00	---	-1.00	-1.00	-1.00	-1.00	-1.00	-1.00	-1.00	-1.00	-1.00	-1.00	-1.00	-1.00	-1.00	-1.00	-1.00	-1.00	-1.00	-1.00	-1.00	-1.00	-1.00	-1.00	-1.00	-1.00	-1.00	-1.00	-1.00	-0.90	-1.00	---	---	-0.94	---	-0.84	-0.96	-1.00	-1.00	-0.93	-0.94	-0.91	-0.94	-0.96	-0.95	-0.97	---	-0.94	-0.85
CG11247	-1.00	---	-1.00	-1.00	-1.00	-1.00	-1.00	-1.00	-1.00	-1.00	-1.00	-1.00	-1.00	-1.00	-1.00	-1.00	-1.00	-1.00	-1.00	-1.00	-1.00	-1.00	-1.00	-1.00	-1.00	-1.00	-1.00	-0.64	-0.09	-0.19	0.02	---	---	0.00	---	-0.11	-0.20	-0.23	-0.38	-0.17	-0.22	---	0.04	-0.56	0.00	-0.10	---	-0.07	-0.06
CG11248	-1.00	---	-1.00	-1.00	-1.00	-1.00	-1.00	-1.00	-1.00	-1.00	-1.00	-1.00	-1.00	-1.00	-1.00	-1.00	-1.00	-1.00	-1.00	-1.00	-1.00	-1.00	-1.00	-1.00	-1.00	-1.00	-1.00	-0.62	-0.82	-0.82	---	---	---	-1.00	---	-0.82	-0.85	-1.00	-0.93	-0.93	-0.86	---	-1.00	-1.00	-0.92	-1.00	---	-0.82	-0.62
CG11249	---	---	---	---	---	---	---	---	---	---	---	---	---	---	---	---	---	---	---	---	---	---	---	---	---	---	---	---	---	---	---	---	---	---	---	---	---	---	---	---	---	---	---	---	---	---	---	---	---
CG11257	-1.00	---	-1.00	-1.00	-1.00	-1.00	-1.00	-1.00	-1.00	-1.00	-1.00	-1.00	-1.00	-1.00	-1.00	-1.00	-1.00	-1.00	-1.00	-1.00	-1.00	-1.00	-1.00	-1.00	-1.00	-1.00	-1.00	-0.64	-0.20	0.04	0.41	---	---	-0.61	---	-0.67	-0.18	-1.00	-0.34	-0.52	-0.27	---	-0.80	-0.53	---	---	---	-0.47	-0.62
CG11261	-1.00	---	-1.00	-1.00	-1.00	-1.00	-1.00	-1.00	-1.00	-1.00	-1.00	-1.00	-1.00	-1.00	-1.00	-1.00	-1.00	-1.00	-1.00	-1.00	-1.00	-1.00	-1.00	-1.00	-1.00	-1.00	-1.00	-1.00	-1.00	-1.00	-1.00	---	---	-1.00	---	-1.00	-1.00	-0.99	-0.98	-1.00	-1.00	-1.00	-1.00	-1.00	-1.00	-1.00	---	-1.00	-1.00
CG11263	-1.00	---	-1.00	-1.00	-1.00	-1.00	-1.00	-1.00	-1.00	-1.00	-1.00	-1.00	-1.00	-1.00	-1.00	-1.00	-1.00	-1.00	-0.98	-1.00	-1.00	-1.00	-1.00	-1.00	-1.00	-1.00	-1.00	-1.00	-1.00	-1.00	-1.00	---	---	-1.00	---	-1.00	-1.00	-1.00	-1.00	-1.00	-0.97	---	-1.00	-1.00	-1.00	-0.98	---	-1.00	-1.00
CG11266	-1.00	---	-1.00	-1.00	-1.00	-1.00	-1.00	-1.00	-1.00	-1.00	-1.00	-1.00	-1.00	-1.00	-1.00	-1.00	-1.00	-1.00	-1.00	-1.00	-1.00	-1.00	-1.00	-1.00	-1.00	-1.00	-1.00	-0.40	-0.41	-0.50	-0.54	---	---	-0.65	---	-0.58	-0.53	-0.62	-0.56	-0.72	-0.63	-0.59	-0.64	-0.72	-0.67	-0.61	---	-0.59	-0.63
CG11267	-1.00	---	-1.00	-1.00	-1.00	-1.00	-1.00	-0.92	-1.00	---	-0.91	-1.00	-1.00	-1.00	---	---	-1.00	---	-1.00	-1.00	-1.00	-1.00	---	-1.00	-1.00	-0.97	-1.00	-0.88	-0.72	-0.80	-1.00	---	---	---	---	-0.88	-1.00	---	-1.00	-0.91	-0.80	---	-0.82	-0.78	---	-0.85	---	-0.90	-0.94
CG11275	---	---	---	---	---	-1.00	---	---	-1.00	---	---	---	-1.00	---	---	---	---	---	---	---	---	---	---	---	---	---	---	---	---	---	---	---	---	---	---	---	---	---	---	---	---	---	---	---	---	---	---	-0.04	---
CG11279	-1.00	---	-1.00	-1.00	-1.00	-1.00	-1.00	-1.00	-1.00	---	-1.00	-1.00	-1.00	-1.00	---	-1.00	---	---	-1.00	-1.00	-1.00	---	---	-1.00	-1.00	-1.00	-1.00	---	-0.67	---	-0.73	---	---	-0.52	---	-0.87	-0.71	-0.79	-0.42	---	-0.39	---	---	-0.90	---	---	---	-0.70	-0.85
CG11284	-0.86	---	-1.00	-1.00	-1.00	-1.00	-1.00	-1.00	-1.00	-1.00	-1.00	-1.00	-1.00	-1.00	-1.00	-1.00	-1.00	-1.00	-1.00	-1.00	-1.00	-1.00	-1.00	-1.00	-1.00	-1.00	-1.00	0.05	0.35	0.30	0.08	---	---	0.12	---	0.33	0.18	-0.17	0.66	---	-0.36	---	-0.12	0.22	-0.30	0.50	---	0.09	0.62
CG1129	-1.00	---	-1.00	-1.00	-1.00	-1.00	-1.00	-1.00	-1.00	-1.00	-1.00	-0.96	-0.98	-1.00	-1.00	-0.94	-1.00	-1.00	-1.00	-1.00	-1.00	-1.00	-1.00	-1.00	-1.00	-1.00	-1.00	-0.95	-0.80	-0.92	---	---	---	-0.85	---	-0.76	-0.79	-0.89	-0.92	-0.76	-0.89	---	-0.95	-0.69	-0.77	-0.92	---	-0.76	-0.56
CG11306	-1.00	---	-1.00	-1.00	-1.00	-1.00	-1.00	-1.00	-1.00	-1.00	-1.00	-1.00	-1.00	-1.00	-1.00	-1.00	-1.00	-1.00	-1.00	-1.00	-1.00	-1.00	-1.00	-1.00	-1.00	-1.00	-1.00	-0.36	-0.62	-0.38	-0.55	---	---	-0.73	---	-0.69	-0.73	-0.49	-0.71	-0.64	-0.50	-0.80	-0.79	-0.76	-0.86	-0.85	---	-0.69	-0.84
CG11307	-1.00	---	-1.00	-1.00	-1.00	-1.00	-1.00	-1.00	-1.00	-1.00	-1.00	-1.00	-1.00	-1.00	-1.00	-1.00	-1.00	-1.00	-1.00	-1.00	-1.00	-1.00	-1.00	-1.00	-1.00	-1.00	-1.00	-1.00	-1.00	-1.00	-1.00	---	---	-0.98	---	-1.00	-1.00	-1.00	-1.00	-0.99	-0.98	-0.99	-1.00	-1.00	-1.00	-0.99	---	-1.00	-1.00
CG11309	---	---	---	---	---	---	---	---	---	---	---	---	---	---	---	---	---	---	---	---	---	---	---	---	---	---	---	0.54	0.63	0.47	0.20	---	---	---	---	---	---	---	---	---	---	---	---	---	---	---	---	0.77	---
CG11327	---	---	---	---	---	---	---	---	---	---	---	---	---	---	---	---	---	---	---	---	---	---	---	---	---	---	---	---	---	---	---	---	---	---	---	---	---	---	---	---	---	---	---	---	---	---	---	---	---
CG11329	-1.00	---	-1.00	-1.00	-1.00	-1.00	-1.00	-1.00	-1.00	-1.00	-1.00	-1.00	-1.00	-1.00	-1.00	-1.00	-1.00	-1.00	-1.00	-1.00	-1.00	-1.00	-1.00	-1.00	-1.00	-1.00	-1.00	-0.63	-0.91	-1.00	-0.83	---	---	-1.00	---	-0.90	-0.84	-0.94	-1.00	-0.96	-1.00	-0.90	-0.95	-0.90	-1.00	-0.93	---	-1.00	-1.00
CG11334	-1.00	---	-0.97	-1.00	-1.00	-1.00	-1.00	-1.00	-1.00	-1.00	-1.00	-1.00	-1.00	-1.00	-0.99	-1.00	-0.99	-1.00	-1.00	-1.00	-1.00	-1.00	-0.99	-1.00	-1.00	-1.00	-1.00	-0.96	-1.00	-0.93	-1.00	---	---	-1.00	---	-1.00	-0.99	-0.97	-1.00	-0.97	-0.98	-1.00	-1.00	-1.00	-1.00	-0.96	---	-0.99	-0.98
CG11337	-1.00	---	-1.00	-1.00	-1.00	-1.00	-1.00	-1.00	-1.00	-1.00	-1.00	-1.00	-1.00	-1.00	-1.00	-1.00	-1.00	-1.00	-1.00	-1.00	---	-1.00	-1.00	-1.00	-1.00	-1.00	-1.00	---	---	-1.00	-0.90	---	---	-0.90	---	-0.91	---	---	-0.94	-0.92	-1.00	-1.00	-1.00	-1.00	-1.00	-0.92	---	-0.96	-0.78
CG11340	---	---	---	---	---	---	---	---	---	---	---	---	---	---	---	---	---	---	---	---	---	---	---	---	---	---	---	---	---	---	---	---	---	---	---	---	---	---	---	---	---	---	---	---	---	---	---	---	---
CG11342	---	---	---	---	---	-1.00	---	---	---	---	---	---	---	---	---	---	---	---	---	---	---	---	---	---	---	---	-1.00	---	---	---	---	---	---	---	---	---	---	---	---	---	---	---	---	-0.70	---	---	---	---	---
CG11345	---	---	---	---	---	---	---	---	---	---	---	---	---	---	---	---	---	---	---	---	---	---	---	---	---	---	---	---	---	---	---	---	---	---	---	---	---	---	---	---	---	---	---	---	---	---	---	---	---
CG11357	-1.00	---	-1.00	-1.00	-1.00	-0.99	-1.00	-1.00	-1.00	-1.00	-1.00	-1.00	-1.00	-1.00	-1.00	-1.00	-1.00	-1.00	-1.00	-1.00	-1.00	-1.00	-1.00	-1.00	-1.00	-1.00	-1.00	-0.99	-0.95	-1.00	-1.00	---	---	-0.97	---	-1.00	-0.98	-0.99	-1.00	-1.00	-0.98	-1.00	-1.00	-0.98	-0.99	-0.98	---	-1.00	-0.98
CG11360	---	---	-1.00	---	---	-1.00	-0.96	-1.00	-1.00	-1.00	-1.00	-1.00	-1.00	-1.00	-1.00	-1.00	-1.00	-1.00	-1.00	-1.00	-1.00	-1.00	---	-1.00	-1.00	-1.00	-1.00	-0.54	-0.19	-0.64	0.09	---	---	0.15	---	-0.20	-0.15	-0.23	-0.74	-0.27	-0.33	---	-0.39	-0.33	-0.62	-0.30	---	-0.29	-0.42
CG11367	-1.00	---	-1.00	-1.00	-1.00	-1.00	-1.00	-1.00	-1.00	-1.00	-1.00	-1.00	-1.00	-1.00	-1.00	-1.00	-1.00	-1.00	-1.00	-1.00	-1.00	-1.00	-1.00	-1.00	-1.00	-1.00	-1.00	-1.00	-1.00	-0.94	-1.00	---	---	-1.00	---	-1.00	-1.00	-1.00	-1.00	-1.00	-0.98	-1.00	-0.94	-1.00	-1.00	-1.00	---	-0.99	-1.00
CG11370	---	---	---	---	---	---	---	---	---	---	---	---	---	---	---	---	---	---	---	---	---	---	---	---	---	---	---	---	---	---	---	---	---	---	---	---	---	---	---	---	---	---	---	---	---	---	---	---	---
CG11377	-1.00	---	-1.00	-1.00	-1.00	-1.00	-1.00	-1.00	-1.00	-1.00	-1.00	-1.00	-1.00	-1.00	-1.00	-1.00	-1.00	-0.90	-1.00	-1.00	-1.00	-1.00	-1.00	-1.00	-1.00	-1.00	-1.00	0.31	-0.12	0.23	-0.46	---	---	-0.08	---	0.03	-0.23	0.06	-0.45	-0.17	-0.10	---	0.06	0.13	-0.30	0.09	---	-0.04	-0.04
CG11378	---	---	---	---	---	---	---	---	---	---	---	---	---	---	---	---	---	---	---	---	---	---	---	---	---	---	---	---	---	---	---	---	---	---	---	---	---	---	---	---	---	---	---	---	---	---	---	---	---
CG11382	---	---	---	---	---	---	---	---	---	---	---	---	---	---	---	---	---	---	---	---	---	---	---	---	---	---	---	---	---	---	---	---	---	---	---	---	---	---	---	---	---	---	---	---	---	---	---	---	---
CG11388	-1.00	---	---	-1.00	-1.00	-1.00	-1.00	-1.00	-1.00	-0.93	-1.00	-1.00	-1.00	-1.00	-1.00	-1.00	-1.00	-1.00	-1.00	-1.00	---	-1.00	-1.00	-1.00	-1.00	-1.00	-1.00	-0.33	-0.25	---	---	---	---	-0.05	---	-0.51	-0.26	0.00	-0.61	-0.23	-0.23	-0.60	-0.56	-0.60	-0.83	-0.59	---	-0.40	-0.33
CG11396	-1.00	---	-1.00	-1.00	-1.00	-1.00	-1.00	-1.00	-1.00	-1.00	-1.00	-1.00	-1.00	-1.00	---	-1.00	-1.00	---	---	-1.00	---	-1.00	---	-1.00	-1.00	-1.00	---	0.31	0.69	0.54	0.38	---	---	0.40	---	0.17	0.03	0.05	0.38	0.27	0.21	0.64	0.44	0.13	0.31	0.56	---	0.52	0.48
CG11398	-1.00	---	-1.00	---	-1.00	-1.00	---	-1.00	-1.00	---	---	-1.00	-1.00	-1.00	-1.00	---	-1.00	---	---	-1.00	---	---	---	---	-1.00	---	---	-0.31	0.30	---	0.06	---	---	-0.11	---	---	0.05	0.21	-0.44	---	-0.18	---	-0.42	0.00	---	---	---	0.33	0.46
CG11399	-1.00	---	-1.00	-1.00	-1.00	-1.00	-1.00	-1.00	-1.00	-1.00	-1.00	-1.00	-1.00	-1.00	-1.00	-1.00	-1.00	-1.00	-1.00	-1.00	-1.00	-1.00	-1.00	-1.00	-1.00	-1.00	-1.00	-0.17	-0.67	-0.56	-0.02	---	---	-0.21	---	-0.42	-0.48	-0.44	-0.18	-0.41	-0.22	0.00	-0.14	-0.29	-0.78	-0.19	---	-0.46	-0.13
CG11403	-1.00	---	-1.00	-1.00	-1.00	-1.00	-1.00	---	-1.00	-1.00	-1.00	-1.00	-1.00	---	-1.00	-1.00	---	-1.00	-1.00	---	---	-1.00	---	-1.00	-1.00	---	-1.00	0.19	-0.41	0.50	0.21	---	---	0.36	---	-0.28	-0.11	0.21	0.24	0.30	-0.14	---	0.04	0.03	---	0.61	---	0.12	0.37
CG11409	---	---	---	---	---	---	---	---	---	---	---	---	---	---	---	---	---	---	---	---	---	---	---	---	---	---	---	---	0.81	0.76	---	---	---	---	---	---	---	---	---	---	---	---	---	---	---	---	---	---	---
CG11412	-1.00	---	-1.00	-1.00	-1.00	-1.00	-1.00	-1.00	-1.00	-1.00	-1.00	-1.00	-1.00	-1.00	-1.00	-1.00	-1.00	-1.00	-1.00	-1.00	-1.00	-1.00	-1.00	-1.00	-1.00	-1.00	-1.00	-0.59	-0.44	-0.57	-0.15	---	---	-0.60	---	-0.45	-0.47	-0.76	-0.86	-0.71	-0.62	-0.82	-0.72	-0.67	-0.65	-0.70	---	-0.78	-0.71
CG11414	-1.00	---	-1.00	-1.00	-1.00	-1.00	-1.00	-1.00	-1.00	-1.00	-1.00	-1.00	-1.00	-1.00	-1.00	-1.00	-1.00	-1.00	-1.00	-1.00	-1.00	-1.00	-1.00	-1.00	-1.00	-1.00	-1.00	-1.00	-1.00	-0.77	-1.00	---	---	-0.56	---	-0.65	-0.63	-0.78	-0.57	-0.76	-0.87	-0.83	-0.71	-0.91	-1.00	-0.93	---	-0.97	-0.77
CG11417	-1.00	---	-1.00	-1.00	-1.00	-1.00	-1.00	-1.00	-1.00	-1.00	-1.00	-1.00	-1.00	-1.00	-1.00	-1.00	-1.00	-1.00	-1.00	-1.00	-1.00	-1.00	-1.00	-1.00	-1.00	-1.00	-1.00	-1.00	-0.94	-0.77	-0.84	---	---	-0.87	---	-0.91	-0.90	-0.97	-0.99	-0.91	-0.91	-1.00	-0.99	-0.98	-0.95	-0.93	---	-0.98	-0.97
CG11418	---	---	---	---	-1.00	-1.00	-1.00	---	-1.00	---	-1.00	-1.00	---	---	---	-1.00	---	---	---	---	---	---	---	---	---	---	---	-1.00	---	---	---	---	---	---	---	---	---	---	---	---	---	---	---	---	---	---	---	---	---
CG1142	-1.00	---	-1.00	-1.00	-1.00	-1.00	-1.00	-1.00	-1.00	-1.00	-1.00	-1.00	-1.00	-1.00	-1.00	-1.00	-1.00	-1.00	-1.00	-1.00	-1.00	-1.00	-0.98	-1.00	-1.00	-1.00	-1.00	0.28	-0.02	0.16	0.27	---	---	-0.20	---	-0.25	-0.02	-0.16	-0.35	-0.03	-0.13	-0.26	-0.13	-0.18	-0.08	-0.12	---	-0.29	-0.17
CG11423	---	---	---	---	---	-1.00	---	---	---	---	---	---	---	---	---	---	---	---	---	---	---	---	---	---	---	---	---	---	---	---	---	---	---	---	---	---	---	---	---	---	---	---	---	---	---	---	---	---	---
CG11426	---	---	---	---	---	---	---	---	---	---	---	---	---	---	---	---	---	---	---	---	---	---	---	---	---	---	---	---	---	---	---	---	---	---	---	---	---	---	---	---	---	---	---	---	---	---	---	---	---
CG11436	-1.00	---	-1.00	-1.00	-1.00	-1.00	-1.00	-1.00	-1.00	-1.00	-1.00	-1.00	-1.00	-1.00	-1.00	-1.00	-1.00	-1.00	-1.00	-1.00	-1.00	-1.00	-1.00	-1.00	-1.00	-1.00	-1.00	-0.79	-0.43	-0.69	0.18	---	---	-0.27	---	-0.59	-0.35	-0.62	-0.53	-0.27	-0.40	-0.25	-0.56	-0.24	-0.79	-0.39	---	-0.54	-0.57
CG11444	-1.00	---	-1.00	-1.00	-1.00	-1.00	-1.00	-1.00	-1.00	-1.00	-1.00	-1.00	-1.00	-1.00	-1.00	-1.00	-1.00	-1.00	-1.00	-1.00	-1.00	-1.00	-1.00	-1.00	-1.00	-1.00	-1.00	-0.92	-0.96	-0.95	-0.96	---	---	-0.92	---	-0.94	-0.94	-0.94	-0.94	-0.96	-0.96	-0.95	-0.94	-0.96	-0.96	-0.94	---	-0.96	-0.95
CG11447	-1.00	---	-1.00	-1.00	-1.00	-1.00	-1.00	-1.00	-1.00	---	-1.00	-1.00	-1.00	-1.00	---	-1.00	---	-1.00	-1.00	-1.00	-0.70	-1.00	-1.00	-1.00	-1.00	-1.00	-1.00	0.35	0.40	0.06	---	---	---	-0.13	---	0.00	-0.19	-0.28	-0.21	-0.58	-0.19	---	-0.19	0.03	-0.20	-0.09	---	0.09	-0.06
CG11448	-0.97	---	-1.00	---	-1.00	-1.00	-1.00	-1.00	-0.96	-1.00	-1.00	-1.00	-1.00	---	-1.00	-1.00	-1.00	-1.00	-1.00	-1.00	---	-1.00	-1.00	-1.00	-1.00	-1.00	-1.00	-0.11	-0.71	0.44	-0.66	---	---	-0.02	---	0.15	0.25	0.05	0.24	0.14	-0.06	-0.33	-0.03	-0.24	0.00	-0.49	---	0.40	-0.62
CG11453	-1.00	---	---	---	---	---	---	---	---	---	---	---	---	---	---	---	---	---	---	---	---	---	---	---	---	---	---	---	---	---	---	---	---	---	---	---	---	---	---	---	---	---	---	---	---	---	---	---	---
CG11454	---	---	---	-1.00	---	-1.00	-1.00	---	-1.00	---	---	-1.00	---	---	---	---	---	---	---	---	---	---	---	-1.00	-1.00	-1.00	-1.00	0.60	0.04	---	---	---	---	0.24	---	---	---	---	0.30	0.36	---	---	---	0.17	---	-0.15	---	0.58	0.22
CG11455	-1.00	---	-1.00	-0.98	-0.99	-1.00	-0.99	-1.00	-1.00	-0.99	-1.00	-1.00	-1.00	-0.99	-1.00	-1.00	-1.00	-1.00	-0.99	-1.00	-1.00	-1.00	-1.00	-1.00	-0.99	-0.98	-0.99	-0.82	-0.84	-0.80	-0.84	---	---	-0.90	---	-0.86	-0.85	-0.88	-0.88	-0.86	-0.88	-0.88	-0.89	-0.86	-0.93	-0.86	---	-0.89	-0.90
CG11456	---	---	-1.00	---	-1.00	-1.00	-1.00	-1.00	-1.00	---	-1.00	-1.00	-1.00	-1.00	---	-1.00	-1.00	-1.00	-1.00	-1.00	-1.00	-1.00	-1.00	-1.00	-1.00	-1.00	-1.00	-0.60	-0.38	---	---	---	---	---	---	-0.22	-0.72	---	-0.44	---	-0.80	---	-0.71	---	---	-0.54	---	-0.22	-0.54
CG1146	-1.00	---	-1.00	-1.00	-1.00	-1.00	-1.00	-1.00	-1.00	-1.00	-1.00	-1.00	-1.00	-1.00	-1.00	-1.00	-1.00	-1.00	-1.00	-1.00	-1.00	-1.00	-1.00	-1.00	-1.00	-1.00	-1.00	---	---	---	---	---	---	---	---	-0.03	0.00	0.00	0.12	---	-0.19	---	0.20	0.33	0.30	---	---	0.57	---
CG11474	---	---	---	---	---	---	---	---	---	---	---	---	---	---	---	---	---	---	---	---	---	---	---	---	---	---	---	---	---	---	---	---	---	---	---	---	---	---	---	---	---	---	---	---	---	---	---	---	---
CG11486	-1.00	---	-1.00	-1.00	-1.00	-1.00	-1.00	-1.00	-1.00	-1.00	-1.00	-1.00	-1.00	-1.00	-1.00	-1.00	-1.00	-1.00	-1.00	-1.00	-1.00	-1.00	-1.00	-1.00	-1.00	-1.00	-1.00	-0.96	-0.97	-0.91	-0.92	---	---	-0.95	---	-0.93	-0.95	-0.94	-0.95	-0.97	-0.96	-0.97	-0.97	-0.97	-0.97	-0.97	---	-0.97	-0.93
CG11498	---	---	---	---	---	---	---	---	---	---	---	---	---	---	---	---	---	---	---	---	---	---	---	---	---	---	---	---	---	---	---	---	---	---	---	---	---	---	---	---	---	---	---	---	---	---	---	---	---
CG11504	-1.00	---	-1.00	-1.00	-0.98	-1.00	-0.99	-1.00	-1.00	-1.00	-1.00	-1.00	-1.00	-1.00	-1.00	-1.00	-1.00	-1.00	-1.00	-1.00	-1.00	-1.00	-1.00	-1.00	-0.99	-1.00	-1.00	-0.46	-0.53	-0.21	-0.37	---	---	-0.27	---	-0.43	-0.48	-0.31	-0.52	-0.46	-0.42	-0.66	-0.67	-0.62	-0.40	-0.16	---	-0.46	-0.43
CG11505	-1.00	---	-1.00	-1.00	-1.00	-1.00	-1.00	-1.00	-1.00	-1.00	-1.00	-1.00	-1.00	-1.00	-1.00	-1.00	-1.00	-1.00	-1.00	-1.00	-1.00	-1.00	-1.00	-1.00	-1.00	-1.00	-1.00	-0.37	-0.17	-0.12	0.01	---	---	-0.33	---	-0.27	-0.37	-0.41	-0.07	-0.25	-0.42	-0.08	-0.41	-0.39	-0.67	-0.32	---	-0.36	-0.28
CG11523	-1.00	---	-1.00	-1.00	-0.96	-1.00	-1.00	-1.00	-1.00	-1.00	-1.00	-1.00	-1.00	-1.00	-1.00	-1.00	-1.00	-1.00	-0.99	-1.00	-1.00	-0.99	-1.00	-1.00	-1.00	-0.99	-1.00	-0.90	-0.96	-0.91	-0.96	---	---	-0.86	---	-0.91	-0.94	-0.84	-0.93	-0.87	-0.93	-0.93	-0.93	-0.93	-0.90	-0.91	---	-0.94	-0.91
CG11526	-1.00	---	-1.00	-1.00	-1.00	-1.00	-1.00	-1.00	-1.00	-1.00	-1.00	-1.00	-1.00	-1.00	-1.00	-1.00	-1.00	-1.00	-1.00	-1.00	-1.00	-1.00	-1.00	-1.00	-1.00	-1.00	-1.00	-0.65	-0.21	-0.70	-0.29	---	---	-0.29	---	-0.33	-0.42	-0.28	-0.48	-0.13	-0.60	-0.17	-0.48	-0.55	-0.51	-0.43	---	-0.48	-0.28
CG11534	-1.00	---	-1.00	-1.00	-1.00	-1.00	-1.00	-1.00	-1.00	-1.00	-1.00	-1.00	-1.00	-1.00	-1.00	-1.00	-1.00	-1.00	-1.00	-1.00	-1.00	-1.00	-1.00	-1.00	-1.00	-1.00	-1.00	-0.60	0.07	-0.05	0.06	---	---	-0.29	---	-0.51	0.02	-0.37	-0.06	-0.20	-0.40	---	-0.50	-0.58	-0.55	-0.84	---	0.15	0.00
CG11537	-1.00	---	-1.00	-1.00	-1.00	-1.00	-1.00	-1.00	-1.00	-1.00	-1.00	-1.00	-1.00	-1.00	-1.00	-1.00	-1.00	-1.00	-1.00	-1.00	-1.00	-1.00	-1.00	-1.00	-1.00	-1.00	-1.00	-0.45	-1.00	-0.63	-0.50	---	---	-0.89	---	-0.68	-0.92	-0.95	-0.90	-1.00	-0.50	---	-0.63	-0.84	-0.70	-0.69	---	-0.82	-0.90
CG11539	---	---	---	---	---	---	---	---	---	---	---	---	---	---	---	---	---	---	---	---	---	---	---	---	---	---	---	---	---	---	---	---	---	---	---	---	---	---	---	---	---	---	---	---	---	---	---	---	---
CG11555	-1.00	---	-1.00	-1.00	-1.00	-1.00	-1.00	-0.98	-0.99	-1.00	-1.00	-1.00	-1.00	-1.00	-1.00	-1.00	-1.00	-1.00	-1.00	-1.00	-1.00	-0.99	-1.00	-1.00	-1.00	-1.00	-1.00	-0.95	-0.80	-0.93	-1.00	---	---	-0.85	---	-0.92	-0.91	-0.94	-0.92	-0.95	-0.90	-0.89	-0.92	-0.95	-0.93	-0.92	---	-0.92	-0.96
CG11560	-1.00	---	-1.00	-1.00	-1.00	-1.00	-1.00	-1.00	-1.00	-1.00	-1.00	-1.00	-1.00	-1.00	-1.00	-1.00	-1.00	-1.00	-1.00	-1.00	-1.00	-1.00	-1.00	-1.00	-1.00	-1.00	-0.98	0.26	-0.30	-0.16	-0.27	---	---	-0.58	---	-0.10	-0.40	-0.44	-0.53	-0.58	-0.56	0.00	-0.58	-0.58	-0.49	-0.15	---	-0.45	-0.32
CG11562	-1.00	---	-1.00	-1.00	-0.98	-1.00	-1.00	-1.00	-1.00	-0.97	-0.99	-0.99	-0.99	-1.00	-0.99	-1.00	-1.00	-1.00	-1.00	-1.00	-1.00	-1.00	-1.00	-1.00	-1.00	-1.00	-0.99	-1.00	-0.99	-1.00	-0.95	---	---	-0.97	---	-0.90	-0.90	-0.91	-0.98	-1.00	-1.00	-1.00	-0.98	-0.97	-0.89	-0.99	---	-0.98	-0.97
CG11563	-1.00	---	-1.00	-1.00	-1.00	-1.00	-1.00	-1.00	-1.00	-1.00	-1.00	-1.00	-1.00	-1.00	-1.00	-1.00	-1.00	-0.99	-1.00	-1.00	-1.00	-1.00	-1.00	-1.00	-1.00	-1.00	-1.00	-0.31	-0.55	-0.56	-0.75	---	---	-0.66	---	-0.67	-0.56	-0.59	-0.57	-0.51	-0.58	-0.57	-0.67	-0.67	-0.55	-0.66	---	-0.77	-0.63
CG11576	-1.00	---	-1.00	-1.00	-1.00	-1.00	-1.00	-1.00	-1.00	-1.00	-1.00	-1.00	-1.00	-1.00	-1.00	-1.00	-1.00	-1.00	-1.00	-1.00	-1.00	-1.00	-1.00	-1.00	-1.00	-1.00	-1.00	-1.00	-0.76	---	-1.00	---	---	-1.00	---	---	-1.00	-0.94	-0.93	---	-1.00	---	-0.96	-0.94	---	-0.87	---	-1.00	-1.00
CG11577	-1.00	---	-1.00	-1.00	-1.00	-1.00	-1.00	-1.00	-1.00	-1.00	-1.00	-1.00	-1.00	-1.00	-1.00	-1.00	-1.00	-1.00	-1.00	-1.00	-0.99	-1.00	-1.00	-1.00	-1.00	-1.00	-1.00	-0.95	-0.97	-0.87	-0.94	---	---	-0.93	---	-0.91	-0.93	-0.98	-0.91	-0.95	-0.94	-0.93	-0.97	-0.95	-0.95	-0.96	---	-0.95	-0.97
CG11583	-1.00	---	-1.00	-1.00	-1.00	-1.00	-1.00	-1.00	-1.00	-1.00	-1.00	-1.00	-1.00	-1.00	-1.00	-1.00	-1.00	-1.00	-1.00	-1.00	-1.00	-1.00	-1.00	-1.00	-1.00	-1.00	-1.00	-0.82	-0.74	-0.78	-0.86	---	---	-0.74	---	-0.82	-0.76	-0.83	-0.86	-0.86	-0.80	-0.86	-0.88	-0.84	-0.80	-0.79	---	-0.80	-0.85
CG11586	-1.00	---	-1.00	-1.00	-1.00	-0.99	-1.00	-1.00	-1.00	-1.00	-1.00	-1.00	-1.00	-1.00	-1.00	-1.00	-1.00	-1.00	-1.00	-1.00	-1.00	-1.00	-1.00	-1.00	-1.00	-1.00	-1.00	-0.53	-0.81	-0.79	-0.90	---	---	-0.79	---	-0.77	-0.81	-0.94	-0.90	-0.83	-0.88	-0.74	-0.84	-0.90	-0.85	-0.86	---	-0.82	-0.84
CG11590	-1.00	---	-0.99	-0.99	-0.98	-1.00	-1.00	-1.00	-1.00	-0.96	-1.00	-0.99	-0.98	-1.00	-1.00	-1.00	-1.00	-1.00	-1.00	-1.00	-1.00	-1.00	-1.00	-1.00	-1.00	-1.00	-1.00	-0.90	-0.87	-0.89	-1.00	---	---	-0.93	---	-0.94	-0.93	-0.84	-0.98	-0.97	-0.94	-0.93	-0.95	-0.95	-0.94	-0.99	---	-0.97	-0.94
CG11593	-1.00	---	-1.00	-1.00	-1.00	-1.00	-1.00	-1.00	-1.00	-1.00	-1.00	-1.00	-1.00	-1.00	-1.00	-1.00	-1.00	-1.00	-1.00	-1.00	-1.00	-1.00	-1.00	-1.00	-1.00	-1.00	-1.00	-0.02	0.21	-0.02	0.24	---	---	-0.15	---	0.23	0.03	0.14	-0.23	-0.52	-0.03	-0.17	-0.32	-0.09	-0.58	-0.28	---	-0.18	0.10
CG11594	-1.00	---	-1.00	-1.00	-1.00	-1.00	-1.00	-1.00	-1.00	-1.00	-1.00	-1.00	-1.00	-1.00	-1.00	-1.00	-1.00	-1.00	-1.00	-1.00	-1.00	-1.00	-1.00	-1.00	-1.00	-1.00	-1.00	-0.84	-0.68	-0.73	-0.90	---	---	-0.67	---	-0.77	-0.55	-0.93	-0.64	---	-1.00	---	-0.53	-0.72	---	-0.41	---	-0.92	-0.68
CG11596	-1.00	---	-1.00	-1.00	-1.00	-1.00	-1.00	-1.00	-1.00	-1.00	-1.00	-1.00	-1.00	-1.00	-1.00	-1.00	-1.00	-1.00	-1.00	-1.00	-1.00	-1.00	-1.00	-1.00	-1.00	-1.00	-1.00	-0.94	-0.90	-0.92	-0.97	---	---	-0.91	---	-0.94	-0.95	-0.96	-0.94	-0.93	-0.98	-0.94	-0.96	-0.96	-0.97	-0.98	---	-0.97	-0.97
CG11597	-1.00	---	-1.00	-1.00	-1.00	-1.00	-1.00	-1.00	-1.00	-1.00	-1.00	-1.00	-1.00	-0.93	-1.00	-1.00	-1.00	-1.00	-1.00	-1.00	-1.00	-1.00	-1.00	-1.00	-1.00	-1.00	-1.00	-0.14	0.03	-0.45	---	---	---	---	---	-0.43	-0.52	---	-0.76	-0.70	-0.57	---	-0.89	-0.84	---	-0.56	---	-0.74	-0.66
CG11598	---	---	---	---	---	---	---	---	---	---	---	---	---	---	---	---	---	---	---	---	---	---	---	---	---	---	---	---	---	---	---	---	---	---	---	---	---	---	---	---	---	---	---	---	---	---	---	---	---
CG11601	-1.00	---	-1.00	-1.00	-1.00	-1.00	-1.00	-1.00	-1.00	-1.00	-1.00	-1.00	-1.00	-1.00	-1.00	-1.00	-0.99	-1.00	-1.00	-1.00	-1.00	-1.00	-1.00	-1.00	-1.00	-1.00	-1.00	-0.75	-0.76	-0.67	-0.64	---	---	-0.70	---	-0.61	-0.54	-0.62	-0.70	-0.70	-0.56	-0.44	-0.66	-0.60	-0.65	-0.73	---	-0.79	-0.61
CG11608	---	---	---	---	---	---	---	---	---	---	---	---	---	---	---	---	---	---	---	---	---	---	---	---	---	---	---	---	---	---	---	---	---	---	---	---	---	---	---	---	---	---	---	---	---	---	---	---	---
CG1161	-1.00	---	-1.00	-0.99	-1.00	-1.00	-1.00	-1.00	-1.00	-1.00	-1.00	-1.00	-1.00	-1.00	-1.00	-1.00	-1.00	-1.00	-1.00	-1.00	-1.00	-1.00	-1.00	-1.00	-1.00	-1.00	-1.00	-0.90	-0.77	-0.86	-0.82	---	---	-0.81	---	-0.83	-0.76	-0.77	-0.81	-0.86	-0.85	-0.91	-0.86	-0.76	-0.91	-0.76	---	-0.88	-0.91
CG11652	-1.00	---	-1.00	-1.00	-1.00	-0.99	-1.00	-1.00	-1.00	-1.00	-1.00	-1.00	-1.00	-1.00	-1.00	-1.00	-1.00	-1.00	-1.00	-1.00	-1.00	-1.00	-1.00	-1.00	-1.00	-1.00	-1.00	0.24	0.15	0.11	0.34	---	---	0.11	---	0.19	0.12	-0.01	0.21	0.16	-0.05	-0.32	-0.18	-0.21	-0.12	-0.06	---	-0.02	-0.08
CG11656	-1.00	---	---	---	-1.00	-1.00	-1.00	---	-1.00	-1.00	-1.00	-1.00	-1.00	---	---	-1.00	---	-1.00	---	---	-1.00	---	---	---	-1.00	---	-1.00	---	-0.74	---	---	---	---	---	---	0.13	-0.05	---	-0.26	---	-0.36	---	-0.81	0.09	-0.66	---	---	-0.61	-0.25
CG11658	---	---	-1.00	-1.00	-1.00	-1.00	-1.00	-1.00	-1.00	---	-1.00	-1.00	---	-1.00	-1.00	-1.00	---	-1.00	-1.00	-1.00	---	-1.00	---	-1.00	-1.00	-1.00	---	-1.00	-0.83	-1.00	---	---	---	---	---	-0.98	-0.89	-0.90	-0.84	-1.00	-0.94	-0.52	-0.81	-0.94	-0.93	-0.89	---	-0.85	-0.94
CG11665	-1.00	---	-1.00	-1.00	-1.00	-1.00	-1.00	-1.00	-1.00	-1.00	-1.00	-1.00	-1.00	-1.00	-1.00	-1.00	-1.00	-1.00	-1.00	-1.00	-1.00	-1.00	-1.00	-1.00	-1.00	-1.00	-1.00	-0.37	-0.13	-0.23	-0.12	---	---	-0.67	---	-0.16	-0.49	-0.36	-0.25	-0.28	-0.48	-0.35	-0.20	-0.49	-0.30	-0.34	---	-0.25	-0.50
CG11668	---	---	---	---	---	---	---	---	---	---	---	---	---	---	---	---	---	---	---	---	---	---	---	---	---	---	---	---	---	---	---	---	---	---	---	---	---	---	---	---	---	---	---	---	---	---	---	---	---
CG11670	---	---	---	---	---	---	---	---	---	---	---	---	---	---	---	---	---	---	---	---	---	---	---	---	---	---	---	---	---	---	---	---	---	---	---	---	---	---	---	---	---	---	---	---	---	---	---	---	---
CG11674	-1.00	---	-1.00	-1.00	-1.00	-1.00	-1.00	-1.00	-1.00	-1.00	-1.00	-1.00	-1.00	-1.00	-1.00	-1.00	-1.00	-1.00	-1.00	-1.00	-1.00	-1.00	-1.00	-1.00	-1.00	-0.99	-1.00	-1.00	-1.00	-1.00	-1.00	---	---	-1.00	---	-1.00	-1.00	-1.00	-1.00	-1.00	-1.00	-1.00	-1.00	-1.00	-1.00	-1.00	---	-1.00	-1.00
CG11679	-1.00	---	-1.00	-0.99	-1.00	-1.00	-1.00	-1.00	-1.00	-1.00	-1.00	-1.00	-0.98	-1.00	-1.00	-1.00	-1.00	-1.00	-1.00	-1.00	-1.00	-1.00	-1.00	-1.00	-1.00	-1.00	-1.00	-0.74	-0.65	-0.48	-0.72	---	---	-0.86	---	-0.54	-0.92	-0.84	-0.98	-0.84	-0.69	---	-0.88	-0.95	-0.92	-0.81	---	-0.81	-0.71
CG11686	---	---	---	---	---	---	---	---	---	---	---	---	---	---	---	---	---	---	---	---	-1.00	---	---	---	---	---	---	---	---	---	---	---	---	---	---	---	---	---	---	---	---	---	---	---	---	---	---	-1.00	---
CG11693	---	---	---	---	---	---	---	---	---	---	---	---	---	---	---	---	---	---	---	---	---	---	---	---	---	---	---	---	---	---	---	---	---	---	---	---	---	---	---	---	---	---	---	---	---	---	---	---	---
CG11695	-1.00	---	---	-1.00	-1.00	-1.00	---	---	-1.00	-1.00	-1.00	-1.00	-1.00	-1.00	-1.00	---	---	-1.00	-1.00	---	-1.00	---	-1.00	---	-1.00	-1.00	-1.00	0.10	---	-0.44	-0.43	---	---	---	---	-0.52	---	---	---	---	-0.80	---	-1.00	-0.63	---	-0.68	---	-0.58	---
CG11696	-1.00	---	-1.00	-1.00	-1.00	-1.00	-1.00	-1.00	-1.00	-1.00	-1.00	-1.00	-1.00	-1.00	-1.00	-1.00	-1.00	-1.00	-0.99	-1.00	-1.00	-1.00	-1.00	-1.00	-1.00	-1.00	-1.00	-0.89	-0.86	-0.76	-0.53	---	---	-0.69	---	-0.71	-0.56	-0.78	-0.64	-0.71	-0.74	-0.94	-0.76	-0.82	-0.77	-0.66	---	-0.74	-0.75
CG11697	-1.00	---	-1.00	-1.00	-1.00	-1.00	-1.00	-1.00	-1.00	-1.00	-1.00	-1.00	-1.00	-1.00	-1.00	-1.00	-1.00	-1.00	-1.00	-1.00	-1.00	-1.00	-1.00	-1.00	-1.00	-1.00	-1.00	-1.00	-0.80	-1.00	---	---	---	-1.00	---	-1.00	-1.00	-0.95	-1.00	---	-0.93	---	-1.00	---	---	---	---	-1.00	-1.00
CG11699	-1.00	---	-1.00	-1.00	-1.00	-1.00	-1.00	-1.00	-1.00	-1.00	-1.00	-1.00	-1.00	-1.00	-1.00	-1.00	-1.00	-1.00	-1.00	-1.00	-1.00	-1.00	-1.00	-1.00	-1.00	-1.00	-0.98	-0.21	-0.13	-0.54	-0.44	---	---	-0.69	---	-0.30	-0.65	-0.61	-0.65	-0.55	-0.59	---	-0.53	-0.75	-0.67	-0.67	---	-0.49	-0.47
CG11710	-1.00	---	-1.00	-1.00	---	---	-1.00	---	-1.00	---	---	---	---	---	---	---	---	-1.00	---	---	---	---	---	---	---	---	-1.00	0.53	1.00	0.17	-0.64	---	---	-0.33	---	-0.14	0.10	-0.50	-0.50	---	-0.27	---	---	---	---	0.24	---	0.02	0.11
CG1172	-1.00	---	-1.00	-1.00	-1.00	-1.00	-1.00	-1.00	-1.00	-1.00	-1.00	-1.00	-1.00	-1.00	-1.00	-1.00	-1.00	-1.00	-1.00	-1.00	-1.00	-1.00	-1.00	-1.00	-1.00	-1.00	-0.99	-0.23	-0.16	-0.13	-0.32	---	---	-0.32	---	-0.31	-0.39	-0.14	-0.30	-0.35	-0.48	-0.45	-0.47	-0.36	-0.36	-0.52	---	-0.56	-0.33
CG11722	---	---	-1.00	-1.00	---	-1.00	-1.00	---	-1.00	---	-1.00	-1.00	-1.00	---	---	---	-1.00	-1.00	---	---	-1.00	-1.00	-1.00	-1.00	-1.00	-1.00	-1.00	0.27	---	---	---	---	---	0.20	---	-0.42	0.11	-0.64	-0.71	---	---	---	---	-0.05	---	---	---	-0.22	-0.19
CG11723	-0.99	---	-1.00	-1.00	-1.00	-1.00	-1.00	-1.00	-1.00	-1.00	-1.00	-1.00	-1.00	-1.00	-1.00	-1.00	-1.00	-1.00	-1.00	-1.00	-1.00	-1.00	-1.00	-1.00	-1.00	-1.00	-1.00	-0.08	-0.15	0.01	-0.35	---	---	-0.48	---	-0.30	-0.04	-0.10	-0.38	-0.32	-0.22	0.03	-0.50	-0.30	-0.07	-0.29	---	-0.23	-0.42
CG11737	---	---	-1.00	-1.00	-1.00	-1.00	-1.00	-1.00	-1.00	-1.00	-1.00	-1.00	-1.00	-1.00	---	-1.00	---	-1.00	-1.00	---	---	-1.00	-1.00	-1.00	-1.00	-1.00	-1.00	-0.27	-0.21	---	0.00	---	---	---	---	0.31	-0.33	0.00	---	---	-0.36	---	-0.52	---	---	---	---	0.19	-0.33
CG11739	---	---	-1.00	-1.00	-1.00	-1.00	-1.00	---	---	---	-1.00	-1.00	-1.00	-1.00	-1.00	-1.00	-1.00	-1.00	-1.00	---	---	-1.00	-1.00	-1.00	-1.00	-1.00	-1.00	-0.05	-1.00	-0.90	---	---	---	---	---	---	-1.00	-1.00	-1.00	---	---	---	-1.00	-1.00	---	-0.90	---	-1.00	-1.00
CG11752	-0.91	---	-0.97	-0.99	-1.00	-1.00	-1.00	-1.00	-1.00	-0.94	-0.98	-1.00	-0.99	-0.99	-1.00	-0.98	-1.00	-1.00	-1.00	-1.00	-1.00	-1.00	-1.00	-1.00	-1.00	-0.99	-1.00	-0.89	-1.00	-0.92	-0.93	---	---	-1.00	---	-0.92	-0.96	-0.95	-0.92	-0.93	-0.98	-0.83	-0.98	-0.96	-0.89	-0.95	---	-0.86	-0.94
CG11753	-1.00	---	-1.00	-1.00	-1.00	-1.00	-1.00	-1.00	-1.00	-1.00	-1.00	-1.00	-1.00	-1.00	-1.00	-1.00	-0.94	-0.95	-1.00	-1.00	-1.00	-1.00	-1.00	-1.00	-1.00	-1.00	-1.00	0.68	-0.83	---	---	---	---	---	---	-0.25	-0.48	---	-0.08	---	---	---	---	-0.08	---	---	---	-0.02	0.24
CG11755	-1.00	---	---	-1.00	-1.00	-1.00	-1.00	-1.00	-1.00	---	-1.00	-1.00	-1.00	-1.00	-1.00	-1.00	-1.00	-1.00	-1.00	-1.00	-1.00	-1.00	-1.00	-1.00	-1.00	-1.00	-1.00	-0.78	-0.75	---	---	---	---	-0.91	---	-0.89	-0.50	-0.41	-0.88	---	-0.83	---	---	-1.00	---	-0.92	---	-0.86	-0.88
CG11756	---	---	---	---	---	---	---	---	---	---	---	---	---	---	---	---	---	---	---	---	---	---	---	---	---	---	---	---	---	---	---	---	---	---	---	---	---	---	---	---	---	---	---	---	---	---	---	---	---
CG11760	-1.00	---	-1.00	-1.00	-1.00	-1.00	-1.00	-1.00	-1.00	-1.00	-1.00	-1.00	-1.00	-1.00	-1.00	-1.00	-1.00	-1.00	-1.00	-1.00	-1.00	-1.00	-1.00	-1.00	-1.00	-1.00	-1.00	-1.00	-1.00	-1.00	-1.00	---	---	-1.00	---	-0.98	-1.00	-0.97	-1.00	-1.00	-0.99	-1.00	-1.00	-1.00	-1.00	-1.00	---	-1.00	-1.00
CG11768	-1.00	---	-1.00	-1.00	-1.00	-1.00	-1.00	-1.00	-1.00	-1.00	-1.00	-1.00	-1.00	-1.00	-1.00	-1.00	-1.00	-1.00	-1.00	-1.00	-1.00	-1.00	-1.00	-1.00	-1.00	-1.00	-1.00	-0.90	-0.95	-0.92	-0.93	---	---	-0.94	---	-0.95	-0.95	-0.97	-0.97	-0.95	-0.95	-0.97	-0.97	-0.98	-0.98	-0.97	---	-0.97	-0.97
CG11771	-1.00	---	-1.00	-1.00	-1.00	-1.00	-1.00	-1.00	-1.00	-0.99	-1.00	-1.00	-1.00	-1.00	-0.99	-1.00	-1.00	-1.00	-1.00	-1.00	-1.00	-1.00	-1.00	-1.00	-1.00	-1.00	-1.00	-1.00	-0.93	-1.00	-1.00	---	---	-1.00	---	-0.99	-1.00	-0.98	-0.99	-1.00	-1.00	-0.96	-1.00	-1.00	-1.00	-1.00	---	-1.00	-1.00
CG11777	-1.00	---	-1.00	-1.00	-1.00	-1.00	-1.00	-1.00	-1.00	-1.00	-1.00	-1.00	-1.00	-1.00	-1.00	-1.00	-0.99	-1.00	-1.00	-1.00	-1.00	-1.00	-1.00	-1.00	-1.00	-1.00	-1.00	-0.57	-0.63	-0.81	-0.77	---	---	-0.72	---	-0.76	-0.81	-0.74	-0.77	-0.83	-0.78	-0.79	-0.74	-0.82	-0.74	-0.76	---	-0.83	-0.84
CG11779	---	---	---	---	---	-1.00	---	---	-1.00	---	---	---	-1.00	---	---	-1.00	---	---	---	---	---	-1.00	---	-1.00	---	---	-1.00	---	0.63	---	---	---	---	---	---	-0.22	0.06	---	---	---	0.20	---	---	-0.08	---	---	---	0.46	---
CG11781	-1.00	---	-0.97	-0.97	-0.99	-0.99	-1.00	-0.97	-0.98	-1.00	-1.00	-1.00	-0.99	-1.00	-0.99	-0.99	-1.00	-1.00	-1.00	-1.00	-0.99	-1.00	-1.00	-1.00	-0.99	-1.00	-0.99	-0.94	-0.93	-0.90	-0.90	---	---	-0.92	---	-0.94	-0.93	-0.93	-0.90	-0.95	-0.96	-0.98	-0.88	-0.92	-0.96	-0.92	---	-0.93	-0.92
CG11788	---	---	---	-1.00	-1.00	-1.00	-1.00	---	-0.93	-1.00	-1.00	-1.00	-1.00	-1.00	-1.00	-1.00	-1.00	-1.00	-1.00	-1.00	---	-1.00	-1.00	-1.00	-1.00	-1.00	-1.00	-0.29	-0.17	-0.90	-0.74	---	---	-0.31	---	-0.77	-0.81	-0.71	-0.22	---	-0.67	---	-0.85	-0.69	---	-0.17	---	0.11	-0.61
CG11790	-1.00	---	-1.00	-1.00	-0.97	-1.00	-1.00	-1.00	-0.95	-1.00	-1.00	-1.00	-1.00	-1.00	-1.00	-1.00	-1.00	-1.00	-1.00	-1.00	-1.00	-1.00	-0.98	-0.99	-1.00	-1.00	-1.00	-0.94	-1.00	-0.97	-0.85	---	---	-1.00	---	-0.94	-0.90	-0.92	-0.91	-0.96	-0.96	-0.95	-0.97	-0.95	-0.95	-1.00	---	-0.94	-0.99
CG11791	-0.99	---	-1.00	-1.00	-1.00	-1.00	-1.00	-1.00	-1.00	-1.00	-1.00	-1.00	-1.00	-1.00	-1.00	-1.00	-1.00	-1.00	-1.00	-1.00	-1.00	-1.00	-0.99	-1.00	-1.00	-1.00	-1.00	-0.20	-0.24	-0.23	-0.38	---	---	-0.36	---	-0.38	-0.41	-0.40	-0.46	-0.55	-0.31	-0.60	-0.40	-0.45	-0.46	-0.43	---	-0.45	-0.40
CG11796	---	---	---	---	---	---	---	---	---	---	---	---	---	---	---	---	---	---	---	---	---	---	---	---	---	---	---	---	---	---	---	---	---	---	---	---	---	---	---	---	---	---	---	---	---	---	---	---	---
CG11802	---	---	---	---	---	-1.00	---	---	---	---	---	---	---	---	---	---	---	---	---	---	---	---	---	---	---	---	---	0.92	-0.10	---	---	---	---	---	---	-0.50	---	---	---	---	---	---	---	---	---	---	---	-0.75	---
CG11807	---	---	-1.00	---	---	---	---	---	---	---	---	---	---	---	---	---	---	---	---	---	---	---	---	---	-1.00	---	---	---	---	---	---	---	---	---	---	---	---	---	---	---	---	---	---	---	---	---	---	---	---
CG11808	-1.00	---	-1.00	-1.00	-1.00	-1.00	-1.00	-1.00	-1.00	-1.00	-1.00	-1.00	-0.97	-1.00	-1.00	-1.00	-1.00	-1.00	-1.00	-1.00	-1.00	-1.00	-1.00	-1.00	-1.00	-1.00	-1.00	-0.60	-0.96	-0.98	-0.94	---	---	-0.93	---	-0.91	-0.79	-0.87	-0.75	-0.78	-0.88	-0.93	-0.90	-0.86	-0.81	-0.86	---	-0.82	-0.86
CG11811	-1.00	---	-0.99	-1.00	-1.00	-1.00	-1.00	-1.00	-1.00	-1.00	-1.00	-1.00	-1.00	-0.99	-1.00	-0.99	-1.00	-1.00	-1.00	-0.99	-1.00	-1.00	-1.00	-1.00	-1.00	-1.00	-1.00	-0.91	-0.94	-0.70	-0.88	---	---	-0.82	---	-0.77	-0.76	-0.91	-0.89	-0.81	-0.65	-1.00	-0.93	-0.83	-0.82	-0.83	---	-0.77	-0.86
CG11825	-0.96	---	-1.00	-1.00	-1.00	-1.00	-1.00	-1.00	-1.00	-1.00	-1.00	-1.00	-1.00	-1.00	-1.00	-1.00	-1.00	-1.00	-1.00	-1.00	-1.00	-1.00	-1.00	-1.00	-1.00	-1.00	-1.00	-0.66	-0.60	-0.65	-0.74	---	---	-0.79	---	-0.74	-0.82	-0.76	-0.75	-0.74	-0.78	-0.77	-0.73	-0.78	-0.75	-0.79	---	-0.77	-0.76
CG11835	---	---	---	---	---	---	---	---	---	---	---	---	---	---	---	---	---	---	---	---	---	---	---	---	---	---	---	---	---	---	---	---	---	---	---	---	---	---	---	---	---	---	---	---	---	---	---	---	---
CG11836	---	---	-1.00	---	---	-1.00	-1.00	-1.00	-1.00	-1.00	-1.00	-1.00	-1.00	-1.00	-1.00	-1.00	-1.00	-1.00	-1.00	-1.00	---	---	-1.00	-1.00	-1.00	-1.00	---	-0.50	0.40	0.18	0.03	---	---	0.12	---	0.17	-0.29	0.19	0.31	-0.06	-0.37	0.45	0.38	-0.04	-0.29	-0.06	---	-0.08	0.01
CG11837	-1.00	---	-1.00	-1.00	-1.00	-1.00	-1.00	-1.00	-1.00	-1.00	-1.00	-1.00	-1.00	-1.00	-1.00	-1.00	-1.00	-1.00	-1.00	-1.00	-1.00	-1.00	-1.00	-1.00	-1.00	-1.00	-1.00	-0.33	-0.63	-0.48	-0.48	---	---	-0.66	---	-0.42	-0.28	-0.51	-0.54	-0.76	-0.61	-0.56	-0.68	-0.39	-0.62	-0.57	---	-0.70	-0.40
CG11839	-1.00	---	-1.00	-1.00	-1.00	-1.00	-1.00	-1.00	-1.00	-1.00	-1.00	-1.00	-1.00	-1.00	-1.00	-1.00	-1.00	-1.00	-1.00	-1.00	-1.00	-1.00	-1.00	-1.00	-1.00	-1.00	-1.00	-0.06	0.33	-0.02	0.02	---	---	0.13	---	-0.13	-0.07	-0.40	-0.29	-0.02	-0.17	---	-0.32	-0.17	0.20	0.08	---	-0.12	0.00
CG11841	---	---	---	---	---	---	---	---	---	---	---	---	---	---	---	---	---	---	---	---	---	---	---	---	---	---	---	---	---	---	---	---	---	---	---	---	---	---	---	---	---	---	---	---	---	---	---	---	---
CG11842	---	---	---	---	---	---	---	---	---	---	---	---	---	---	---	---	---	---	---	---	---	---	---	---	---	---	---	---	---	---	---	---	---	---	---	---	---	---	---	---	---	---	---	---	---	---	---	---	---
CG11843	---	---	-1.00	---	---	-1.00	---	---	---	---	-1.00	---	---	---	---	---	---	---	---	---	---	---	---	---	---	---	-1.00	---	---	---	---	---	---	---	---	---	---	---	---	---	---	---	---	---	---	---	---	---	---
CG11851	-1.00	---	-1.00	-1.00	-1.00	-1.00	---	-1.00	-1.00	-1.00	-1.00	-1.00	-1.00	-1.00	-1.00	-1.00	-1.00	---	-0.94	-1.00	-1.00	-1.00	-1.00	---	-1.00	-1.00	-1.00	-1.00	-0.93	-1.00	-1.00	---	---	---	---	-1.00	-0.79	-1.00	-0.45	---	-0.56	---	-0.62	-1.00	---	-0.81	---	-0.71	-1.00
CG11857	-1.00	---	-1.00	-1.00	-1.00	-1.00	-1.00	-1.00	-1.00	-1.00	-1.00	-1.00	-1.00	-1.00	-1.00	-1.00	-1.00	-1.00	-1.00	-1.00	-1.00	-1.00	-1.00	-1.00	-1.00	-1.00	-1.00	-0.63	-0.78	-0.71	-0.89	---	---	-0.71	---	-0.81	-0.73	-0.68	-0.71	-0.71	-0.72	-0.92	-0.74	-0.74	-0.72	-0.66	---	-0.78	-0.72
CG11858	-1.00	---	-1.00	-1.00	-1.00	-1.00	-1.00	-0.98	-1.00	-1.00	-1.00	-1.00	-1.00	-1.00	-1.00	-1.00	-1.00	-1.00	-1.00	-1.00	-1.00	-1.00	-1.00	-1.00	-1.00	-1.00	-1.00	-1.00	-1.00	-1.00	-1.00	---	---	-1.00	---	-0.99	-0.97	-0.95	-0.99	-1.00	-1.00	-1.00	-1.00	-1.00	-1.00	-1.00	---	-1.00	-0.97
CG11873	-0.99	---	-0.99	-1.00	-1.00	-0.99	-1.00	-1.00	-1.00	-1.00	-1.00	-0.99	-1.00	-1.00	-1.00	-0.99	-1.00	-1.00	-1.00	-1.00	-1.00	-1.00	-1.00	-1.00	-0.99	-0.98	-1.00	0.24	-0.19	0.05	0.14	---	---	0.12	---	0.03	0.05	0.02	0.06	0.04	0.08	0.00	0.03	0.03	0.03	0.05	---	0.20	0.15
CG11876	-1.00	---	-1.00	-1.00	-1.00	-0.98	-1.00	-1.00	-0.96	-1.00	-1.00	-1.00	-1.00	-1.00	-1.00	-0.97	-0.92	-1.00	-1.00	-1.00	-1.00	-1.00	-1.00	-1.00	-1.00	-1.00	-1.00	0.13	-0.22	0.07	-0.38	---	---	-0.70	---	-0.07	-0.29	-0.05	-0.13	-0.14	-0.12	---	-0.35	-0.10	-0.10	-0.32	---	-0.15	-0.14
CG11880	-1.00	---	-1.00	-1.00	-1.00	-1.00	-1.00	-1.00	-1.00	-1.00	-1.00	-1.00	-1.00	-1.00	---	-1.00	-1.00	-1.00	-1.00	-0.71	-1.00	-1.00	-1.00	-1.00	-1.00	-1.00	-1.00	-0.53	-0.60	-0.21	-0.50	---	---	-0.07	---	-0.17	-0.84	-0.62	---	-0.52	-0.60	---	-0.42	-0.64	-0.40	-0.76	---	-0.85	---
CG11882	-1.00	---	-1.00	-1.00	-1.00	-1.00	-1.00	---	-1.00	-1.00	-1.00	-1.00	-1.00	-1.00	---	-1.00	-1.00	-1.00	-1.00	---	---	-1.00	---	-1.00	-1.00	---	-1.00	-0.31	0.14	-0.41	---	---	---	-0.28	---	-0.50	-0.20	0.00	-0.30	---	---	---	0.10	-0.63	---	---	---	-0.69	-0.17
CG11883	---	---	---	---	---	---	---	---	---	---	---	---	---	---	---	---	---	---	---	---	---	---	---	---	---	---	---	---	---	---	---	---	---	---	---	---	---	---	---	---	---	---	---	---	---	---	---	---	---
CG11885	-1.00	---	-0.97	-1.00	-0.99	-1.00	-1.00	-1.00	-1.00	-1.00	-1.00	-1.00	-0.99	-1.00	-1.00	-0.99	-1.00	-1.00	-1.00	-0.99	-1.00	-1.00	-1.00	-1.00	-1.00	-1.00	-1.00	-0.69	-0.61	-0.28	-0.66	---	---	-0.60	---	-0.69	-0.81	-0.81	-0.63	-0.70	-0.73	-0.65	-0.68	-0.85	-0.82	-0.77	---	-0.75	-0.81
CG11889	---	---	-1.00	---	---	-1.00	---	---	-1.00	-1.00	-0.92	-1.00	---	---	---	-1.00	---	---	---	---	---	---	---	---	---	---	-1.00	---	---	---	---	---	---	---	---	---	---	---	---	---	---	---	---	---	---	---	---	-1.00	---
CG11891	---	---	-1.00	---	---	-1.00	---	---	-1.00	-1.00	-0.92	-1.00	---	---	---	-1.00	---	---	---	---	---	---	---	---	---	---	-1.00	---	---	---	---	---	---	---	---	---	---	---	---	---	---	---	---	---	---	---	---	-1.00	---
CG11892	---	---	---	---	---	---	---	---	-1.00	---	---	---	---	---	---	---	---	---	---	---	---	---	---	---	---	---	---	---	---	---	---	---	---	---	---	---	---	---	---	---	---	---	---	---	---	---	---	---	---
CG11897	-1.00	---	-1.00	-1.00	-1.00	-1.00	-1.00	-1.00	-1.00	-1.00	-1.00	-1.00	-1.00	-1.00	-1.00	-1.00	-1.00	-1.00	-1.00	-1.00	-1.00	-1.00	-1.00	-1.00	-1.00	-1.00	-1.00	-0.59	-0.48	-0.41	-0.57	---	---	-0.75	---	-0.78	-0.97	-0.97	-0.96	-0.84	-0.95	-0.96	-0.98	-0.96	-0.99	-0.95	---	-0.99	-1.00
CG11899	---	---	-1.00	-1.00	-0.77	-1.00	-1.00	---	-1.00	-1.00	-1.00	---	-1.00	-1.00	---	-1.00	---	---	---	-1.00	---	-1.00	---	-1.00	-1.00	-1.00	-1.00	---	-1.00	---	---	---	---	---	---	---	-1.00	---	-1.00	-1.00	-1.00	---	-1.00	-1.00	---	-1.00	---	-1.00	-1.00
CG11902	---	---	---	-1.00	-1.00	---	-1.00	-1.00	-1.00	-1.00	-1.00	---	-1.00	-1.00	---	---	---	-1.00	-1.00	-1.00	---	---	-1.00	-1.00	---	-1.00	-1.00	0.12	-0.53	-0.79	---	---	---	---	---	0.45	0.37	---	---	---	0.10	---	---	0.00	---	-0.79	---	-0.45	---
CG11905	-1.00	---	-1.00	-1.00	-1.00	-1.00	---	---	---	---	---	---	---	---	---	---	---	---	---	---	---	---	---	---	---	---	---	-1.00	-1.00	-1.00	---	---	---	---	---	---	---	---	---	---	---	---	---	---	---	---	---	---	---
CG11906	-1.00	---	-1.00	-1.00	-1.00	-1.00	-1.00	-1.00	-1.00	-1.00	-1.00	-1.00	-1.00	-1.00	-1.00	-1.00	-1.00	-1.00	-1.00	-1.00	-1.00	-1.00	-1.00	-1.00	-1.00	-1.00	-1.00	-0.21	-0.47	-0.48	-0.43	---	---	-0.56	---	-0.30	-0.52	-0.31	-0.45	-0.43	-0.61	-0.53	-0.46	-0.45	-0.59	-0.29	---	-0.39	-0.51
CG11920	-1.00	---	-1.00	-1.00	-1.00	-1.00	-1.00	-1.00	-1.00	-1.00	-1.00	-1.00	-1.00	-1.00	-1.00	-1.00	-1.00	-1.00	-1.00	-1.00	-1.00	-1.00	-1.00	-1.00	-1.00	-1.00	-1.00	-0.62	-0.68	-0.71	-0.68	---	---	-0.67	---	-0.66	-0.68	-0.67	-0.63	-0.66	-0.70	-0.73	-0.67	-0.58	-0.76	-0.62	---	-0.63	-0.65
CG11927	-1.00	---	-1.00	-1.00	-1.00	-1.00	-1.00	-1.00	-1.00	-1.00	-1.00	-1.00	-1.00	-1.00	-1.00	-1.00	-1.00	-1.00	-1.00	-1.00	-1.00	-1.00	-1.00	-1.00	-1.00	-1.00	-1.00	-0.81	-0.72	-0.83	-0.70	---	---	-0.86	---	-0.69	-0.80	-0.80	-0.83	-0.84	-0.75	-0.92	-0.82	-0.78	-0.70	-0.74	---	-0.84	-0.78
CG11929	---	---	---	---	---	---	---	---	---	---	---	---	---	---	---	---	---	---	---	---	---	---	---	---	---	---	---	---	---	---	---	---	---	---	---	---	---	---	---	---	---	---	---	---	---	---	---	0.77	0.75
CG11951	-1.00	---	---	---	---	---	---	---	---	---	---	-1.00	---	---	---	---	---	---	---	---	---	---	---	-0.90	---	---	---	---	---	---	---	---	---	---	---	---	---	---	---	---	---	---	---	---	---	---	---	---	---
CG11961	-1.00	---	-1.00	-1.00	-1.00	-1.00	-1.00	-1.00	-1.00	-1.00	-1.00	-1.00	-1.00	-1.00	-0.95	-1.00	-1.00	-1.00	-1.00	---	-1.00	-1.00	-1.00	-1.00	-1.00	-1.00	-1.00	-0.95	-0.22	-0.02	-0.36	---	---	-0.58	---	-0.83	-0.79	-0.93	-0.83	-0.87	-0.57	---	-0.79	-0.94	-0.56	-1.00	---	-0.66	-0.91
CG11964	-1.00	---	-1.00	-1.00	-1.00	-1.00	-1.00	-1.00	-1.00	-1.00	-1.00	-1.00	-1.00	-1.00	-1.00	-1.00	-1.00	-1.00	-1.00	-1.00	-1.00	-1.00	-1.00	-1.00	-1.00	-1.00	-1.00	-0.47	0.08	-0.33	-0.80	---	---	-0.30	---	-0.66	-0.54	-0.39	-0.50	-0.24	-0.61	-0.36	-0.33	-0.35	-0.71	-0.44	---	-0.53	-0.38
CG11966	---	---	---	---	---	---	---	---	---	---	-1.00	-1.00	-1.00	---	---	---	---	---	---	---	---	-1.00	-1.00	-1.00	-1.00	-1.00	-1.00	---	---	---	---	---	---	---	---	---	---	-0.05	0.06	-0.22	-0.07	---	---	---	---	---	---	0.21	0.02
CG11970	-1.00	---	-1.00	-1.00	-1.00	-1.00	-1.00	-1.00	-1.00	-1.00	-1.00	-1.00	-1.00	-1.00	-1.00	-1.00	-1.00	-1.00	-1.00	-1.00	-1.00	-1.00	-1.00	-1.00	-1.00	-1.00	-1.00	-0.46	-0.93	-0.47	-0.82	---	---	-0.91	---	-0.97	-0.89	-0.83	-0.80	-0.89	-0.86	-0.94	-0.80	-0.79	-0.76	-0.74	---	-0.77	-0.78
CG11975	-1.00	---	-1.00	-1.00	-1.00	-1.00	-1.00	-1.00	-1.00	-1.00	-1.00	-1.00	-1.00	-1.00	-1.00	-1.00	-1.00	-1.00	-1.00	-1.00	-1.00	-1.00	-1.00	-0.99	-1.00	-1.00	-1.00	-0.59	-0.57	-0.86	-0.84	---	---	-0.67	---	-0.80	-0.72	-0.88	-0.74	-0.62	-0.66	-0.90	-0.87	-0.86	-0.86	-0.85	---	-0.83	-0.93
CG11980	-1.00	---	-1.00	-1.00	-1.00	-1.00	-1.00	-1.00	-1.00	-1.00	-1.00	-1.00	-1.00	-1.00	-1.00	-1.00	-1.00	-1.00	-1.00	-1.00	-1.00	-1.00	-1.00	-1.00	-1.00	-1.00	-1.00	-0.95	-0.96	-0.92	-0.97	---	---	-0.93	---	-0.97	-0.93	-0.97	-0.97	-0.95	-0.95	-0.95	-0.97	-0.97	-0.97	-0.95	---	-0.96	-0.98
CG11982	-1.00	---	-1.00	-1.00	-1.00	-1.00	-1.00	-1.00	-1.00	-1.00	-1.00	-1.00	-1.00	-1.00	-1.00	-1.00	-1.00	-1.00	-1.00	-1.00	-1.00	-1.00	-1.00	-1.00	-1.00	-1.00	-1.00	-0.96	-0.81	-0.93	-0.94	---	---	-0.95	---	-0.95	-0.93	-0.94	-0.93	-0.97	-0.97	-0.98	-0.95	-0.94	-0.91	-0.97	---	-0.94	-0.90
CG11984	-1.00	---	-1.00	-1.00	-1.00	-1.00	-1.00	-1.00	-1.00	-1.00	-1.00	-1.00	-1.00	-0.98	-1.00	-1.00	-1.00	-1.00	-1.00	-1.00	-1.00	-1.00	-1.00	-1.00	-1.00	-1.00	-1.00	-0.61	-1.00	-1.00	-1.00	---	---	-1.00	---	-0.96	-0.87	-0.86	-1.00	-1.00	-0.98	-1.00	-1.00	-1.00	-0.95	-0.97	---	-0.96	-0.96
CG11985	-0.97	---	-0.99	-0.99	-1.00	-1.00	-1.00	-1.00	-0.98	-1.00	-1.00	-1.00	-1.00	-1.00	-0.99	-1.00	-1.00	-1.00	-1.00	-0.97	-1.00	-0.99	-1.00	-1.00	-0.99	-0.98	-0.97	-0.93	-0.91	-0.87	-0.84	---	---	-0.91	---	-0.95	-0.91	-0.93	-0.93	-0.89	-0.89	-0.96	-0.98	-0.91	-0.96	-0.92	---	-0.95	-0.90
CG11986	-1.00	---	-1.00	-1.00	-1.00	-1.00	-1.00	-1.00	-1.00	-1.00	-1.00	-1.00	-1.00	-1.00	-1.00	-1.00	-1.00	-1.00	-1.00	-1.00	-1.00	-1.00	-1.00	-1.00	-1.00	-1.00	-1.00	-1.00	-0.85	-1.00	-0.91	---	---	-0.96	---	-0.91	-1.00	-0.95	-1.00	-0.92	-0.98	-1.00	-1.00	-0.96	-0.94	-1.00	---	-0.98	-0.85
CG11999	-1.00	---	-0.92	-1.00	-1.00	-1.00	-1.00	-0.99	-1.00	-1.00	-1.00	-1.00	-1.00	-1.00	-0.98	-1.00	-1.00	-0.98	-1.00	-1.00	-1.00	-1.00	-1.00	-1.00	-1.00	-1.00	-1.00	-0.95	-0.75	-0.81	-1.00	---	---	-0.97	---	-0.95	-0.93	-1.00	-1.00	-0.96	-0.86	-1.00	-0.98	-0.96	-1.00	-0.95	---	-0.95	-0.95
CG12003	---	---	---	---	---	---	---	---	---	-1.00	---	-1.00	---	---	---	---	---	---	---	---	---	---	---	---	---	---	---	0.20	-0.07	---	---	---	---	---	---	0.41	-0.04	0.53	---	---	-0.20	---	0.20	0.30	---	0.80	---	0.03	---
CG12004	-1.00	---	-1.00	-1.00	-1.00	-1.00	-1.00	-1.00	-1.00	-1.00	-1.00	-1.00	-1.00	-1.00	-1.00	-1.00	-1.00	-1.00	-1.00	-1.00	-1.00	-1.00	-1.00	-1.00	-1.00	-0.99	-1.00	0.22	0.12	-0.02	-0.16	---	---	0.16	---	0.11	0.05	0.00	0.15	0.06	0.07	0.21	0.16	0.17	0.17	0.16	---	0.17	0.12
CG12006	-1.00	---	-1.00	-1.00	-1.00	-1.00	-1.00	-1.00	-1.00	-1.00	-1.00	-1.00	-1.00	-1.00	-1.00	-1.00	-1.00	-1.00	-1.00	-1.00	-1.00	-1.00	-1.00	-1.00	-1.00	-1.00	-1.00	-0.84	-0.88	-0.86	-0.85	---	---	-0.80	---	-0.79	-0.82	-0.85	-0.88	-0.88	-0.86	-0.90	-0.86	-0.88	-0.87	-0.85	---	-0.91	-0.88
CG12007	-1.00	---	-1.00	-1.00	-1.00	-1.00	-1.00	-1.00	-1.00	-1.00	-1.00	-1.00	-1.00	-1.00	-1.00	-1.00	-1.00	-1.00	-1.00	-1.00	-1.00	-1.00	-1.00	-1.00	-1.00	-1.00	-1.00	-0.41	0.13	-0.34	-0.05	---	---	-0.50	---	-0.24	-0.36	-0.37	-0.04	-0.53	-0.55	-0.17	-0.01	-0.26	-0.71	-0.27	---	-0.23	-0.26
CG12010	-1.00	---	-1.00	-1.00	-1.00	-1.00	-1.00	-1.00	-1.00	-1.00	-1.00	-1.00	-1.00	-1.00	-1.00	-1.00	-1.00	-1.00	-1.00	-1.00	---	-1.00	-1.00	-1.00	-1.00	-1.00	-1.00	-0.29	-0.71	-0.73	-0.77	---	---	-0.69	---	-0.37	-0.80	-0.58	-0.81	-0.48	-0.79	---	-0.54	-0.58	0.09	-0.60	---	-1.00	-0.31
CG12011	---	---	---	---	---	---	---	---	---	---	---	---	---	---	---	---	---	---	---	---	---	---	---	---	---	---	---	---	---	---	---	---	---	---	---	---	---	---	---	---	---	---	---	---	---	---	---	---	---
CG12012	-1.00	---	-1.00	---	-1.00	-1.00	---	-1.00	-1.00	-1.00	-1.00	-1.00	---	-1.00	-1.00	-1.00	-1.00	---	-1.00	-1.00	-1.00	-1.00	-1.00	-1.00	-0.95	-1.00	-1.00	0.11	-0.43	-0.44	---	---	---	-0.43	---	-0.53	-0.21	-0.70	-0.20	---	-0.52	---	-0.41	---	---	-0.62	---	-0.52	-0.29
CG12016	-1.00	---	-1.00	-1.00	-1.00	-1.00	-1.00	-1.00	-1.00	-1.00	-1.00	-1.00	-1.00	-1.00	-1.00	-1.00	-1.00	-1.00	-1.00	-1.00	-1.00	-1.00	-1.00	-1.00	-1.00	-1.00	-1.00	-0.16	-0.16	-0.08	0.16	---	---	0.07	---	-0.17	-0.23	-0.19	-0.15	-0.11	-0.20	-0.02	-0.35	-0.20	-0.05	-0.08	---	-0.37	-0.12
CG12018	-1.00	---	-1.00	-1.00	-1.00	-1.00	-1.00	---	-1.00	-1.00	-1.00	-1.00	-1.00	-1.00	---	-1.00	-1.00	-1.00	-1.00	-1.00	-1.00	-1.00	---	-1.00	-1.00	---	-1.00	0.58	-0.09	-0.07	-0.62	---	---	-0.43	---	-0.17	-0.71	-0.41	-0.32	---	-0.44	---	-0.40	0.11	---	-0.33	---	-0.38	-0.67
CG12025	-1.00	---	-1.00	-1.00	-1.00	-1.00	-1.00	-0.99	-1.00	-1.00	-1.00	-1.00	-1.00	-1.00	-1.00	-1.00	-1.00	-1.00	-1.00	-1.00	-1.00	-1.00	-1.00	-1.00	-1.00	-1.00	-1.00	-0.34	-0.01	-0.14	-0.21	---	---	-0.10	---	-0.13	-0.25	-0.10	-0.16	-0.20	-0.14	-0.30	-0.22	-0.19	-0.31	-0.07	---	-0.23	-0.30
CG12034	-1.00	---	-1.00	-1.00	-1.00	-1.00	-1.00	-1.00	-1.00	-1.00	-1.00	-1.00	-1.00	-1.00	-1.00	-1.00	-1.00	-1.00	-1.00	-1.00	-1.00	-1.00	-1.00	-1.00	-1.00	-1.00	-1.00	-1.00	-0.98	-0.99	-1.00	---	---	-0.97	---	-1.00	-1.00	-0.99	-1.00	-0.99	-1.00	-1.00	-1.00	-1.00	-1.00	-1.00	---	-1.00	-1.00
CG12035	---	---	---	---	---	---	---	---	---	---	---	---	---	---	---	---	---	---	---	---	---	---	---	---	---	---	---	---	---	---	---	---	---	---	---	---	---	---	---	---	---	---	---	---	---	---	---	---	---
CG12038	---	---	---	-1.00	---	---	---	---	---	---	---	-1.00	---	---	---	-1.00	---	---	-1.00	---	---	---	---	---	---	---	---	---	---	---	---	---	---	---	---	---	---	---	---	---	---	---	---	---	---	---	---	0.09	---
CG12042	-1.00	---	-1.00	-1.00	-1.00	-1.00	-1.00	-1.00	-1.00	-1.00	-1.00	-1.00	-1.00	-1.00	-1.00	-1.00	-1.00	-1.00	-1.00	-1.00	-1.00	---	-1.00	-1.00	-1.00	-1.00	-1.00	0.07	-0.18	-0.07	-0.29	---	---	-0.56	---	-0.10	-0.19	-0.23	-0.75	-0.16	-0.52	---	-0.52	-0.57	-0.36	-0.30	---	-0.40	-0.24
CG12050	-1.00	---	-1.00	-1.00	-1.00	-1.00	-1.00	-1.00	-1.00	-1.00	-1.00	-1.00	-1.00	-1.00	-1.00	-1.00	-1.00	-1.00	-1.00	-1.00	-1.00	-1.00	-1.00	-1.00	-1.00	-1.00	-1.00	-0.68	-0.31	-0.68	-0.47	---	---	-0.45	---	-0.66	-0.64	-0.45	-0.61	-0.52	-0.67	-0.71	-0.72	-0.80	-0.73	-0.67	---	-0.70	-0.68
CG12054	-1.00	---	-1.00	-1.00	-1.00	-1.00	-1.00	-1.00	-1.00	-1.00	-1.00	-1.00	-1.00	-1.00	-1.00	-1.00	-1.00	-1.00	-1.00	-1.00	-1.00	-1.00	-1.00	-1.00	-1.00	-1.00	-1.00	-0.15	-0.38	-0.34	-0.34	---	---	-0.47	---	-0.35	-0.45	-0.58	-0.43	-0.58	-0.59	-0.26	-0.38	-0.39	-0.54	-0.42	---	-0.38	-0.46
CG12056	-1.00	---	-1.00	-1.00	-1.00	---	---	-1.00	-1.00	-1.00	---	---	-1.00	-1.00	---	---	---	---	---	-1.00	-1.00	---	---	-1.00	-1.00	-0.93	-1.00	-1.00	-0.85	-0.85	---	---	---	---	---	-0.29	-0.48	-0.31	-0.57	---	-0.50	---	---	---	---	-1.00	---	-0.74	-0.67
CG12065	---	---	---	---	---	---	---	---	---	---	---	---	---	---	---	---	---	---	---	---	---	---	---	---	---	---	---	---	---	---	---	---	---	---	---	---	---	---	---	---	---	---	---	---	---	---	---	---	---
CG12069	---	---	---	---	---	---	---	---	---	---	---	---	---	---	---	---	---	---	---	---	---	---	---	---	---	---	---	---	---	---	---	---	---	---	---	---	---	---	---	---	---	---	---	---	---	---	---	---	---
CG12071	---	---	---	---	---	---	---	---	---	---	---	---	---	---	---	---	---	---	---	---	---	---	---	---	---	---	---	---	---	---	---	---	---	---	---	---	---	---	---	---	---	---	---	---	---	---	---	---	---
CG12081	-1.00	---	-1.00	-1.00	-1.00	-1.00	-1.00	-1.00	-1.00	-1.00	-1.00	-1.00	-1.00	-1.00	-1.00	-1.00	-1.00	-1.00	-1.00	-1.00	-1.00	-1.00	-1.00	-1.00	-1.00	-1.00	-1.00	-0.89	-0.98	-0.87	-0.97	---	---	-0.91	---	-0.96	-0.93	-0.98	-0.98	-0.95	-0.95	-0.98	-0.94	-0.98	-0.90	-0.97	---	-0.98	-0.99
CG12082	-1.00	---	-1.00	-1.00	-1.00	-1.00	-1.00	-1.00	-1.00	-1.00	-1.00	-1.00	-1.00	-1.00	-1.00	-1.00	---	-1.00	-1.00	-1.00	-1.00	-1.00	---	-1.00	-1.00	-1.00	-1.00	-1.00	-1.00	-1.00	-1.00	---	---	---	---	-1.00	-0.96	---	-1.00	---	-1.00	---	-1.00	---	---	-1.00	---	-1.00	-1.00
CG12084	-1.00	---	-1.00	-1.00	-1.00	-1.00	-1.00	-1.00	-1.00	-1.00	-1.00	-1.00	-1.00	-1.00	-1.00	-1.00	-1.00	-1.00	-1.00	-1.00	-1.00	-1.00	-1.00	-1.00	-1.00	-1.00	-1.00	---	---	---	---	---	---	0.09	---	-0.23	-0.71	-0.44	-0.26	0.17	-0.48	---	-0.25	-0.63	---	-0.19	---	-0.56	-0.56
CG12090	-1.00	---	-1.00	-1.00	-1.00	-1.00	-1.00	-1.00	-1.00	-1.00	-1.00	-1.00	-1.00	-1.00	-1.00	-1.00	-1.00	-1.00	-1.00	-1.00	-1.00	-1.00	-1.00	-1.00	-1.00	-1.00	-1.00	-0.75	-0.78	-0.64	-0.90	---	---	-0.86	---	-0.87	-0.90	-0.89	-0.85	-0.77	-0.75	-0.95	-0.81	-0.97	-0.74	-0.94	---	-0.71	-0.82
CG12091	-1.00	---	-1.00	-1.00	-1.00	-1.00	-1.00	-1.00	-1.00	-1.00	-1.00	-1.00	-1.00	-1.00	-1.00	-1.00	-1.00	-1.00	-1.00	-1.00	-1.00	-1.00	-1.00	-1.00	-1.00	-1.00	-1.00	0.01	-0.03	-0.32	0.03	---	---	-0.07	---	0.09	0.07	-0.04	-0.01	0.11	0.01	-0.10	-0.03	-0.05	0.04	-0.04	---	0.06	-0.12
CG12093	-1.00	---	-1.00	-1.00	-1.00	-1.00	-1.00	-1.00	-1.00	-1.00	-1.00	-1.00	-1.00	-1.00	-1.00	-1.00	-1.00	-1.00	-1.00	-1.00	-1.00	-1.00	-1.00	-1.00	-1.00	-1.00	-1.00	-0.03	-0.86	-0.77	-0.90	---	---	-0.16	---	0.03	-0.41	-0.33	-0.12	-0.29	-0.70	---	-0.29	-0.37	-0.68	-0.19	---	-0.39	-0.31
CG12096	-1.00	---	-1.00	---	---	-1.00	-1.00	---	---	---	---	---	---	---	---	-1.00	---	---	---	---	---	---	---	---	---	-1.00	-1.00	0.24	---	---	---	---	---	0.77	---	0.43	0.09	-0.03	---	---	---	---	---	---	---	---	---	0.21	-0.18
CG12099	-1.00	---	-1.00	-0.99	-1.00	-1.00	-1.00	-1.00	-1.00	-1.00	-1.00	-1.00	-1.00	-1.00	-1.00	-1.00	-1.00	-1.00	-1.00	-1.00	-1.00	-1.00	-1.00	-1.00	-1.00	-1.00	-1.00	-0.46	-0.82	-0.58	-0.65	---	---	-0.74	---	-0.74	-0.76	-0.57	-0.71	-0.87	-0.68	-0.68	-0.81	-0.72	-0.86	-0.80	---	-0.71	-0.82
CG12104	-1.00	---	-1.00	-1.00	-1.00	-1.00	-1.00	-1.00	-1.00	-1.00	-1.00	-1.00	-1.00	-1.00	-1.00	-1.00	-1.00	-1.00	-1.00	-1.00	-1.00	-1.00	-1.00	-1.00	-1.00	-1.00	-1.00	-0.63	-0.68	-0.39	-0.67	---	---	-0.56	---	-0.74	-0.76	-0.82	-0.92	-0.85	-0.76	-0.80	-0.92	-0.86	-0.98	-0.93	---	-0.91	-0.83
CG12106	-1.00	---	-1.00	-1.00	-1.00	-0.99	-1.00	-1.00	-1.00	-1.00	-0.98	-1.00	-1.00	-1.00	-1.00	-1.00	-1.00	-1.00	-1.00	-1.00	-1.00	-1.00	-1.00	-1.00	-1.00	-1.00	-1.00	-1.00	-1.00	-1.00	-1.00	---	---	-1.00	---	-0.95	-0.99	-1.00	-1.00	-1.00	-1.00	-1.00	-1.00	-1.00	-1.00	-1.00	---	-1.00	-1.00
CG12107	---	---	-1.00	-1.00	-1.00	-1.00	-1.00	-1.00	-1.00	---	---	---	-1.00	-1.00	---	-1.00	-1.00	---	---	-1.00	---	-1.00	-1.00	-1.00	-1.00	-1.00	---	0.00	-0.35	-0.62	---	---	---	-0.22	---	-0.43	-0.07	-0.59	-0.71	---	-0.58	---	---	---	---	-0.68	---	-0.09	-0.54
CG12112	-1.00	---	-1.00	-1.00	-1.00	-1.00	-1.00	-1.00	-1.00	-1.00	-1.00	-1.00	-1.00	-1.00	-1.00	-1.00	-1.00	-1.00	-1.00	-1.00	-1.00	-1.00	-1.00	-1.00	-1.00	-1.00	-1.00	-0.94	-0.93	---	-1.00	---	---	-1.00	---	-1.00	-1.00	-0.97	-1.00	-1.00	-0.92	-1.00	-0.95	-1.00	-1.00	-0.97	---	-1.00	-1.00
CG12116	---	---	---	---	---	---	---	---	---	---	---	---	---	---	---	---	---	---	---	---	---	---	---	---	---	---	---	---	---	---	---	---	---	---	---	---	---	---	---	---	---	---	---	---	---	---	---	---	---
CG12118	-1.00	---	-1.00	-1.00	-1.00	-0.98	-1.00	-1.00	-1.00	-1.00	-0.94	-1.00	-1.00	-1.00	-1.00	-1.00	-1.00	-1.00	-1.00	-1.00	-1.00	-1.00	-1.00	-0.95	-1.00	-0.93	-1.00	-1.00	-1.00	-1.00	-1.00	---	---	-1.00	---	-0.90	-0.98	-1.00	-1.00	-1.00	-1.00	---	-1.00	-1.00	-1.00	-1.00	---	-1.00	-1.00
CG12121	-1.00	---	-1.00	-1.00	-1.00	-1.00	-1.00	-1.00	-1.00	-1.00	-1.00	-1.00	-1.00	-1.00	-1.00	-1.00	-1.00	-1.00	-1.00	-1.00	-1.00	-1.00	-1.00	-1.00	-1.00	-1.00	-1.00	-0.98	-0.98	-0.94	-0.94	---	---	-0.97	---	-0.99	-0.95	-0.98	-0.97	-0.99	-0.97	-0.99	-0.94	-0.98	-0.99	-0.98	---	-0.99	-0.95
CG12125	-1.00	---	-0.95	-0.97	-1.00	-0.98	-1.00	-0.95	-0.98	-1.00	-0.97	-1.00	-0.99	-0.93	-0.97	-0.99	-0.96	-1.00	-0.97	-0.95	-0.98	-0.91	-0.99	-0.98	-0.98	-0.94	-0.98	-0.25	-0.16	-0.42	-0.36	---	---	-0.48	---	-0.39	-0.51	-0.25	-0.44	-0.04	-0.31	-0.39	-0.44	-0.43	-0.44	-0.24	---	-0.38	-0.39
CG12128	-1.00	---	-1.00	-1.00	-1.00	-1.00	-1.00	-1.00	-1.00	-1.00	-1.00	-1.00	-1.00	-1.00	-1.00	-1.00	-1.00	-1.00	-1.00	-1.00	-1.00	-1.00	-1.00	-1.00	-1.00	-1.00	-1.00	-0.93	-0.82	-0.92	-0.89	---	---	-0.98	---	-0.98	-0.87	-0.98	-0.99	-0.99	-0.96	-0.89	-0.94	-0.99	-1.00	-0.98	---	-0.96	-0.98
CG12129	-1.00	---	-1.00	-1.00	-1.00	-1.00	-1.00	-1.00	-1.00	-1.00	-1.00	-1.00	-1.00	-1.00	-1.00	-1.00	-1.00	-1.00	-1.00	-1.00	-1.00	-1.00	-1.00	-1.00	-1.00	-1.00	-0.99	-0.93	-0.96	-0.98	-0.98	---	---	-0.97	---	-1.00	-0.97	-0.98	-0.98	-0.98	-1.00	-1.00	-1.00	-0.99	-1.00	-1.00	---	-0.99	-1.00
CG12134	-1.00	---	-1.00	-0.99	-1.00	-1.00	-1.00	-1.00	-1.00	-1.00	-1.00	-1.00	-0.99	-1.00	-1.00	-1.00	-1.00	-1.00	-1.00	-1.00	-1.00	-1.00	-1.00	-1.00	-1.00	-1.00	-1.00	-0.54	-1.00	-0.91	-0.75	---	---	-0.91	---	-0.91	-0.69	-0.92	-0.86	-0.82	-0.82	-0.89	-0.83	-0.85	-0.88	-0.89	---	-0.84	-0.84
CG12155	-1.00	---	-1.00	-1.00	-1.00	-1.00	-1.00	-1.00	-1.00	-1.00	-1.00	-1.00	-1.00	-1.00	-1.00	-1.00	-1.00	-1.00	-1.00	-1.00	---	-1.00	-1.00	-1.00	-1.00	-1.00	-1.00	-0.10	-0.66	-0.74	-0.36	---	---	-0.60	---	-0.48	-0.37	-0.46	-0.62	0.00	-0.13	---	-0.62	-0.52	-0.35	-0.60	---	-0.71	-0.20
CG12159	-1.00	---	-1.00	-1.00	-1.00	-1.00	-1.00	---	-1.00	-1.00	-1.00	-1.00	-1.00	---	-1.00	-1.00	---	-1.00	---	---	---	-1.00	---	-1.00	-1.00	-1.00	---	0.50	-0.23	---	-0.68	---	---	-0.65	---	-0.31	-0.45	---	---	-0.74	---	---	-0.76	-0.22	---	---	---	-0.78	---
CG12162	-1.00	---	-1.00	-1.00	-1.00	-1.00	-1.00	-1.00	-1.00	-0.99	-1.00	-1.00	-1.00	-1.00	-1.00	-1.00	-1.00	-1.00	-1.00	-1.00	-1.00	-1.00	-1.00	-1.00	-1.00	-1.00	-1.00	-0.89	-0.94	-0.84	-0.94	---	---	-0.86	---	-0.95	-0.90	-0.86	-0.88	-0.93	-0.91	-0.92	-0.92	-0.88	-0.97	-0.95	---	-0.91	-0.90
CG12163	-1.00	---	-1.00	-1.00	-1.00	-1.00	-1.00	-1.00	-1.00	-1.00	-1.00	-1.00	-1.00	-1.00	-1.00	-1.00	-1.00	-1.00	-1.00	-1.00	-1.00	-1.00	-1.00	-1.00	-1.00	-1.00	-1.00	-0.91	-0.98	-0.95	-0.94	---	---	-0.96	---	-0.94	-0.96	-0.97	-0.98	-0.97	-0.96	-0.96	-0.96	-0.97	-0.98	-0.96	---	-0.96	-0.96
CG12170	-1.00	---	-1.00	-1.00	-1.00	-1.00	-1.00	-1.00	-1.00	-1.00	-1.00	-1.00	-1.00	-1.00	-1.00	-1.00	-1.00	-1.00	-1.00	-1.00	-1.00	-1.00	-1.00	-1.00	-1.00	-1.00	-1.00	-1.00	-0.39	-0.08	---	---	---	-0.52	---	-0.31	-0.15	-0.65	-0.46	-0.59	-0.79	---	-0.83	-0.83	-0.82	-0.45	---	-0.63	-0.42
CG12171	-1.00	---	-1.00	-1.00	-0.99	-1.00	-1.00	-1.00	-0.98	-1.00	-1.00	-1.00	-1.00	-1.00	-1.00	-1.00	-1.00	-1.00	-0.90	-1.00	-1.00	-1.00	-1.00	-1.00	-1.00	-1.00	-1.00	-0.91	-0.97	-0.88	-0.95	---	---	-0.90	---	-0.96	-0.92	-1.00	-0.88	-0.79	-0.97	-0.85	-0.97	-0.81	-0.87	-0.85	---	-0.96	-0.97
CG12173	-1.00	---	---	---	---	-0.52	---	---	---	---	---	---	-0.93	-1.00	---	-1.00	---	---	---	-1.00	---	---	---	---	---	---	---	-0.42	---	---	---	---	---	---	---	---	---	---	---	---	---	---	---	---	---	---	---	-0.43	---
CG12177	-1.00	---	-1.00	-1.00	-1.00	-1.00	-1.00	-1.00	-1.00	-1.00	-1.00	-1.00	-1.00	-1.00	-1.00	-1.00	-1.00	-1.00	-1.00	-1.00	-1.00	-1.00	-1.00	-1.00	-1.00	-1.00	-1.00	0.73	0.51	0.41	-0.13	---	---	-0.50	---	-0.80	-0.70	-0.57	-0.38	-0.54	-0.44	-0.73	-0.53	-0.83	-0.79	-0.62	---	-0.75	-0.44
CG12179	-1.00	---	-1.00	-1.00	-1.00	-1.00	-1.00	-1.00	-1.00	-1.00	-1.00	-0.98	-1.00	-0.97	-1.00	-1.00	-0.97	-0.97	-1.00	-1.00	---	-1.00	-1.00	-0.96	-1.00	-1.00	-0.97	-0.38	-0.44	-0.16	-0.26	---	---	-0.06	---	0.13	-0.08	-0.28	-0.58	-0.74	-0.33	-0.38	-0.23	-0.65	-0.81	-0.16	---	-0.62	-0.43
CG1218	-1.00	---	-1.00	-1.00	-1.00	-1.00	-1.00	-1.00	-1.00	-1.00	-1.00	-1.00	-1.00	-1.00	-1.00	-1.00	-1.00	-1.00	-1.00	-1.00	-1.00	-1.00	-1.00	-1.00	-1.00	-1.00	-1.00	-1.00	-1.00	-1.00	-1.00	---	---	-1.00	---	-1.00	-1.00	-1.00	-1.00	-0.99	-1.00	-1.00	-1.00	-1.00	-1.00	-1.00	---	-1.00	-1.00
CG12182	-1.00	---	-1.00	-1.00	-1.00	-1.00	-0.99	-1.00	-1.00	-1.00	-1.00	-1.00	-1.00	-1.00	-1.00	-1.00	-1.00	-1.00	-1.00	-1.00	-1.00	-1.00	-1.00	-1.00	-1.00	-1.00	-1.00	-0.62	-0.16	-0.37	-0.21	---	---	-0.34	---	-0.42	-0.59	-0.64	-0.28	-0.41	-0.55	-0.27	-0.29	-0.49	0.02	-0.40	---	-0.34	-0.29
CG12184	---	---	---	---	---	---	---	---	---	---	---	---	---	---	---	---	---	---	---	---	---	---	---	---	---	---	---	---	---	---	---	---	---	---	---	---	---	---	---	---	---	---	---	---	---	---	---	-0.14	---
CG12194	---	---	-1.00	-1.00	-1.00	-1.00	-1.00	-1.00	-1.00	-1.00	-1.00	-0.99	-1.00	-1.00	-1.00	-1.00	-1.00	-1.00	-1.00	-1.00	-1.00	-1.00	-1.00	-1.00	-1.00	---	---	---	0.00	---	-0.79	---	---	-0.16	---	-0.14	-0.11	0.14	0.04	0.21	0.23	0.16	0.04	0.19	0.00	-0.06	---	0.00	-0.15
CG12200	---	---	---	-1.00	---	---	---	---	-1.00	-1.00	-1.00	-1.00	-1.00	-1.00	---	-1.00	-1.00	-1.00	-1.00	---	-1.00	-1.00	---	-1.00	---	-1.00	-1.00	---	---	---	---	---	---	---	---	---	---	---	---	---	---	---	---	---	---	---	---	---	---
CG12203	-1.00	---	-1.00	-1.00	-1.00	-0.98	-0.99	-1.00	-1.00	-1.00	-1.00	-1.00	-1.00	-1.00	-1.00	-1.00	-1.00	-1.00	-1.00	-1.00	-1.00	-1.00	-1.00	-1.00	-1.00	-1.00	-1.00	-0.77	-0.80	-0.76	-0.74	---	---	-0.83	---	-0.88	-0.82	-0.89	-0.86	-0.87	-0.78	-0.87	-0.86	-0.93	-0.98	-0.86	---	-0.88	-0.94
CG12204	-1.00	---	-1.00	-1.00	-1.00	-1.00	-1.00	-1.00	-1.00	-1.00	-1.00	-1.00	-1.00	-1.00	-1.00	-1.00	-1.00	-1.00	-1.00	-1.00	-1.00	-1.00	-1.00	-1.00	-1.00	-1.00	-1.00	-1.00	-0.90	---	-0.82	---	---	-0.91	---	-0.93	-0.97	-0.89	-0.91	-0.95	-1.00	-0.70	-0.80	-0.94	-0.91	-0.83	---	-0.97	-0.83
CG12207	---	---	---	---	---	---	---	---	---	---	---	---	-1.00	---	---	---	---	---	---	---	---	---	---	-1.00	---	---	---	---	---	---	---	---	---	---	---	---	---	---	---	---	---	---	---	---	---	---	---	---	---
CG12213	-1.00	---	-1.00	-1.00	-1.00	-1.00	-1.00	-1.00	-1.00	-1.00	-1.00	-1.00	-1.00	-1.00	-1.00	-1.00	-1.00	-1.00	-1.00	-1.00	-1.00	-1.00	-1.00	-1.00	-1.00	-1.00	-1.00	-1.00	-0.97	-1.00	-0.99	---	---	-0.97	---	-0.97	-0.96	-0.97	-0.93	-0.99	-0.99	-0.95	-0.99	-0.98	-0.97	-0.99	---	-0.96	-0.96
CG12219	-1.00	---	-1.00	-1.00	-1.00	-1.00	-1.00	-1.00	-1.00	-1.00	-1.00	-1.00	-1.00	-1.00	-1.00	-1.00	-1.00	-1.00	-1.00	-1.00	-1.00	-1.00	-1.00	-1.00	-1.00	-1.00	-1.00	-0.10	-0.66	0.16	-0.25	---	---	-0.30	---	-0.09	-0.30	-0.29	-0.49	-0.44	-0.28	-0.76	-0.30	-0.37	-0.26	-0.33	---	-0.70	-0.25
CG12224	---	---	---	---	---	---	---	---	---	---	---	---	---	---	---	---	---	---	---	---	---	---	---	---	---	---	---	---	---	---	---	---	---	---	---	---	---	---	---	---	---	---	---	---	---	---	---	---	---
CG12229	---	---	---	---	---	---	---	---	---	---	---	---	---	---	---	---	---	---	---	---	---	---	---	---	---	---	---	---	---	---	---	---	---	---	---	---	---	---	---	---	---	---	---	---	---	---	---	---	---
CG12236	-1.00	---	-1.00	-1.00	-1.00	-1.00	-1.00	-1.00	-1.00	-1.00	-1.00	-1.00	-1.00	-1.00	-1.00	-1.00	-1.00	-1.00	-1.00	-1.00	---	-1.00	-1.00	-1.00	-1.00	-1.00	-1.00	-0.14	-0.28	-0.64	-0.58	---	---	0.00	---	-0.08	-0.68	-0.54	-0.54	-0.33	-0.68	---	-0.29	-0.06	-0.84	---	---	-0.45	-0.36
CG12237	-1.00	---	-1.00	-1.00	-1.00	-1.00	-1.00	-1.00	-1.00	-1.00	-1.00	-1.00	-1.00	-1.00	-1.00	-1.00	-1.00	-1.00	-1.00	-1.00	-1.00	-1.00	-1.00	-1.00	-1.00	-1.00	-1.00	-1.00	-0.95	-0.94	-0.94	---	---	-0.96	---	-0.95	-0.93	-0.99	-0.98	-0.98	-0.96	-0.99	-0.97	-1.00	-0.98	-0.99	---	-0.99	-0.98
CG12241	-1.00	---	-1.00	-1.00	-1.00	-1.00	-1.00	-1.00	-1.00	-0.98	-1.00	-1.00	-1.00	-1.00	-1.00	-1.00	-1.00	-1.00	-1.00	-1.00	-1.00	-1.00	-1.00	-1.00	-1.00	-1.00	-0.99	-0.61	-0.12	-0.79	-0.69	---	---	-0.76	---	-0.87	-0.81	-0.82	-0.80	-1.00	-0.95	---	-0.53	-0.91	-0.71	-0.80	---	-0.80	-0.88
CG12253	-1.00	---	-1.00	-1.00	-1.00	-1.00	-1.00	-1.00	-1.00	-1.00	-1.00	-1.00	-1.00	-1.00	-1.00	-1.00	-1.00	-1.00	-1.00	-1.00	-1.00	-1.00	-1.00	-1.00	-1.00	-1.00	-1.00	-0.97	-0.86	-0.60	-0.21	---	---	-0.57	---	-0.88	-0.79	-0.68	-0.71	-0.79	-0.62	-1.00	-0.97	-0.71	-0.70	-0.84	---	-0.73	-0.75
CG12259	-1.00	---	-1.00	-1.00	-1.00	-1.00	-1.00	-1.00	-1.00	-1.00	-1.00	-1.00	-1.00	-1.00	-1.00	-1.00	-1.00	-1.00	-0.99	-1.00	-1.00	-1.00	-1.00	-1.00	-1.00	-1.00	-1.00	-0.57	-0.59	-0.56	-0.73	---	---	-0.78	---	-0.59	-0.65	-0.69	-0.75	-0.67	-0.41	-0.59	-0.74	-0.69	-0.61	-0.61	---	-0.68	-0.66
CG12262	-1.00	---	-1.00	-1.00	-1.00	-1.00	-1.00	-1.00	-1.00	-1.00	-1.00	-1.00	-1.00	-1.00	-1.00	-1.00	-1.00	-1.00	-1.00	-1.00	-1.00	-1.00	-1.00	-1.00	-1.00	-1.00	-1.00	-1.00	-1.00	-0.99	-0.97	---	---	-1.00	---	-0.99	-1.00	-0.98	-1.00	-0.99	-1.00	-1.00	-1.00	-0.99	-1.00	-0.99	---	-0.99	-1.00
CG12263	-1.00	---	-1.00	-1.00	-1.00	-1.00	-1.00	-1.00	-1.00	-1.00	-1.00	-1.00	-0.99	-1.00	-1.00	-1.00	-1.00	-1.00	-1.00	-1.00	-1.00	-1.00	-1.00	-1.00	-1.00	-1.00	-1.00	-0.72	-0.82	-1.00	-0.94	---	---	-0.83	---	-0.98	-0.94	-1.00	-0.91	-0.98	-0.89	-0.77	-0.91	-0.88	-0.68	-0.76	---	-0.93	-0.78
CG12264	-1.00	---	-1.00	-1.00	-1.00	-1.00	-1.00	-1.00	-1.00	-1.00	-1.00	-1.00	-1.00	-1.00	-1.00	-1.00	-1.00	-1.00	-1.00	-1.00	-1.00	-1.00	-1.00	-1.00	-1.00	-1.00	-1.00	0.47	0.38	0.00	-0.05	---	---	-0.14	---	-0.31	-0.10	-0.06	-0.13	0.35	-0.26	---	0.07	0.05	0.45	0.06	---	-0.01	0.01
CG12267	-1.00	---	-1.00	-1.00	-0.99	-1.00	-1.00	-1.00	-1.00	-1.00	-1.00	-1.00	-1.00	-1.00	-1.00	-1.00	-1.00	-1.00	-1.00	-1.00	-1.00	-1.00	-1.00	-1.00	-1.00	-1.00	-1.00	-0.69	-0.78	-0.83	-0.96	---	---	-0.80	---	-0.64	-0.79	-0.58	-0.72	-0.82	-0.96	-0.88	-0.72	-0.77	-0.60	-0.79	---	-0.91	-0.91
CG12269	---	---	---	---	---	---	---	---	---	---	---	---	---	---	---	---	---	---	---	---	---	---	---	---	---	---	---	---	---	---	---	---	---	---	---	---	---	---	---	---	0.33	---	---	---	---	---	---	0.30	---
CG1227	-1.00	---	-1.00	-0.99	-1.00	-1.00	-1.00	-1.00	-1.00	-1.00	-1.00	-1.00	-1.00	-1.00	-1.00	-1.00	-1.00	-0.98	-1.00	-1.00	-1.00	-1.00	-1.00	-1.00	-1.00	-1.00	-1.00	-0.77	-0.83	-0.66	-0.71	---	---	-0.88	---	-0.80	-0.76	-0.78	-0.83	-0.83	-0.79	-0.67	-0.84	-0.87	-0.74	-0.89	---	-0.76	-0.91
CG12272	---	---	---	---	---	---	---	---	-1.00	---	---	---	---	---	---	---	---	---	---	---	---	---	---	---	---	---	---	---	-1.00	-0.45	---	---	---	---	---	---	---	---	-0.24	---	---	---	---	---	---	---	---	---	---
CG12279	-0.92	---	-1.00	-1.00	---	-0.88	-1.00	-1.00	-0.89	-1.00	---	-0.92	---	-1.00	---	-1.00	-1.00	---	-0.93	-1.00	---	-0.93	---	-1.00	-0.91	-1.00	---	---	-0.87	-0.91	---	---	---	---	---	-0.87	-0.82	-0.81	-0.82	---	-0.90	---	-1.00	---	---	---	---	-0.96	-0.78
CG12288	-1.00	---	-1.00	-1.00	-1.00	-1.00	-1.00	-1.00	-1.00	-1.00	-1.00	-1.00	-1.00	-1.00	-1.00	-1.00	-1.00	-1.00	-1.00	-1.00	-1.00	-0.98	-1.00	-1.00	-1.00	-1.00	-1.00	-0.52	-0.56	-0.77	-0.87	---	---	-0.83	---	-0.80	-0.70	-0.89	-0.84	-0.74	-0.68	---	-0.57	-0.76	-0.90	-0.89	---	-0.97	-0.69
CG12290	---	---	---	---	---	---	---	---	---	---	---	---	---	---	---	---	---	---	---	---	---	---	---	---	---	---	---	---	---	---	---	---	---	---	---	---	---	---	---	---	---	---	---	---	---	---	---	---	---
CG12299	-1.00	---	-1.00	-1.00	-1.00	-1.00	-0.99	-1.00	-1.00	-1.00	-1.00	-1.00	-1.00	-1.00	-1.00	-1.00	-1.00	-1.00	-1.00	-1.00	-1.00	-1.00	-1.00	-1.00	-0.99	-1.00	-1.00	-0.58	-0.97	-0.91	-0.90	---	---	-0.90	---	-0.92	-0.88	-0.93	-0.91	-0.95	-0.95	-1.00	-0.94	-0.88	-0.89	-0.98	---	-0.90	-1.00
CG12301	-0.99	---	-1.00	-1.00	-1.00	-1.00	-1.00	-1.00	-1.00	-1.00	-1.00	-1.00	-1.00	-1.00	-1.00	-1.00	-1.00	-1.00	-1.00	-1.00	-1.00	-1.00	-1.00	-1.00	-1.00	-1.00	-1.00	-0.54	-0.74	-0.54	-0.97	---	---	-0.91	---	-0.65	-0.73	-0.83	-0.90	-0.84	-0.82	-0.78	-0.84	-0.82	-0.82	-0.79	---	-0.81	-0.85
CG12304	-0.99	---	-1.00	-1.00	-1.00	-1.00	-1.00	-0.99	-1.00	-1.00	-1.00	-1.00	-1.00	-1.00	-1.00	-1.00	-1.00	-1.00	-1.00	-1.00	-0.99	-1.00	-1.00	-1.00	-1.00	-1.00	-1.00	-0.36	-0.57	-0.61	-0.57	---	---	-0.49	---	-0.56	-0.36	-0.52	-0.62	-0.59	-0.54	-0.48	-0.47	-0.52	-0.66	-0.48	---	-0.59	-0.61
CG12316	-1.00	---	-1.00	-1.00	-1.00	-1.00	-1.00	-1.00	-1.00	-1.00	-1.00	-0.99	-1.00	-1.00	-1.00	-1.00	-1.00	-1.00	-1.00	-1.00	---	-1.00	-1.00	-1.00	-1.00	-1.00	-1.00	-0.64	-0.47	0.12	-0.29	---	---	-0.50	---	-0.29	-0.13	-0.43	-0.36	-0.52	-0.25	-0.60	-0.48	-0.34	-0.51	-0.41	---	-0.50	-0.65
CG12320	-1.00	---	-1.00	-1.00	-1.00	-1.00	-1.00	-1.00	-1.00	-1.00	-1.00	-1.00	-1.00	-1.00	---	-1.00	-1.00	-1.00	-1.00	-1.00	-1.00	-1.00	-1.00	-1.00	-1.00	-1.00	-1.00	-0.41	-0.31	---	---	---	---	0.33	---	-0.67	-0.19	-0.44	-0.73	-0.38	-0.66	---	-0.42	-0.58	---	-0.73	---	-0.32	-0.38
CG12321	---	---	---	-1.00	-1.00	-1.00	-1.00	---	-1.00	-1.00	-1.00	-1.00	---	-1.00	---	-1.00	-1.00	-1.00	-1.00	---	-1.00	-1.00	---	-1.00	-1.00	-1.00	-1.00	-0.02	0.04	---	---	---	---	---	---	0.21	-0.71	---	---	---	-0.41	---	-0.22	-0.42	---	-0.08	---	0.16	0.08
CG12325	-1.00	---	-1.00	-1.00	-1.00	-1.00	-1.00	-1.00	-1.00	-1.00	-1.00	-1.00	-1.00	-1.00	-1.00	-1.00	-1.00	-1.00	-1.00	-1.00	-1.00	-1.00	-1.00	-1.00	-1.00	-1.00	-1.00	---	-0.65	-0.60	-1.00	---	---	-0.76	---	-0.65	-0.23	-0.80	-0.68	---	-0.79	---	-0.78	-1.00	---	-0.79	---	-0.84	-0.70
CG1233	-1.00	---	-1.00	-1.00	-1.00	-1.00	-1.00	-1.00	-1.00	-1.00	-1.00	-1.00	-1.00	-1.00	-1.00	-1.00	-1.00	-1.00	-1.00	-1.00	-1.00	-1.00	-1.00	-1.00	-1.00	-1.00	-1.00	-0.38	-0.19	-0.35	0.32	---	---	-0.10	---	-0.30	0.03	-0.07	-0.12	0.02	-0.50	-0.03	0.39	-0.40	-0.06	0.05	---	0.22	-0.29
CG12333	-1.00	---	-1.00	-1.00	-1.00	-1.00	-1.00	-1.00	-1.00	-1.00	-1.00	-1.00	-1.00	-1.00	-1.00	-1.00	-1.00	-1.00	-1.00	-1.00	-1.00	-1.00	-1.00	-1.00	-1.00	-1.00	-1.00	-0.01	0.29	-0.20	0.14	---	---	-0.17	---	-0.15	0.35	0.10	-0.01	-0.17	-0.01	-0.20	-0.20	0.09	0.05	0.17	---	-0.41	-0.02
CG12338	---	---	-1.00	-1.00	-1.00	-1.00	---	-1.00	-1.00	---	-1.00	---	---	---	---	---	---	---	---	---	---	---	---	-1.00	---	---	-1.00	---	-0.88	---	---	---	---	---	---	-0.48	---	---	-0.30	---	-0.91	---	---	-0.55	---	---	---	---	-0.72
CG1234	-1.00	---	-1.00	-1.00	-1.00	-1.00	-1.00	-1.00	-1.00	-1.00	-1.00	-1.00	-1.00	-1.00	-1.00	-1.00	-1.00	-1.00	-1.00	-1.00	-1.00	-1.00	-1.00	-1.00	-1.00	-1.00	-1.00	-0.82	-0.75	-0.93	-0.82	---	---	-0.92	---	-0.91	-0.85	-0.87	-0.79	-0.89	-0.81	-0.80	-0.95	-0.84	-0.82	-0.88	---	-0.87	-0.90
CG12341	-1.00	---	-1.00	-0.99	-1.00	-1.00	-1.00	-1.00	-1.00	-1.00	-1.00	-1.00	-1.00	-0.99	-1.00	-1.00	-1.00	-1.00	-1.00	-1.00	-1.00	-1.00	-1.00	-1.00	-1.00	-1.00	-1.00	-0.67	-0.26	-0.74	-0.73	---	---	-0.17	---	-0.48	-0.48	-0.30	-0.58	-0.73	-0.62	-0.40	-0.52	-0.67	-0.86	-0.73	---	-0.23	-0.63
CG12343	-1.00	---	-0.99	-1.00	-1.00	-1.00	-1.00	-1.00	-1.00	-1.00	-1.00	-1.00	-0.99	-1.00	-1.00	-1.00	-1.00	-1.00	-1.00	-0.99	-1.00	-1.00	-1.00	-1.00	-1.00	-1.00	-1.00	-0.76	-0.84	-0.83	-0.85	---	---	-0.82	---	-0.87	-0.91	-0.90	-0.91	-0.82	-0.78	-0.96	-0.86	-0.84	-0.93	-0.82	---	-0.78	-0.91
CG12344	---	---	---	---	---	---	---	---	---	---	---	---	---	---	---	---	---	---	---	---	---	---	---	---	---	---	---	0.07	---	---	---	---	---	---	---	---	---	---	---	---	---	---	---	---	---	---	---	---	---
CG1236	-1.00	---	-1.00	-1.00	-1.00	-1.00	-1.00	-1.00	-1.00	-1.00	-1.00	-1.00	-1.00	-1.00	-1.00	-1.00	-1.00	-1.00	-1.00	-1.00	-1.00	-0.99	-1.00	-1.00	-1.00	-1.00	-1.00	-0.81	-0.88	-0.84	-0.92	---	---	-0.87	---	-0.82	-0.84	-0.92	-0.83	-0.97	-0.85	-0.94	-0.94	-0.98	-0.92	-0.96	---	-0.95	-0.90
CG12360	-1.00	---	-1.00	-1.00	-1.00	-1.00	-1.00	-1.00	-0.99	-1.00	-1.00	-1.00	-1.00	-0.99	-1.00	-1.00	-1.00	-1.00	-1.00	-1.00	-1.00	-1.00	-1.00	-1.00	-1.00	-0.99	-1.00	-0.13	-0.21	-0.25	-0.42	---	---	-0.25	---	-0.15	-0.24	-0.18	-0.29	-0.31	-0.01	-0.39	-0.17	-0.29	-0.28	-0.15	---	-0.38	-0.43
CG12375	-1.00	---	-1.00	-1.00	-1.00	-1.00	-1.00	-1.00	-1.00	-1.00	-1.00	-1.00	-1.00	-1.00	-1.00	-1.00	-1.00	-1.00	-1.00	-1.00	-1.00	-1.00	-1.00	-1.00	-1.00	-1.00	-1.00	0.06	0.27	---	-0.28	---	---	-0.09	---	-0.94	0.16	-0.57	-0.55	---	-0.15	---	-0.82	-0.45	---	-0.66	---	-0.67	-0.24
CG12379	-1.00	---	-1.00	-1.00	-1.00	-1.00	-1.00	-1.00	-1.00	-1.00	-1.00	-1.00	-1.00	-1.00	-1.00	-1.00	-1.00	-1.00	-0.94	-1.00	-1.00	-1.00	-1.00	-1.00	-1.00	-1.00	-1.00	-0.32	-0.69	0.04	0.24	---	---	-0.60	---	-0.47	-0.27	-0.43	0.13	---	-0.25	---	-0.16	-0.48	---	-0.30	---	-0.32	-0.56
CG12384	---	---	---	---	---	---	---	---	---	---	---	---	---	---	---	---	---	---	---	---	---	---	---	---	---	---	---	---	---	---	---	---	---	---	---	---	---	---	---	---	---	---	---	---	---	---	---	---	---
CG1239	-1.00	---	-1.00	-1.00	-1.00	-1.00	-1.00	-1.00	-1.00	-1.00	-1.00	-1.00	-1.00	-1.00	-1.00	-1.00	-1.00	-1.00	-1.00	-1.00	-1.00	-1.00	-1.00	-1.00	-1.00	-1.00	-1.00	-0.07	0.20	0.59	0.68	---	---	0.20	---	0.12	0.34	0.13	0.33	0.13	0.29	---	0.31	0.26	0.28	0.18	---	0.10	0.02
CG12391	-1.00	---	-0.98	-1.00	-1.00	-1.00	-1.00	-1.00	-1.00	-1.00	-1.00	-1.00	-1.00	-1.00	-1.00	-1.00	-1.00	-1.00	-1.00	-1.00	-1.00	-1.00	-1.00	-1.00	-1.00	-1.00	-1.00	-0.76	-0.62	-0.47	-0.62	---	---	-0.64	---	-0.55	-0.62	-0.78	-0.74	-0.75	-0.66	-0.73	-0.75	-0.70	-0.64	-0.77	---	-0.76	-0.79
CG12393	-1.00	---	-1.00	-1.00	-1.00	-1.00	-1.00	-1.00	-1.00	-1.00	-1.00	-1.00	-1.00	-1.00	-1.00	-1.00	-1.00	-1.00	-1.00	-1.00	-1.00	-1.00	-1.00	-1.00	-1.00	-1.00	-1.00	-0.03	-0.01	0.03	-0.28	---	---	0.00	---	-0.16	-0.10	-0.32	-0.31	-0.39	-0.42	-0.54	-0.60	-0.51	-0.49	-0.60	---	-0.64	-0.72
CG1240	-1.00	---	-1.00	-1.00	-1.00	-1.00	-1.00	-1.00	-1.00	-1.00	-1.00	-1.00	-1.00	-1.00	-1.00	-1.00	-1.00	-1.00	-1.00	-1.00	-1.00	-1.00	-1.00	-1.00	-1.00	-1.00	-1.00	-0.82	-0.84	-0.84	-0.85	---	---	-0.88	---	-0.85	-0.85	-0.90	-0.87	-0.87	-0.88	-0.85	-0.88	-0.87	-0.89	-0.85	---	-0.86	-0.88
CG12400	-1.00	---	-0.99	-1.00	-1.00	-0.99	-0.99	-1.00	-0.98	-0.98	-1.00	-1.00	-1.00	-0.99	-1.00	-1.00	-0.99	-0.99	-1.00	-0.99	-1.00	-0.99	-1.00	-0.96	-1.00	-0.99	-0.99	-0.92	-0.96	-0.92	-0.93	---	---	-0.95	---	-0.91	-0.92	-0.91	-0.96	-0.95	-0.90	-0.95	-0.92	-0.96	-0.95	-0.97	---	-0.96	-0.98
CG12404	-1.00	---	-1.00	-1.00	---	-1.00	---	-1.00	-1.00	-1.00	---	-1.00	-1.00	-1.00	---	-1.00	-1.00	---	-1.00	-1.00	---	-1.00	-1.00	-1.00	-1.00	-1.00	-1.00	-0.26	-0.39	---	---	---	---	---	---	-0.06	0.05	-0.30	-0.41	---	-0.45	---	---	---	---	-0.21	---	0.15	-0.06
CG12413	-1.00	---	-1.00	-1.00	-1.00	-1.00	-1.00	-1.00	-1.00	-1.00	-1.00	-1.00	-1.00	-1.00	-1.00	-1.00	-1.00	-1.00	-1.00	-1.00	-1.00	-1.00	-1.00	-1.00	-1.00	-1.00	-1.00	-0.51	-0.65	-0.81	-0.33	---	---	-0.62	---	-0.38	-0.53	-0.36	-0.44	---	-0.62	-0.75	-0.12	-0.58	-0.52	-0.51	---	-0.34	-0.18
CG12420	-1.00	---	-1.00	-1.00	-1.00	-1.00	-1.00	-1.00	-1.00	-1.00	-1.00	-1.00	-1.00	-1.00	-1.00	-1.00	-1.00	-1.00	-1.00	-1.00	-1.00	-1.00	-1.00	-1.00	-1.00	-1.00	-1.00	-0.18	-0.18	-0.06	-0.14	---	---	0.06	---	-0.05	-0.26	-0.34	-0.24	-0.22	-0.31	-0.28	-0.25	-0.09	-0.27	-0.22	---	-0.23	-0.32
CG12428	-1.00	---	-1.00	-1.00	-1.00	-1.00	-1.00	-1.00	-1.00	-1.00	-1.00	-1.00	-1.00	-1.00	-1.00	-1.00	-1.00	-1.00	-1.00	-1.00	-1.00	-1.00	-1.00	-1.00	-1.00	-1.00	-1.00	-1.00	-1.00	-0.98	-1.00	---	---	-1.00	---	-1.00	-1.00	-0.99	-1.00	-1.00	-1.00	-1.00	-1.00	-1.00	-1.00	-1.00	---	-0.99	-1.00
CG1246	-1.00	---	---	---	---	---	---	---	---	---	---	---	---	---	---	---	---	---	-1.00	---	---	---	---	---	---	---	---	---	---	---	---	---	---	---	---	---	---	---	---	---	---	---	---	---	---	---	---	---	---
CG12496	---	---	---	---	---	---	---	---	---	---	---	---	---	---	---	---	---	---	---	---	---	---	---	---	---	---	---	---	---	---	---	---	---	---	---	---	---	---	---	---	---	---	---	---	---	---	---	---	---
CG12499	-1.00	---	-1.00	-1.00	-1.00	-0.99	-1.00	-1.00	-1.00	-1.00	-1.00	-0.99	-1.00	-1.00	-1.00	-1.00	-1.00	-1.00	-1.00	-1.00	-1.00	-1.00	-1.00	-1.00	-1.00	-1.00	-1.00	0.04	-0.47	-0.74	-0.49	---	---	-0.58	---	0.04	-0.40	-0.30	-0.38	-0.51	-0.54	-0.53	-0.38	-0.49	-0.47	-0.46	---	-0.29	-0.09
CG12512	---	---	---	---	---	---	---	---	---	---	---	---	---	---	---	---	---	---	---	---	---	---	---	---	---	---	---	---	---	---	---	---	---	---	---	---	---	---	---	---	---	---	---	---	---	---	---	---	---
CG12535	---	---	-1.00	-1.00	---	---	---	---	---	---	---	---	---	---	---	---	---	---	---	---	---	---	---	---	---	---	---	---	---	---	---	---	---	---	---	---	---	---	---	---	---	---	---	---	---	---	---	---	---
CG12539	---	---	---	---	---	---	---	---	---	---	---	---	---	---	---	---	---	---	---	---	---	---	---	---	---	---	---	---	---	---	---	---	---	---	---	---	---	---	---	---	---	---	---	---	---	---	---	---	---
CG12541	-1.00	---	-1.00	-1.00	-1.00	-1.00	-1.00	---	---	---	---	---	---	---	---	---	---	---	---	---	---	---	---	---	---	---	---	0.05	-0.27	-0.36	-0.55	---	---	---	---	---	---	---	---	---	---	---	---	---	---	---	---	---	---
CG12547	-1.00	---	-1.00	-1.00	-1.00	-1.00	-1.00	-1.00	-1.00	-1.00	-1.00	-1.00	-1.00	-1.00	-1.00	-1.00	-1.00	-1.00	-1.00	-1.00	-1.00	-1.00	-1.00	-1.00	-1.00	-1.00	-1.00	-1.00	-1.00	-1.00	-1.00	---	---	-0.99	---	-1.00	-1.00	-1.00	-1.00	-1.00	-1.00	-1.00	-1.00	-1.00	-1.00	-1.00	---	-1.00	-0.99
CG12560	-1.00	---	-1.00	-1.00	-1.00	-1.00	-1.00	-1.00	-1.00	-1.00	-1.00	-1.00	-1.00	-1.00	-1.00	-1.00	-1.00	-1.00	-1.00	-1.00	-1.00	-1.00	-1.00	-1.00	-1.00	-1.00	-1.00	-1.00	-1.00	-1.00	-1.00	---	---	-1.00	---	-1.00	-1.00	-1.00	-1.00	-1.00	-1.00	-1.00	-1.00	-1.00	-1.00	-1.00	---	-1.00	-1.00
CG12567	-1.00	---	-1.00	-1.00	-1.00	-1.00	-1.00	-1.00	-1.00	-1.00	-1.00	-1.00	-1.00	-1.00	-1.00	-1.00	-1.00	-1.00	-1.00	-1.00	-1.00	-1.00	-1.00	-1.00	-1.00	-1.00	-1.00	-1.00	-1.00	-1.00	-1.00	---	---	-1.00	---	-0.93	-0.96	-0.96	-0.99	-1.00	-0.95	-1.00	-1.00	-1.00	-1.00	-1.00	---	-0.99	-0.97
CG12576	-1.00	---	-1.00	-1.00	-1.00	-1.00	-1.00	-1.00	-1.00	-1.00	-1.00	-1.00	-1.00	-1.00	-1.00	-1.00	-1.00	-1.00	-1.00	-1.00	-1.00	-1.00	-1.00	-1.00	-1.00	-1.00	-1.00	-0.43	-0.54	-0.30	-0.61	---	---	-0.42	---	-0.47	-0.32	-0.55	-0.50	-0.67	-0.77	-0.50	-0.74	-0.60	-0.73	-0.34	---	-0.31	-0.63
CG12581	-1.00	---	-1.00	-1.00	-1.00	-1.00	-1.00	-1.00	-1.00	-1.00	-1.00	-1.00	-1.00	-1.00	-1.00	-1.00	-1.00	-1.00	-1.00	-1.00	-1.00	-1.00	-1.00	-1.00	-1.00	-1.00	-1.00	0.23	0.50	0.41	0.50	---	---	0.23	---	0.25	0.20	0.16	0.30	0.11	0.12	0.13	0.08	0.20	-0.06	0.10	---	0.12	0.18
CG12582	-1.00	---	-1.00	-1.00	-1.00	-1.00	-1.00	-1.00	-1.00	-1.00	-1.00	-1.00	-1.00	-1.00	-1.00	-1.00	-1.00	-1.00	-1.00	-1.00	-1.00	-1.00	-1.00	-1.00	-1.00	-1.00	-1.00	-0.94	-0.97	-0.97	-1.00	---	---	-0.53	---	-0.54	-0.76	-0.75	-0.77	-0.93	-0.95	-0.97	-0.99	-0.99	-0.98	-1.00	---	-0.90	-0.85
CG12608	-1.00	---	-0.99	-1.00	-1.00	-1.00	-1.00	-1.00	-1.00	-1.00	-0.99	-1.00	-1.00	-0.99	-1.00	-1.00	-1.00	-1.00	-1.00	-1.00	-1.00	-1.00	-1.00	-1.00	-1.00	-1.00	-1.00	-0.69	-0.88	-0.88	-0.73	---	---	-0.95	---	-0.96	-0.88	-0.95	-0.89	-1.00	-0.95	-1.00	-0.95	-0.93	-0.91	-1.00	---	-0.97	-0.98
CG12643	---	---	---	---	---	---	---	---	---	---	---	---	---	---	---	---	---	---	---	---	---	---	---	---	---	---	---	---	---	---	---	---	---	---	---	---	---	---	---	---	---	---	---	---	---	---	---	---	---
CG12645	---	---	---	---	---	---	---	---	---	---	---	---	---	---	---	---	---	---	---	---	---	---	---	---	---	---	---	---	---	---	---	---	---	---	---	-1.00	---	---	---	---	---	---	---	---	---	---	---	---	---
CG1265	-1.00	---	-1.00	-1.00	-1.00	-0.89	-1.00	-1.00	-1.00	-1.00	-0.90	-0.85	-1.00	-1.00	-1.00	-1.00	-1.00	-1.00	-1.00	-1.00	-0.81	-1.00	-1.00	-1.00	-1.00	-1.00	-0.92	0.21	-0.28	-0.32	-0.92	---	---	-0.52	---	-0.03	-0.05	-0.72	-0.43	-0.41	-0.40	---	-0.44	-0.28	---	-0.33	---	-0.71	-0.73
CG12659	-1.00	---	-1.00	-1.00	-1.00	-1.00	-1.00	-1.00	-1.00	-1.00	-1.00	-1.00	-1.00	-1.00	-1.00	-1.00	-1.00	-0.99	-1.00	-1.00	-1.00	-1.00	-1.00	-1.00	-1.00	-1.00	-1.00	-0.95	-0.94	-0.96	-0.98	---	---	-0.95	---	-0.96	-0.92	-0.95	-0.98	-0.96	-0.95	-1.00	-1.00	-0.98	-0.95	-0.96	---	-0.99	-0.94
CG12679	---	---	---	---	---	---	---	---	---	---	---	---	---	---	---	---	---	---	---	---	---	---	---	---	---	---	---	---	---	---	---	---	---	---	---	---	---	---	---	---	---	---	---	---	---	---	---	---	---
CG12702	-1.00	---	-1.00	-1.00	-1.00	-1.00	-1.00	-1.00	-1.00	-1.00	-1.00	-1.00	-1.00	-1.00	-1.00	-1.00	-1.00	-1.00	-1.00	-1.00	-1.00	-1.00	-1.00	-1.00	-1.00	-1.00	-1.00	-0.58	-0.64	-0.37	-0.34	---	---	-0.57	---	-0.52	-0.60	-0.62	-0.64	-0.49	-0.67	-0.68	-0.53	-0.47	-0.59	-0.52	---	-0.64	-0.50
CG12708	---	---	---	---	-1.00	-1.00	---	---	---	---	---	---	---	---	---	---	---	---	---	---	---	---	---	---	-1.00	---	---	---	---	---	0.10	---	---	---	---	---	---	---	---	---	---	---	---	---	---	---	---	---	---
CG1271	---	---	---	---	-1.00	-1.00	-1.00	-1.00	-1.00	---	---	-1.00	---	---	---	---	---	---	---	---	---	---	---	---	---	---	-1.00	---	-0.40	---	---	---	---	0.38	---	---	---	-0.43	0.22	---	-0.08	---	---	-0.26	---	---	---	-0.33	0.39
CG12713	-1.00	---	-1.00	-1.00	-1.00	-1.00	-1.00	-1.00	-1.00	-1.00	-1.00	-1.00	-1.00	-1.00	-1.00	-1.00	-1.00	-1.00	-0.99	-1.00	-1.00	-1.00	-1.00	-1.00	-1.00	-1.00	-1.00	-0.80	-0.68	-0.73	-0.67	---	---	-0.74	---	-0.81	-0.62	-0.63	-0.83	-0.81	-0.82	-0.81	-0.70	-0.74	-0.79	-0.75	---	-0.73	-0.83
CG12717	---	---	---	---	---	-1.00	---	---	-1.00	---	---	---	---	---	---	---	---	---	---	---	---	---	---	---	---	---	---	---	---	---	---	---	---	---	---	---	---	---	---	---	---	---	---	---	---	---	---	---	---
CG12721	-1.00	---	-1.00	-1.00	-1.00	-0.99	-1.00	-1.00	-1.00	-1.00	-1.00	-1.00	-1.00	-1.00	-1.00	-1.00	-1.00	-1.00	-1.00	-1.00	-1.00	-1.00	-1.00	-1.00	-1.00	-1.00	-1.00	-1.00	-1.00	-1.00	-1.00	---	---	-1.00	---	-1.00	-1.00	-1.00	-1.00	-1.00	-1.00	-1.00	-1.00	-1.00	-1.00	-1.00	---	-1.00	-0.99
CG12728	---	---	---	---	---	---	---	---	---	---	---	---	---	---	---	---	---	---	---	---	---	---	---	---	---	---	---	---	---	---	---	---	---	---	---	---	---	---	---	---	---	---	---	---	---	---	---	---	---
CG1273	-1.00	---	-1.00	---	---	---	---	---	---	---	---	---	---	---	---	---	---	---	---	-1.00	---	---	-1.00	---	---	---	---	---	---	---	---	---	---	---	---	---	---	---	---	---	---	---	0.52	1.00	---	---	---	0.77	---
CG12730	-1.00	---	-1.00	-1.00	-1.00	-1.00	-1.00	-1.00	-1.00	-1.00	-1.00	-1.00	-1.00	-1.00	-1.00	-1.00	-1.00	-1.00	-1.00	-1.00	-1.00	-1.00	-1.00	-1.00	-1.00	-1.00	-1.00	-0.85	-0.90	-0.49	-0.35	---	---	-0.52	---	-0.08	-0.20	0.12	-0.10	-0.02	0.13	0.33	0.00	0.20	-0.24	0.02	---	-0.25	-0.04
CG12736	-1.00	---	-1.00	-1.00	-1.00	-1.00	-1.00	-1.00	-1.00	-1.00	-1.00	-1.00	-1.00	-1.00	-1.00	-1.00	-1.00	-1.00	-1.00	-1.00	-1.00	-1.00	-1.00	-1.00	-1.00	-1.00	-1.00	-0.90	-0.97	-0.94	-0.97	---	---	-0.96	---	-0.96	-0.95	-0.99	-0.98	-1.00	-0.86	-0.98	-0.94	-0.97	-0.98	-0.97	---	-0.97	-1.00
CG12744	-1.00	---	-1.00	-1.00	-1.00	-1.00	-1.00	-1.00	-1.00	-1.00	-1.00	-1.00	-1.00	-1.00	-1.00	-1.00	-1.00	-1.00	-1.00	-1.00	-1.00	-1.00	-1.00	-1.00	-1.00	-1.00	-1.00	0.64	-0.27	-0.05	0.17	---	---	-0.56	---	-0.39	-0.42	-0.50	-0.05	-0.41	-0.13	0.04	-0.23	-0.15	-0.17	-0.01	---	0.01	-0.15
CG12746	-1.00	---	-1.00	-1.00	-1.00	-1.00	-1.00	-1.00	-1.00	-1.00	-1.00	-1.00	-1.00	-1.00	-1.00	-1.00	-1.00	-1.00	-1.00	-1.00	-1.00	-1.00	-1.00	-1.00	-1.00	-1.00	-1.00	-0.97	-0.82	-0.88	-0.97	---	---	-0.94	---	-0.89	-0.84	-0.91	-0.94	-0.92	-0.92	-0.97	-0.80	-0.86	-1.00	-0.94	---	-0.91	-0.85
CG1275	-1.00	---	-1.00	-1.00	-1.00	-1.00	-1.00	-1.00	-1.00	-1.00	-1.00	-1.00	-1.00	-1.00	-1.00	-1.00	-1.00	-1.00	-1.00	-1.00	-1.00	-1.00	-1.00	-1.00	-1.00	-1.00	-1.00	-1.00	-1.00	-1.00	-0.99	---	---	-1.00	---	-1.00	-1.00	-1.00	-1.00	-1.00	-1.00	-0.99	-1.00	-1.00	-1.00	-1.00	---	-1.00	-1.00
CG12768	---	---	---	---	---	---	---	---	---	---	---	---	---	---	---	---	---	---	---	---	---	---	---	---	---	---	---	---	---	---	---	---	---	---	---	---	---	---	---	---	---	---	---	---	---	---	---	-1.00	---
CG12769	---	---	---	---	---	---	---	---	---	---	---	---	---	---	---	---	---	---	---	---	---	---	---	---	---	---	---	---	---	---	---	---	---	---	---	---	---	---	---	---	---	---	---	---	---	---	---	---	---
CG12772	-1.00	---	-1.00	-1.00	-1.00	-1.00	-1.00	-1.00	-1.00	-1.00	-1.00	-1.00	-1.00	-1.00	-1.00	-1.00	-1.00	-1.00	-1.00	-1.00	-1.00	-1.00	-1.00	-1.00	-1.00	-1.00	-1.00	-0.15	-0.06	0.03	---	---	---	0.03	---	0.16	-0.12	0.23	0.44	0.32	0.16	-0.52	0.31	-0.18	-0.03	0.22	---	-0.41	0.21
CG12773	-1.00	---	-1.00	-1.00	-1.00	-1.00	-1.00	-1.00	-1.00	-1.00	-1.00	-1.00	-1.00	-1.00	-1.00	-1.00	-1.00	-1.00	-1.00	-1.00	-1.00	-1.00	-1.00	-1.00	-1.00	-1.00	-1.00	-0.93	-1.00	-1.00	-0.94	---	---	-0.99	---	-0.96	-0.96	-1.00	-0.99	-0.98	-1.00	-1.00	-0.99	-1.00	-1.00	-0.99	---	-1.00	-0.99
CG12788	-0.99	---	-1.00	-0.99	-1.00	-1.00	-1.00	-0.98	-1.00	-1.00	-1.00	-1.00	-1.00	-1.00	-0.97	-1.00	-1.00	-1.00	-1.00	-0.98	-1.00	-1.00	-1.00	-1.00	-1.00	-1.00	-1.00	-0.46	-0.32	-0.31	-0.48	---	---	-0.22	---	-0.19	-0.46	-0.10	-0.37	-0.49	-0.21	-0.17	-0.09	-0.28	-0.20	-0.07	---	-0.26	-0.30
CG12795	-1.00	---	-1.00	-1.00	-1.00	-1.00	-1.00	-1.00	-1.00	-1.00	-1.00	-1.00	-1.00	-1.00	-1.00	-1.00	-1.00	-1.00	-1.00	-1.00	-1.00	-1.00	-1.00	-1.00	-1.00	-1.00	-1.00	0.08	-0.13	0.50	---	---	---	-0.15	---	0.08	-0.17	0.30	0.12	0.03	0.14	0.04	-0.21	-0.09	-0.11	-0.18	---	0.10	0.04
CG12817	-1.00	---	-1.00	-1.00	-1.00	-1.00	-1.00	-1.00	-1.00	-1.00	-1.00	-1.00	-1.00	-1.00	-1.00	-1.00	-1.00	-1.00	-1.00	-1.00	-1.00	-1.00	-1.00	-1.00	-1.00	-1.00	-1.00	-0.26	-0.28	-0.10	-0.25	---	---	0.05	---	-0.05	-0.40	-0.48	-0.36	-0.24	-0.37	-0.38	-0.24	-0.02	-0.45	-0.16	---	-0.39	-0.31
CG12818	---	---	-0.89	-0.92	-0.94	-1.00	-0.87	-1.00	-0.96	-1.00	-0.95	-1.00	-1.00	-0.92	---	-0.91	-1.00	-0.93	-0.95	-0.87	-0.93	-0.90	---	-0.97	-0.90	-0.89	-0.90	-0.54	-0.37	-0.06	-0.60	---	---	---	---	-0.78	-0.22	-0.57	-0.68	---	-0.26	---	-0.36	---	---	-0.31	---	-0.32	-0.44
CG12822	-1.00	---	-1.00	-1.00	-1.00	-1.00	-1.00	-1.00	-1.00	-1.00	-1.00	-1.00	-1.00	-1.00	-1.00	-1.00	-1.00	-1.00	-1.00	-1.00	-1.00	-0.94	---	-1.00	-1.00	-1.00	-1.00	---	-0.50	-0.27	-0.50	---	---	-0.41	---	-0.79	-0.56	-0.43	-0.49	-0.62	-0.64	---	-0.94	-0.44	---	-0.51	---	-0.41	-1.00
CG12848	-1.00	---	-1.00	-0.99	-0.99	-1.00	-1.00	-1.00	-1.00	-0.98	-1.00	-1.00	-1.00	-0.99	-1.00	-1.00	-1.00	-0.99	-1.00	-1.00	-1.00	-0.99	-1.00	-0.99	-1.00	-0.97	-1.00	-0.94	-0.94	-0.93	-0.92	---	---	-0.90	---	-0.95	-0.93	-0.94	-0.94	-0.98	-0.97	-1.00	-0.96	-0.97	-0.98	-0.97	---	-0.98	-0.98
CG12859	-1.00	---	-0.96	-0.99	-0.98	-1.00	-1.00	-1.00	-0.99	-0.97	-0.99	-1.00	-1.00	-0.99	-1.00	-0.99	-1.00	-1.00	-1.00	-0.99	-0.96	-0.99	-1.00	-0.98	-1.00	-0.99	-0.98	-0.90	-0.94	-0.90	-0.92	---	---	-0.82	---	-0.92	-0.83	-0.81	-0.92	-0.90	-0.90	-0.96	-0.88	-0.95	-0.86	-0.89	---	-0.89	-0.84
CG12863	-1.00	---	-1.00	-1.00	-1.00	-1.00	-1.00	-1.00	-1.00	-1.00	-1.00	-1.00	-1.00	-1.00	-1.00	-1.00	-1.00	-1.00	-1.00	-1.00	-1.00	-1.00	-0.97	-1.00	-1.00	-1.00	-1.00	-0.68	-0.87	-0.83	-0.49	---	---	-0.52	---	-0.10	-0.47	-0.53	-0.23	-0.14	-0.70	---	-0.67	-0.67	-0.33	-0.43	---	-0.63	-0.23
CG12877	-1.00	---	-1.00	-1.00	-1.00	-1.00	-1.00	-1.00	-1.00	-1.00	-1.00	-1.00	-1.00	-1.00	-1.00	-1.00	-1.00	-1.00	-1.00	-1.00	-1.00	-1.00	-1.00	-1.00	-1.00	-1.00	-1.00	-1.00	-0.99	-0.97	-1.00	---	---	-1.00	---	-1.00	-0.99	-0.97	-0.99	-1.00	-1.00	-1.00	-0.94	-0.99	-1.00	-0.97	---	-1.00	-0.97
CG12883	---	---	---	---	---	---	---	---	---	---	---	---	---	---	---	---	---	---	---	---	---	---	---	---	---	---	---	---	---	---	---	---	---	---	---	0.14	---	---	---	---	---	---	---	---	---	---	---	0.36	---
CG12895	-1.00	---	-1.00	-1.00	-1.00	-1.00	-1.00	-1.00	-1.00	-1.00	-1.00	-1.00	-0.99	-1.00	-0.98	-1.00	-1.00	-1.00	-1.00	-1.00	-1.00	-1.00	-1.00	-1.00	-1.00	-0.99	-1.00	-0.69	-0.63	-0.59	-0.70	---	---	-0.65	---	-0.84	-0.68	-0.69	-0.72	-0.80	-0.74	-0.76	-0.70	-0.75	-0.85	-0.76	---	-0.77	-0.73
CG12896	---	---	---	---	---	---	---	---	---	---	---	---	---	---	---	---	---	---	---	---	---	---	---	---	---	---	---	---	---	---	---	---	---	---	---	---	---	---	---	---	---	---	---	---	---	---	---	---	---
CG12909	-1.00	---	-1.00	-1.00	-1.00	-1.00	-1.00	-1.00	-1.00	-1.00	-1.00	-1.00	-1.00	-1.00	-1.00	-1.00	-1.00	-1.00	-1.00	-1.00	-1.00	-1.00	-1.00	-1.00	-1.00	-1.00	-1.00	-0.88	-0.89	-0.88	-0.83	---	---	-0.85	---	-0.94	-0.85	-0.95	-0.94	-0.96	-0.84	-0.94	-0.94	-0.93	-0.94	-0.90	---	-0.92	-0.85
CG1291	-1.00	---	-1.00	-1.00	-1.00	-0.99	-1.00	-1.00	-1.00	-1.00	-0.99	-1.00	-1.00	-1.00	-1.00	-1.00	-1.00	-1.00	-1.00	-1.00	-1.00	-1.00	-1.00	-1.00	-1.00	-1.00	-1.00	-0.90	-0.78	-0.70	-0.77	---	---	-0.84	---	-0.82	-0.87	-0.82	-0.89	-0.93	-0.80	-0.90	-0.78	-0.85	-0.94	-0.84	---	-0.93	-0.87
CG12910	---	---	---	---	---	---	---	---	---	---	---	---	---	---	---	---	---	---	---	---	---	---	---	---	---	---	---	---	---	---	---	---	---	---	---	---	---	---	---	---	---	---	---	---	---	---	---	---	---
CG12920	---	---	---	---	---	---	---	---	---	---	---	---	---	---	---	---	---	---	---	---	---	---	---	---	---	---	---	---	---	---	---	---	---	---	---	---	---	---	---	---	---	---	---	---	---	---	---	---	---
CG12923	-1.00	---	-1.00	-1.00	-1.00	-1.00	-1.00	-1.00	-1.00	-1.00	-1.00	-1.00	-1.00	-1.00	-1.00	-1.00	-1.00	-1.00	-0.96	-1.00	---	-1.00	-1.00	-1.00	-1.00	-1.00	-1.00	---	-0.78	---	-0.79	---	---	---	---	-0.95	-1.00	-1.00	-0.91	-1.00	-1.00	---	-0.96	-0.95	---	-1.00	---	-0.91	-1.00
CG12926	---	---	---	---	---	---	---	---	---	---	---	---	---	---	---	---	---	---	---	---	---	---	---	---	---	---	---	---	---	---	---	---	---	---	---	---	---	---	---	---	---	---	---	---	---	---	---	---	---
CG12929	---	---	---	---	---	---	---	---	---	---	---	---	---	---	---	---	---	---	---	---	---	---	---	---	---	---	---	---	---	---	---	---	---	---	---	---	---	---	---	---	---	---	---	---	---	---	---	---	---
CG12935	-0.88	---	-1.00	-0.98	-1.00	-1.00	-1.00	-0.98	-1.00	-1.00	-1.00	-1.00	-1.00	-0.96	-1.00	-0.96	-1.00	-0.97	-1.00	-0.96	-1.00	-1.00	-1.00	-0.98	-0.96	-1.00	-0.98	-0.30	-0.50	-0.70	-0.44	---	---	-0.15	---	-0.43	-0.34	-0.40	-0.35	-0.39	-0.16	---	-0.38	-0.31	-0.38	-0.46	---	-0.68	-0.28
CG12942	-1.00	---	-1.00	-1.00	-1.00	-1.00	-1.00	-1.00	-1.00	-1.00	-1.00	-1.00	-1.00	-1.00	-1.00	-1.00	-1.00	-1.00	-1.00	-1.00	-1.00	-1.00	-1.00	-1.00	-1.00	-1.00	-1.00	-0.41	-0.45	-0.49	-0.05	---	---	-0.07	---	-0.58	-0.56	-0.38	-0.29	-0.70	-0.39	-0.13	-0.16	-0.34	-0.45	-0.26	---	-0.50	-0.20
CG12945	---	---	---	---	---	-1.00	-1.00	---	-1.00	---	---	---	---	---	---	---	---	---	---	---	---	---	---	---	-1.00	---	-1.00	-0.25	-1.00	---	---	---	---	0.10	---	0.50	0.09	---	---	---	0.09	---	---	---	---	---	---	---	---
CG12947	-1.00	---	-1.00	-1.00	-1.00	-1.00	-1.00	---	-1.00	---	---	---	-1.00	---	---	-1.00	---	---	---	---	---	---	---	-1.00	-1.00	---	-1.00	-0.65	---	---	---	---	---	---	---	---	---	---	---	---	---	---	---	---	---	---	---	---	---
CG12948	---	---	---	---	---	-1.00	---	---	-1.00	---	-1.00	-1.00	-1.00	---	---	---	---	---	---	---	---	---	---	---	---	---	-1.00	-1.00	-1.00	---	---	---	---	---	---	---	---	---	---	---	---	---	---	---	---	---	---	-0.91	---
CG12964	-1.00	---	-1.00	-1.00	---	---	---	---	---	---	---	---	---	---	---	---	---	---	---	---	---	---	---	---	---	---	---	-1.00	-1.00	---	---	---	---	---	---	---	---	---	---	---	---	---	---	---	---	---	---	---	---
CG12974	---	---	---	---	---	---	---	---	---	---	---	---	---	---	---	---	---	---	---	---	---	---	---	---	---	---	---	---	---	---	---	---	---	---	---	---	---	---	---	---	---	---	---	---	---	---	---	---	---
CG12975	-1.00	---	-0.90	-0.98	-1.00	-1.00	-1.00	-1.00	-1.00	-1.00	-1.00	-1.00	-1.00	-0.94	-1.00	-1.00	-1.00	-1.00	-0.96	-1.00	-1.00	-1.00	-1.00	-1.00	-1.00	-1.00	-1.00	-0.39	-0.25	-0.24	-0.14	---	---	-0.09	---	-0.18	-0.08	-0.25	-0.19	0.23	-0.05	-0.10	0.16	-0.13	-0.27	0.05	---	0.01	-0.02
CG12983	---	---	---	---	---	---	---	---	---	---	---	---	---	---	---	---	---	---	---	---	---	---	---	---	---	---	---	---	---	---	---	---	---	---	---	---	---	---	---	---	---	---	---	---	---	---	---	---	---
CG12986	-1.00	---	---	---	---	---	---	---	---	---	---	---	---	---	---	---	---	---	---	---	---	---	---	---	---	-1.00	-1.00	-0.15	-0.26	---	---	---	---	---	---	---	---	---	---	---	---	---	---	---	---	---	---	---	---
CG12990	---	---	---	-1.00	---	---	---	---	---	---	---	-1.00	---	---	---	---	---	---	---	---	---	---	---	---	---	---	---	---	---	---	---	---	---	---	---	---	-0.45	---	---	---	---	---	---	---	---	---	---	---	---
CG13000	-1.00	---	-1.00	-1.00	-1.00	-1.00	-1.00	-1.00	-1.00	-1.00	-1.00	-1.00	-1.00	-1.00	-1.00	-1.00	-1.00	-1.00	-1.00	-1.00	-1.00	-1.00	-1.00	-1.00	---	---	---	0.58	0.46	0.27	0.37	---	---	0.50	---	0.39	0.39	0.40	0.23	0.37	0.47	0.41	0.41	0.08	0.18	0.52	---	-0.09	0.02
CG13001	-1.00	---	-1.00	-1.00	-1.00	-1.00	-1.00	-1.00	-1.00	-1.00	-1.00	-1.00	-1.00	-1.00	-1.00	-1.00	-1.00	-1.00	-1.00	-1.00	-1.00	-1.00	-1.00	-1.00	-1.00	-1.00	-1.00	-0.30	0.37	0.17	-0.04	---	---	0.31	---	-0.12	-0.01	-0.05	-0.06	-0.15	0.08	0.13	-0.03	-0.07	0.07	-0.03	---	-0.19	0.05
CG13004	---	---	---	---	---	---	---	---	---	---	---	-1.00	---	-1.00	---	---	---	---	---	---	---	-1.00	---	-1.00	-1.00	-1.00	-1.00	---	---	---	---	---	---	---	---	---	---	---	---	---	---	---	---	---	---	---	---	---	---
CG13005	---	---	---	---	---	---	---	---	---	---	---	---	---	---	---	---	---	---	---	---	---	---	---	---	---	---	---	---	---	---	---	---	---	---	---	---	---	---	---	---	---	---	---	---	---	---	---	---	---
CG13014	---	---	-1.00	-1.00	-1.00	-1.00	---	-1.00	-1.00	---	---	-1.00	-1.00	---	---	---	-1.00	---	---	-1.00	---	---	-1.00	-1.00	-1.00	---	---	---	---	---	---	---	---	---	---	---	-1.00	---	-0.33	---	---	---	---	---	---	---	---	-0.33	---
CG13016	---	---	-1.00	-1.00	-1.00	-1.00	-1.00	-1.00	-1.00	-1.00	-0.98	-1.00	-1.00	-1.00	-1.00	-1.00	-1.00	-1.00	-1.00	-1.00	-1.00	-1.00	-1.00	-1.00	-1.00	-1.00	-1.00	-0.52	-0.28	-0.24	-0.56	---	---	-0.28	---	-0.51	-0.25	-0.44	0.04	-0.41	-0.07	-0.31	-0.45	-0.50	-0.50	-0.23	---	-0.22	-0.51
CG13018	---	---	---	-1.00	---	---	---	---	---	---	---	---	---	---	---	---	---	---	---	---	---	---	---	---	---	---	---	---	---	---	---	---	---	---	---	---	---	---	---	---	---	---	---	---	---	---	---	---	---
CG13022	-1.00	---	-1.00	-1.00	---	---	---	---	---	---	---	---	---	---	---	---	---	---	---	---	---	---	---	---	---	---	---	-1.00	---	---	---	---	---	---	---	---	---	---	---	---	---	---	---	---	---	---	---	---	---
CG13023	-1.00	---	---	---	---	---	---	---	---	---	---	---	---	---	---	---	---	---	---	---	---	---	---	---	---	---	---	---	---	---	---	---	---	---	---	---	---	---	---	---	---	---	---	---	---	---	---	---	---
CG13024	---	---	---	---	---	---	---	---	---	---	---	---	---	---	---	---	---	---	---	---	---	---	---	---	---	---	---	---	---	---	---	---	---	---	---	---	---	---	---	---	---	---	---	---	---	---	---	---	---
CG13025	-1.00	---	-1.00	-1.00	-1.00	-1.00	-1.00	-1.00	-1.00	-1.00	-1.00	-1.00	-1.00	-1.00	-1.00	-1.00	-1.00	-1.00	-1.00	-1.00	-1.00	-1.00	-1.00	-1.00	-1.00	-1.00	-1.00	-0.15	-0.20	-0.12	-0.14	---	---	-0.24	---	-0.17	-0.13	-0.16	-0.21	-0.15	-0.23	-0.13	-0.09	-0.12	-0.22	-0.22	---	-0.30	-0.10
CG13029	---	---	-1.00	---	---	---	---	---	---	---	---	---	---	---	---	---	---	---	---	---	---	---	---	---	---	-1.00	---	-1.00	---	---	---	---	---	---	---	-0.64	---	---	-0.33	---	---	---	---	---	---	---	---	---	---
CG13044	-1.00	---	---	---	---	---	---	---	---	---	---	---	---	---	---	---	---	---	---	---	---	---	---	---	---	---	---	---	---	---	---	---	---	---	---	---	---	---	---	---	---	---	---	---	---	---	---	---	---
CG1307	-0.99	---	-1.00	-1.00	-0.99	-0.99	-0.99	-1.00	-0.99	-1.00	-1.00	-1.00	-1.00	-1.00	-1.00	-1.00	-1.00	-1.00	-0.99	-1.00	-1.00	-1.00	-1.00	-1.00	-1.00	-1.00	-1.00	-0.91	-0.88	-0.90	-0.89	---	---	-0.91	---	-0.93	-0.91	-0.95	-0.91	-0.90	-0.93	-0.93	-0.94	-0.94	-0.94	-0.94	---	-0.95	-0.94
CG13074	---	---	---	---	---	---	---	---	---	---	---	---	---	---	---	---	---	---	---	---	---	---	---	---	---	---	---	---	---	---	---	---	---	---	---	---	---	---	---	---	---	---	---	---	---	---	---	---	---
CG13084	---	---	---	---	---	---	---	---	---	---	---	---	---	---	---	---	---	---	---	---	---	---	---	---	---	---	---	---	---	---	---	---	---	---	---	---	---	---	---	---	---	---	---	---	---	---	---	---	---
CG13085	---	---	-1.00	-1.00	---	-1.00	---	-1.00	-1.00	-1.00	-1.00	-1.00	-1.00	-1.00	---	-1.00	---	-1.00	-1.00	-1.00	---	-1.00	---	-1.00	-1.00	---	-1.00	---	-1.00	---	---	---	---	---	---	-1.00	-1.00	-1.00	-1.00	---	---	---	---	-1.00	---	-1.00	---	-1.00	-1.00
CG13088	---	---	---	---	-1.00	-1.00	---	---	---	---	---	---	---	---	---	---	---	---	---	---	---	---	---	---	---	---	---	---	---	---	---	---	---	---	---	---	---	---	---	---	---	---	---	---	---	---	---	---	---
CG1309	-1.00	---	-1.00	-1.00	-1.00	-1.00	-1.00	-1.00	-1.00	-1.00	-1.00	-1.00	-1.00	-1.00	-1.00	-1.00	-1.00	-1.00	-1.00	-1.00	-1.00	-1.00	-1.00	-1.00	-1.00	-1.00	-1.00	-0.17	-0.60	-0.63	-0.94	---	---	-0.85	---	-0.85	-0.79	-0.74	-0.83	-0.75	-0.71	-0.89	-0.60	-0.82	-0.78	-0.60	---	-0.80	-0.83
CG13090	-1.00	---	-1.00	-1.00	-1.00	-1.00	-1.00	-1.00	-1.00	-1.00	-1.00	-0.99	-1.00	-1.00	-1.00	-1.00	-1.00	-1.00	-1.00	-1.00	-1.00	-1.00	-1.00	-1.00	-1.00	-1.00	-1.00	-0.88	-0.55	-0.56	-0.83	---	---	-0.51	---	-0.70	-0.65	-0.83	-0.70	-0.88	-0.85	-0.88	-0.72	-0.88	-0.78	-0.83	---	-0.80	-0.57
CG13091	---	---	---	---	---	---	---	---	---	---	---	---	---	---	---	---	---	---	---	---	---	---	---	---	---	---	---	---	---	---	---	---	---	---	---	0.33	---	---	---	---	---	---	---	-0.18	---	---	---	0.57	---
CG13096	-1.00	---	-1.00	-1.00	-1.00	-1.00	-1.00	-1.00	-1.00	-1.00	-1.00	-1.00	-1.00	-1.00	-1.00	-1.00	-1.00	-1.00	-1.00	-1.00	-1.00	-1.00	-1.00	-1.00	-1.00	-1.00	-1.00	-0.76	-0.74	-0.76	-0.76	---	---	-0.67	---	-0.69	-0.66	-0.70	-0.66	-0.65	-0.63	-0.65	-0.62	-0.63	-0.55	-0.53	---	-0.62	-0.56
CG13097	-1.00	---	-1.00	-1.00	-1.00	-1.00	-1.00	-1.00	-1.00	-1.00	-1.00	-1.00	-1.00	-1.00	-1.00	-1.00	-0.99	-1.00	-1.00	-1.00	-1.00	-1.00	-1.00	-1.00	-1.00	-1.00	-1.00	-0.77	-0.68	-0.72	-0.90	---	---	-0.79	---	-0.84	-0.77	-0.84	-0.81	-0.82	-0.79	-0.88	-0.85	-0.83	-0.83	-0.79	---	-0.80	-0.79
CG13101	---	---	---	---	---	---	---	---	---	---	---	---	---	---	---	---	---	---	---	---	---	---	---	---	---	---	---	---	---	---	---	---	---	---	---	---	---	---	---	---	---	---	1.00	---	---	---	---	1.00	---
CG1311	-1.00	---	-1.00	-1.00	-1.00	-1.00	-1.00	-1.00	-1.00	-1.00	-1.00	-1.00	-1.00	-1.00	-1.00	-1.00	-1.00	-1.00	-1.00	-1.00	-1.00	-1.00	-1.00	-1.00	-1.00	-1.00	-1.00	-0.83	-0.82	-0.73	-0.78	---	---	-0.88	---	-0.85	-0.82	-0.84	-0.80	-0.83	-0.76	-0.88	-0.79	-0.74	-0.86	-0.86	---	-0.86	-0.85
CG13123	-1.00	---	-1.00	-1.00	-1.00	-1.00	---	-1.00	-1.00	---	-1.00	-1.00	---	-1.00	---	-1.00	-1.00	---	---	-1.00	-1.00	---	-1.00	-1.00	---	-1.00	-1.00	0.77	0.12	-0.15	-0.08	---	---	0.43	---	-0.06	0.27	-0.15	0.18	---	-0.20	---	0.43	-0.26	---	0.09	---	-0.17	-0.18
CG13124	-1.00	---	-1.00	-1.00	-1.00	---	-1.00	---	---	---	---	---	---	---	---	---	---	---	---	---	---	---	---	---	---	---	-1.00	---	---	---	---	---	---	---	---	---	---	---	---	---	---	---	---	---	---	---	---	---	---
CG13126	---	---	-1.00	-1.00	-1.00	-1.00	---	---	-1.00	-1.00	-1.00	-1.00	-1.00	-1.00	---	-1.00	-1.00	-1.00	---	-1.00	-1.00	-1.00	-1.00	-1.00	-1.00	-1.00	-1.00	---	-1.00	---	---	---	---	---	---	---	---	---	-1.00	---	---	---	-0.75	-1.00	---	-1.00	---	-1.00	---
CG13142	-1.00	---	-1.00	-1.00	-1.00	-1.00	-1.00	-0.99	-1.00	-1.00	-1.00	-1.00	-1.00	-1.00	-1.00	-1.00	-1.00	-1.00	-1.00	-1.00	-1.00	-1.00	-1.00	-1.00	-1.00	-1.00	-1.00	-1.00	-1.00	-0.59	-0.83	---	---	-0.88	---	-1.00	-0.88	-0.87	-0.90	-0.88	-0.89	-0.70	-0.88	-0.93	-1.00	-0.91	---	-0.88	-0.91
CG13144	---	---	-1.00	-1.00	---	-1.00	---	-1.00	---	---	---	-1.00	---	-1.00	-1.00	---	-1.00	-1.00	-1.00	-1.00	---	-1.00	-1.00	-1.00	-1.00	-1.00	-1.00	-0.74	-0.41	---	---	---	---	-0.60	---	-0.53	-0.72	-0.86	-0.63	---	-0.86	---	---	-0.80	---	---	---	-0.84	-0.71
CG13148	---	---	---	---	---	---	---	---	---	---	---	---	---	---	---	---	---	---	---	---	---	---	---	---	---	---	---	---	---	---	---	---	---	---	---	---	---	---	---	---	---	---	---	---	---	---	---	0.35	---
CG13151	-1.00	---	-1.00	-1.00	-1.00	-1.00	-1.00	-1.00	-1.00	-1.00	-1.00	-1.00	-1.00	-1.00	-1.00	-1.00	-1.00	-1.00	-1.00	-1.00	-1.00	-1.00	-1.00	-1.00	-1.00	-1.00	-1.00	-1.00	-1.00	-1.00	-1.00	---	---	-1.00	---	-0.94	-0.88	-1.00	-0.94	-1.00	-0.93	---	-1.00	-1.00	-0.74	-1.00	---	-0.73	-0.65
CG1316	-1.00	---	-1.00	-1.00	-1.00	-1.00	-1.00	-1.00	-1.00	-1.00	-1.00	-1.00	-1.00	-1.00	-1.00	-1.00	-1.00	-1.00	-1.00	-1.00	-1.00	-1.00	-1.00	-1.00	-1.00	-1.00	-1.00	-0.17	-0.36	-0.36	-0.40	---	---	-0.51	---	-0.39	-0.37	-0.37	-0.00	-0.01	-0.29	-0.35	-0.18	-0.05	0.01	-0.11	---	-0.24	-0.28
CG13163	-1.00	---	-1.00	-1.00	-1.00	-1.00	-1.00	-1.00	-1.00	-1.00	-1.00	-1.00	-1.00	-1.00	-1.00	-1.00	-1.00	-1.00	-1.00	-1.00	-1.00	-1.00	-1.00	-1.00	-1.00	-1.00	-1.00	-0.60	-0.50	-0.55	-0.69	---	---	-0.56	---	-0.73	-0.75	-0.73	-0.81	-0.72	-0.73	-0.85	-0.71	-0.75	-0.65	-0.81	---	-0.79	-0.91
CG1317	-1.00	---	-1.00	-1.00	-1.00	-1.00	-1.00	-1.00	-1.00	-1.00	-1.00	-1.00	-1.00	-1.00	-1.00	-1.00	-1.00	-1.00	-1.00	-1.00	-1.00	-1.00	-1.00	-1.00	-1.00	-1.00	-1.00	-1.00	-0.85	-0.79	-0.80	---	---	-0.80	---	-0.87	-0.85	-0.85	-0.84	-0.88	-0.91	-0.88	-0.90	-0.85	-0.91	-0.81	---	-0.93	-0.86
CG13175	---	---	---	---	---	---	---	---	---	---	---	---	---	---	---	---	---	---	---	---	---	---	---	---	---	---	---	---	---	---	---	---	---	---	---	---	---	---	---	---	---	---	---	---	---	---	---	---	---
CG13177	---	---	---	---	---	---	---	---	---	---	---	---	---	---	---	---	---	---	---	---	---	---	---	---	---	---	---	---	---	---	---	---	---	---	---	---	---	---	---	---	---	---	---	---	---	---	---	---	---
CG13178	---	---	---	-1.00	---	---	---	---	---	---	---	---	---	---	---	---	---	---	---	---	---	---	---	---	---	---	---	---	---	---	---	---	---	---	---	---	---	---	---	---	---	---	---	---	---	---	---	---	---
CG13185	-1.00	---	-1.00	-1.00	-1.00	-1.00	-1.00	-0.96	-1.00	-1.00	-1.00	-1.00	-1.00	-1.00	-1.00	-1.00	-1.00	-1.00	-1.00	---	---	-1.00	-1.00	-1.00	-1.00	-1.00	-1.00	0.29	-0.20	-0.85	-0.66	---	---	-0.47	---	-0.92	-0.52	-0.82	-0.30	-0.60	-0.80	-0.57	-0.51	-0.78	0.11	---	---	-0.82	-0.94
CG13188	---	---	---	---	---	---	---	---	---	---	---	---	---	---	---	---	---	---	---	---	---	---	---	---	---	---	---	---	---	---	---	---	---	---	---	---	---	---	---	---	---	---	---	---	---	---	---	---	---
CG1319	-1.00	---	-1.00	-1.00	-1.00	-1.00	-1.00	-1.00	-1.00	-1.00	-1.00	-1.00	-1.00	-1.00	-1.00	-1.00	-0.97	-1.00	-1.00	-1.00	-1.00	-1.00	-1.00	-1.00	-1.00	-1.00	-1.00	-0.23	-0.26	-0.33	-0.23	---	---	-0.40	---	-0.05	-0.18	0.00	-0.09	-0.07	-0.22	---	-0.10	-0.27	0.00	-0.11	---	-0.14	-0.30
CG13192	-1.00	---	-1.00	-1.00	-1.00	-1.00	-1.00	-1.00	-1.00	-1.00	-1.00	-1.00	-1.00	-1.00	-1.00	-1.00	-1.00	-1.00	-1.00	-1.00	-1.00	-1.00	-1.00	-1.00	-1.00	-1.00	-1.00	0.03	-0.28	-0.11	-0.65	---	---	-0.32	---	-0.21	-0.41	-0.14	-0.52	-0.19	-0.53	---	-0.22	-0.14	0.07	-0.40	---	0.01	-0.29
CG13197	-1.00	---	---	---	-1.00	-0.95	-1.00	---	-1.00	---	-1.00	---	-1.00	-1.00	---	---	---	---	---	---	---	---	---	-1.00	---	---	-1.00	-0.92	---	-0.92	---	---	---	---	---	-0.36	-0.15	---	-0.62	---	---	---	---	-0.75	---	---	---	-0.64	---
CG13204	---	---	---	---	---	---	---	---	---	---	---	---	---	---	---	---	---	---	---	---	---	---	---	---	---	---	---	---	---	---	---	---	---	---	---	---	---	---	---	---	---	---	---	---	---	---	---	---	---
CG13216	---	---	---	---	---	---	---	---	---	---	---	-1.00	---	---	---	---	---	---	---	---	---	---	---	---	---	---	---	---	---	---	---	---	---	---	---	---	---	---	---	---	---	---	---	---	---	---	---	---	---
CG13217	---	---	---	---	---	---	---	---	---	---	---	---	---	---	---	---	---	---	---	---	---	---	---	---	---	---	---	---	---	---	---	---	---	---	---	---	---	---	---	---	---	---	---	---	---	---	---	---	---
CG13220	-0.99	---	-1.00	-0.99	-1.00	-1.00	-1.00	-0.99	-1.00	-1.00	-1.00	-1.00	-0.99	-1.00	-1.00	-1.00	-1.00	-1.00	-1.00	-1.00	-1.00	-1.00	-1.00	-1.00	-1.00	-1.00	-1.00	-0.92	-0.91	-0.98	-0.99	---	---	-0.94	---	-0.97	-0.96	-0.96	-0.98	-0.97	-0.98	-0.98	-1.00	-0.97	-0.97	-0.99	---	-0.97	-0.98
CG1324	---	---	---	---	---	---	---	---	---	---	---	---	---	-1.00	---	-1.00	-1.00	-1.00	-1.00	---	---	---	---	---	---	---	---	---	---	---	---	---	---	---	---	---	---	---	---	---	---	---	---	---	---	---	---	0.06	---
CG13248	-1.00	---	-1.00	---	---	---	---	---	---	---	---	---	---	---	---	---	---	---	---	---	---	---	---	---	---	---	---	---	---	---	---	---	---	---	---	---	---	---	---	---	---	---	---	---	---	---	---	---	---
CG13251	-1.00	---	---	---	---	---	---	---	---	---	---	---	---	---	---	---	---	---	---	---	---	---	---	---	---	---	---	---	-0.48	---	---	---	---	---	---	---	---	---	---	---	---	---	---	---	---	---	---	---	---
CG13255	---	---	---	---	---	---	---	---	---	---	---	-1.00	---	---	---	---	---	---	---	---	---	---	---	---	---	---	---	---	---	---	---	---	---	---	---	---	---	---	---	---	---	---	---	-0.20	---	---	---	-0.03	---
CG13287	---	---	---	---	---	---	---	---	---	---	---	---	---	---	---	---	---	---	---	---	---	---	---	---	---	---	---	---	---	---	---	---	---	---	---	---	---	---	---	---	---	---	---	---	---	---	---	---	---
CG13295	-1.00	---	-1.00	-1.00	-1.00	-1.00	---	---	-1.00	---	-1.00	-1.00	---	---	---	---	---	---	---	-1.00	---	---	---	---	-1.00	---	---	0.12	-0.17	-0.44	---	---	---	-0.80	---	---	-0.41	-0.20	---	---	---	---	---	---	---	-0.27	---	-0.62	-0.19
CG13298	-1.00	---	-1.00	-1.00	-1.00	-1.00	-1.00	-1.00	-1.00	-1.00	-1.00	-1.00	-1.00	-1.00	-1.00	-1.00	-1.00	-1.00	-1.00	-1.00	-1.00	-1.00	-1.00	-1.00	-1.00	-1.00	-1.00	-0.88	-0.93	-0.96	-0.98	---	---	-0.97	---	-0.95	-0.92	-0.93	-0.93	-0.93	-0.92	-0.97	-0.94	-0.96	-0.91	-0.94	---	-0.96	-0.94
CG13315	---	---	---	---	---	---	---	---	---	---	---	---	---	---	---	---	---	---	---	---	---	---	---	---	---	---	---	---	---	---	---	---	---	---	---	---	---	---	---	---	---	---	---	---	---	---	---	---	---
CG13319	-1.00	---	-1.00	-1.00	-1.00	-1.00	-1.00	-1.00	-0.98	-1.00	-0.98	-1.00	-1.00	-1.00	-1.00	-1.00	-1.00	-1.00	-1.00	-1.00	-0.99	-1.00	-1.00	-1.00	-1.00	-1.00	-1.00	-1.00	-1.00	-1.00	-0.97	---	---	-1.00	---	-1.00	-0.99	-1.00	-1.00	-1.00	-1.00	-1.00	-1.00	-1.00	-1.00	-0.99	---	-1.00	-1.00
CG13321	-1.00	---	---	---	---	-1.00	---	---	---	---	---	---	---	---	---	---	---	---	---	---	---	---	---	---	---	---	---	---	---	---	---	---	---	---	---	---	---	---	---	---	---	---	---	---	---	---	---	---	---
CG13322	-1.00	---	-1.00	-1.00	-1.00	-1.00	-1.00	-1.00	-1.00	-1.00	-1.00	-1.00	-1.00	-1.00	-1.00	-1.00	-1.00	-1.00	-1.00	-1.00	-1.00	-1.00	-1.00	-1.00	-1.00	-1.00	-1.00	-0.27	0.12	0.27	-0.18	---	---	0.05	---	-0.24	-0.08	-0.45	0.01	-0.25	-0.01	-0.10	0.01	-0.12	-0.23	-0.06	---	-0.29	0.03
CG13326	---	---	---	---	---	---	---	---	---	---	---	---	---	---	---	---	---	---	---	---	---	---	---	---	---	---	---	---	---	---	---	---	---	---	---	---	---	---	---	---	---	---	---	---	---	---	---	---	---
CG13330	---	---	---	---	---	---	---	---	---	---	---	---	---	---	---	---	---	---	---	---	---	---	---	---	---	---	---	---	---	---	---	---	---	---	---	---	---	---	---	---	---	---	---	---	---	---	---	---	---
CG13339	-1.00	---	-1.00	-1.00	---	-1.00	---	-1.00	-1.00	-1.00	-1.00	-1.00	-1.00	-1.00	---	-1.00	-1.00	---	-1.00	-1.00	---	-1.00	---	-1.00	---	-1.00	-1.00	-0.68	-0.64	---	---	---	---	---	---	-0.70	-0.82	---	-0.92	---	---	---	---	---	---	---	---	-0.72	-0.29
CG13344	-1.00	---	-1.00	-1.00	-1.00	-1.00	-1.00	-1.00	-1.00	-1.00	-1.00	-1.00	-1.00	-1.00	-1.00	-1.00	-1.00	-1.00	-1.00	-1.00	-1.00	-1.00	-1.00	-1.00	-1.00	-1.00	-1.00	0.52	-0.56	0.18	-0.36	---	---	0.20	---	-0.22	0.11	0.31	-0.08	-0.14	0.02	0.48	-0.18	-0.34	0.15	-0.06	---	0.03	-0.22
CG13358	---	---	---	---	---	---	---	---	---	---	---	---	---	---	---	---	---	---	---	---	---	---	---	---	---	---	---	---	---	---	---	---	---	---	---	---	---	---	---	---	---	---	---	---	---	---	---	---	---
CG13362	---	---	---	---	---	---	---	---	---	---	---	---	---	---	---	---	---	---	---	---	---	---	---	---	---	---	---	---	---	---	---	---	---	---	---	---	---	---	---	---	---	---	---	---	---	---	---	---	---
CG13364	-1.00	---	-1.00	-1.00	-0.99	-1.00	-1.00	-0.99	-1.00	-0.99	-1.00	-1.00	-1.00	-1.00	-0.99	-1.00	-1.00	-1.00	-1.00	-1.00	-1.00	-0.99	-1.00	-0.99	-1.00	-1.00	-1.00	-0.98	-0.99	-0.98	-1.00	---	---	-0.99	---	-0.99	-0.98	-0.99	-0.97	-0.98	-1.00	-1.00	-0.99	-1.00	-0.99	-1.00	---	-0.99	-1.00
CG13365	-0.84	---	-1.00	-0.99	-1.00	-1.00	-1.00	-1.00	-0.98	-0.98	-0.98	-0.97	-1.00	-1.00	-1.00	-1.00	-1.00	-1.00	-0.98	-0.98	-1.00	-0.99	-1.00	-0.99	-1.00	-1.00	-0.96	-1.00	-0.95	-0.82	-1.00	---	---	-1.00	---	-0.94	-0.88	-1.00	-0.86	-0.89	-0.97	-1.00	-0.96	-1.00	-1.00	-0.94	---	-0.95	-1.00
CG13366	-1.00	---	-1.00	-1.00	-1.00	-1.00	-1.00	-1.00	-1.00	-1.00	-1.00	-1.00	-1.00	-1.00	-1.00	-1.00	-1.00	-0.98	-1.00	-1.00	-1.00	-1.00	-1.00	-1.00	-1.00	-1.00	-1.00	-0.29	-0.87	-0.50	-0.43	---	---	-0.78	---	-0.60	-0.64	-0.48	-0.55	-0.61	-0.56	-0.23	-0.78	-0.71	-0.76	-0.55	---	-0.38	-0.36
CG13367	-1.00	---	-1.00	-1.00	-1.00	-1.00	-1.00	-1.00	-1.00	-1.00	-1.00	-1.00	-1.00	-1.00	-1.00	-1.00	-1.00	-1.00	-1.00	-1.00	-1.00	-1.00	-1.00	-1.00	-1.00	-1.00	-1.00	-0.03	0.33	-0.06	-0.42	---	---	-0.41	---	-0.24	-0.20	-0.04	-0.33	-0.06	0.09	-0.48	0.09	0.05	0.33	-0.17	---	0.04	0.22
CG13369	-1.00	---	-1.00	-1.00	-1.00	-1.00	-1.00	-1.00	-1.00	-1.00	-1.00	-1.00	-1.00	-1.00	-1.00	-1.00	-1.00	-1.00	-1.00	-1.00	-1.00	-1.00	-1.00	-1.00	-1.00	-1.00	-1.00	-0.98	-0.95	-0.92	-0.96	---	---	-0.98	---	-1.00	-0.99	-0.96	-1.00	-1.00	-0.96	-0.90	-1.00	-0.95	-1.00	-1.00	---	-0.98	-0.93
CG13373	-1.00	---	-1.00	-1.00	-1.00	-1.00	-1.00	-1.00	-1.00	-0.93	-1.00	-1.00	-1.00	-0.99	-1.00	-1.00	-0.98	-1.00	-0.97	-1.00	-1.00	-1.00	-1.00	-1.00	-1.00	-1.00	-1.00	-1.00	-1.00	-1.00	-1.00	---	---	-1.00	---	-0.98	-0.99	-1.00	-1.00	-1.00	-1.00	-1.00	-1.00	-0.99	-1.00	-1.00	---	-0.99	-0.99
CG13375	---	---	---	---	---	---	---	---	---	---	---	---	---	---	---	---	---	---	---	---	---	---	---	---	---	---	---	---	-1.00	---	---	---	---	---	---	-1.00	---	---	-1.00	---	-1.00	---	-0.91	-1.00	---	---	---	-0.79	---
CG13377	---	---	-1.00	---	---	---	---	---	-1.00	---	---	---	---	-1.00	---	---	-1.00	---	---	-1.00	---	---	---	---	---	---	---	---	---	---	---	---	---	---	---	---	---	---	---	---	---	---	---	---	---	---	---	---	---
CG13380	---	---	-1.00	-0.96	---	-1.00	-1.00	-1.00	---	---	-1.00	-1.00	---	-0.93	-1.00	---	-1.00	-1.00	-1.00	-1.00	---	-1.00	---	-1.00	-1.00	-0.94	-1.00	-1.00	-1.00	---	-1.00	---	---	-1.00	---	-1.00	-1.00	-1.00	-1.00	---	-1.00	---	-1.00	---	-1.00	-1.00	---	-1.00	-1.00
CG13384	-1.00	---	-1.00	-1.00	-1.00	-1.00	-1.00	-1.00	-1.00	-1.00	-1.00	-1.00	-1.00	-1.00	-1.00	-1.00	-1.00	-1.00	-1.00	-1.00	-1.00	-1.00	-1.00	-1.00	-1.00	-1.00	-1.00	-0.62	-0.31	-0.37	-0.16	---	---	-0.19	---	-0.13	0.03	-0.12	-0.04	-0.03	0.05	0.06	0.28	0.03	0.14	0.00	---	-0.04	0.15
CG13390	---	---	---	-1.00	---	---	-1.00	---	---	---	-1.00	---	-1.00	---	---	---	---	---	---	---	---	---	---	---	---	---	---	---	---	---	---	---	---	---	---	---	---	---	---	---	---	---	---	---	---	---	---	-0.81	---
CG13392	-1.00	---	-1.00	-1.00	-1.00	-1.00	-1.00	-1.00	-1.00	---	-1.00	-1.00	-1.00	-1.00	-1.00	-1.00	-1.00	-1.00	-1.00	-1.00	-1.00	-1.00	-1.00	-1.00	-1.00	-1.00	-1.00	0.00	-0.07	-0.40	---	---	---	---	---	-0.16	-0.18	-0.62	-0.12	-0.18	-0.51	---	-0.56	-0.49	-0.73	-0.13	---	-0.38	-0.51
CG13397	-1.00	---	-1.00	---	-1.00	-1.00	-1.00	---	---	---	---	-1.00	-1.00	-1.00	---	-1.00	---	-1.00	---	---	---	-1.00	-1.00	---	-1.00	-1.00	-1.00	---	---	---	-1.00	---	---	---	---	-1.00	-1.00	-1.00	-1.00	-1.00	---	---	---	---	---	-1.00	---	-1.00	-1.00
CG13398	-1.00	---	-1.00	-1.00	-1.00	-1.00	-1.00	-1.00	-1.00	-1.00	-1.00	-1.00	-1.00	-1.00	-1.00	-1.00	-1.00	-1.00	-1.00	-1.00	-1.00	-1.00	-1.00	-1.00	-1.00	-1.00	-1.00	0.05	-0.57	0.25	---	---	---	-0.18	---	-0.45	0.08	0.16	0.04	0.07	-0.30	---	-0.12	-0.61	-0.36	-0.03	---	0.12	0.12
CG13405	---	---	---	---	---	---	---	---	---	---	---	---	---	---	---	---	---	---	---	---	---	---	---	---	---	---	---	---	---	---	---	---	---	---	---	---	---	---	---	---	---	---	---	---	---	---	---	---	---
CG13409	---	---	---	-1.00	---	---	---	---	---	---	-1.00	---	---	---	---	---	---	---	---	---	---	---	---	---	---	-1.00	---	---	---	---	---	---	---	---	---	---	---	---	---	---	---	---	-0.33	---	---	---	---	---	---
CG13423	---	---	---	---	---	---	---	---	---	---	---	---	---	---	---	---	---	---	---	---	---	---	---	---	---	---	---	---	---	---	---	---	---	---	---	---	0.93	---	---	---	---	---	---	---	---	---	---	---	---
CG13427	-1.00	---	-1.00	-1.00	-1.00	-1.00	-1.00	-1.00	-1.00	-1.00	-1.00	-1.00	-1.00	-1.00	-1.00	-1.00	-1.00	-1.00	-1.00	-1.00	-1.00	-1.00	-1.00	-1.00	-1.00	-1.00	-1.00	0.06	-0.03	-0.02	-0.01	---	---	-0.00	---	-0.03	-0.02	-0.02	0.02	0.00	0.03	0.00	0.09	0.05	0.02	-0.04	---	-0.01	-0.01
CG13428	---	---	---	---	---	---	---	---	---	---	---	---	---	---	---	---	---	---	---	---	---	---	---	---	---	---	---	---	---	---	---	---	---	---	---	---	---	---	---	---	---	---	---	---	---	---	---	---	---
CG13430	-1.00	---	-1.00	-1.00	-1.00	-1.00	-1.00	-1.00	-1.00	-1.00	-1.00	-1.00	-1.00	-1.00	-1.00	-1.00	-1.00	-1.00	-1.00	-1.00	-1.00	-1.00	-1.00	-1.00	-1.00	-1.00	-1.00	-0.52	-0.33	-0.29	-0.31	---	---	-0.52	---	-0.39	-0.48	-0.46	-0.62	-0.31	-0.20	-0.50	-0.46	-0.34	-0.49	-0.42	---	-0.34	-0.51
CG1344	-1.00	---	-1.00	-1.00	-1.00	-1.00	-1.00	-1.00	-1.00	-1.00	-1.00	-1.00	-1.00	-1.00	-1.00	-1.00	-1.00	-1.00	-1.00	-1.00	-1.00	-1.00	-1.00	-1.00	-1.00	-1.00	-1.00	-0.86	-0.96	-0.98	-0.95	---	---	-0.96	---	-0.97	-0.98	-0.96	-0.97	-0.98	-0.96	-0.96	-0.96	-0.97	-0.96	-0.96	---	-0.93	-0.97
CG13454	-1.00	---	-1.00	-1.00	-1.00	-1.00	-1.00	-1.00	-1.00	-1.00	-1.00	-1.00	-1.00	-1.00	-1.00	-1.00	-1.00	-1.00	-1.00	-1.00	-1.00	-1.00	-1.00	-1.00	-1.00	-1.00	-1.00	-0.18	-0.55	-0.49	-0.63	---	---	-0.31	---	-0.35	-0.41	-0.40	-0.43	-0.42	-0.41	-0.12	-0.52	-0.46	-0.44	-0.42	---	-0.29	-0.50
CG13484	-1.00	---	-1.00	-1.00	-1.00	-1.00	-1.00	-1.00	-1.00	-1.00	-1.00	-1.00	-1.00	-1.00	-1.00	-1.00	-1.00	-1.00	-1.00	-1.00	-1.00	-1.00	-1.00	-1.00	-1.00	-1.00	-1.00	-0.43	-0.16	0.00	-0.35	---	---	-0.33	---	-0.21	-0.59	-0.28	-0.35	-0.44	-0.54	-0.81	-0.35	-0.10	-0.67	-0.36	---	-0.41	-0.14
CG13492	-1.00	---	---	---	---	---	---	---	---	---	---	---	---	---	---	---	---	---	---	---	---	---	---	---	---	---	---	---	---	---	---	---	---	---	---	---	---	---	---	---	---	---	---	---	---	---	---	---	---
CG13501	---	---	-1.00	---	---	-0.93	---	---	-1.00	---	-1.00	-1.00	---	-0.95	---	---	-1.00	---	-0.94	-1.00	---	---	---	-1.00	-1.00	-1.00	---	---	---	---	---	---	---	---	---	---	---	---	---	---	---	---	---	---	---	---	---	---	---
CG13510	-1.00	---	-1.00	-1.00	-1.00	-1.00	-1.00	-1.00	-1.00	-1.00	-1.00	-1.00	-1.00	-1.00	-1.00	-1.00	-1.00	-1.00	-1.00	-1.00	-1.00	-1.00	-1.00	-1.00	-1.00	-1.00	-1.00	---	-1.00	---	---	---	---	-1.00	---	-1.00	-1.00	-0.94	-1.00	---	-1.00	---	-0.91	-1.00	---	-1.00	---	-1.00	-1.00
CG13511	-1.00	---	-1.00	-1.00	-1.00	-1.00	-1.00	-1.00	-1.00	-1.00	-1.00	-1.00	-1.00	-1.00	-1.00	-1.00	-1.00	-1.00	-1.00	-1.00	-1.00	-1.00	-1.00	-1.00	-1.00	-1.00	-1.00	---	-1.00	---	---	---	---	-1.00	---	-1.00	-1.00	-0.94	-1.00	---	-1.00	---	-0.91	-1.00	---	-1.00	---	-1.00	-1.00
CG13531	-1.00	---	-1.00	-1.00	-1.00	-1.00	-1.00	-1.00	-1.00	-1.00	-1.00	-1.00	-1.00	---	-1.00	-1.00	-1.00	-1.00	---	---	---	-1.00	-1.00	-1.00	-1.00	-1.00	-1.00	-1.00	-0.10	-0.45	0.05	---	---	-0.24	---	-0.71	-0.50	-0.58	-0.54	-0.50	-0.29	---	-0.27	-0.40	---	-0.59	---	-0.64	-0.38
CG13532	-1.00	---	-1.00	-1.00	-1.00	-1.00	-1.00	-1.00	-1.00	-1.00	-1.00	-1.00	-1.00	-1.00	-1.00	-1.00	-1.00	-1.00	-1.00	-1.00	-1.00	-1.00	-1.00	-1.00	-1.00	-1.00	-1.00	-1.00	-1.00	-1.00	---	---	---	-1.00	---	-1.00	-1.00	-1.00	-1.00	-1.00	-1.00	---	-1.00	-1.00	-1.00	-1.00	---	-1.00	-1.00
CG13539	---	---	---	---	---	---	---	---	---	---	---	---	---	---	---	---	---	---	---	---	---	---	---	---	---	---	---	---	---	---	---	---	---	---	---	---	---	---	---	---	---	---	---	---	---	---	---	---	---
CG1354	-1.00	---	-1.00	-1.00	-1.00	-1.00	-1.00	-1.00	-1.00	-1.00	-1.00	-1.00	-1.00	-1.00	-1.00	-1.00	-1.00	-1.00	-1.00	-1.00	-1.00	-1.00	-1.00	-1.00	-1.00	-1.00	-1.00	-0.79	-0.89	-0.76	-0.99	---	---	-0.89	---	-0.94	-0.96	-0.92	-0.97	-1.00	-0.92	-0.97	-0.95	-0.96	-0.95	-0.96	---	-0.97	-0.96
CG13551	-1.00	---	-1.00	-1.00	-1.00	-1.00	-1.00	-0.99	-0.99	-1.00	-0.99	-1.00	-1.00	-1.00	-1.00	-1.00	-1.00	-1.00	-1.00	-1.00	-0.99	-1.00	-1.00	-1.00	-1.00	-1.00	-1.00	-1.00	-1.00	-1.00	-1.00	---	---	-1.00	---	-0.99	-1.00	-1.00	-1.00	-1.00	-1.00	-1.00	-1.00	-1.00	-1.00	-1.00	---	-1.00	-1.00
CG13562	---	---	---	---	---	---	---	---	---	---	---	---	---	---	---	---	---	---	---	---	---	---	---	---	---	---	---	---	---	---	---	---	---	---	---	---	---	---	---	---	---	---	---	---	---	---	---	---	---
CG13565	---	---	-1.00	-1.00	-1.00	-1.00	-1.00	-1.00	---	-1.00	-1.00	---	---	---	---	-1.00	-1.00	---	---	-1.00	---	---	-1.00	-1.00	-1.00	-1.00	-1.00	0.52	-0.24	---	---	---	---	-0.43	---	-0.44	-0.65	-0.45	---	---	---	---	---	---	---	---	---	-0.74	-0.81
CG1358	---	---	---	-1.00	-1.00	-1.00	---	---	---	---	---	---	---	---	---	---	---	---	---	---	---	---	---	---	---	---	---	---	---	---	---	---	---	---	---	---	---	---	---	---	---	---	---	---	---	---	---	---	---
CG13585	-1.00	---	-1.00	-1.00	-1.00	-1.00	-1.00	-1.00	-1.00	-1.00	-1.00	-1.00	-1.00	-1.00	-1.00	-1.00	-1.00	-1.00	-1.00	-1.00	-1.00	-1.00	-1.00	-1.00	-1.00	-1.00	-1.00	-0.92	-0.98	-0.97	-1.00	---	---	-0.96	---	-1.00	-0.98	-0.90	-1.00	-1.00	-0.96	-1.00	-1.00	-1.00	-1.00	-0.96	---	-1.00	-0.97
CG13599	-1.00	---	-1.00	-1.00	-0.99	-1.00	-1.00	-1.00	-1.00	-1.00	-1.00	-1.00	-1.00	-1.00	-1.00	-1.00	-1.00	-1.00	-1.00	-1.00	-1.00	-1.00	-1.00	-1.00	-1.00	-1.00	-1.00	-0.68	-0.80	-0.63	-0.75	---	---	-0.77	---	-0.73	-0.76	-0.70	-0.79	-0.73	-0.77	-0.81	-0.82	-0.79	-0.76	-0.78	---	-0.74	-0.80
CG1360	-1.00	---	-1.00	-1.00	-1.00	-1.00	-1.00	-1.00	-1.00	-1.00	-1.00	-1.00	-1.00	-1.00	-1.00	-1.00	-1.00	-1.00	-1.00	-1.00	-1.00	-1.00	-1.00	-1.00	-1.00	-1.00	-1.00	-0.41	-0.45	-0.72	-0.09	---	---	---	---	-0.37	-0.77	-0.16	-0.10	-0.10	-0.64	---	---	-0.38	---	-0.36	---	-0.31	-0.39
CG13601	---	---	---	-1.00	-1.00	-1.00	-1.00	-1.00	-1.00	-1.00	-1.00	-0.90	-1.00	-1.00	---	-1.00	---	---	-1.00	-1.00	-1.00	-1.00	-1.00	-1.00	-1.00	-1.00	-1.00	---	---	---	---	---	---	---	---	-0.90	---	---	---	-0.90	-0.85	---	---	-0.64	---	---	---	-0.75	---
CG13603	-1.00	---	-1.00	-1.00	-1.00	-0.94	-1.00	-1.00	-0.97	-1.00	-0.98	-1.00	-1.00	-1.00	-1.00	-1.00	-1.00	-0.97	-1.00	-1.00	-0.93	-1.00	-1.00	-1.00	-1.00	-0.82	-1.00	-0.64	-0.44	-0.68	-0.80	---	---	-0.63	---	-0.33	-0.55	-0.78	-0.62	-0.49	-0.43	-0.67	-0.66	-0.60	-0.92	-0.47	---	-0.84	-0.89
CG13604	-1.00	---	-1.00	-1.00	-1.00	-1.00	-1.00	-1.00	-1.00	-1.00	-1.00	-1.00	-1.00	-1.00	-1.00	-1.00	-1.00	-1.00	-1.00	-1.00	-1.00	-1.00	-1.00	-1.00	-1.00	-1.00	-1.00	-1.00	-0.91	-1.00	-0.59	---	---	-0.90	---	-0.81	-0.97	-0.96	-0.85	-1.00	-0.88	-1.00	-1.00	-0.91	-0.96	-1.00	---	-0.93	-0.93
CG13605	-1.00	---	-1.00	-1.00	-1.00	-1.00	-1.00	-1.00	-1.00	-1.00	-1.00	-1.00	-1.00	-1.00	-1.00	-1.00	-1.00	-1.00	-1.00	-1.00	-1.00	-1.00	-0.98	-1.00	-1.00	-1.00	-1.00	-0.12	-0.70	-0.42	-0.88	---	---	-0.52	---	-0.36	-0.40	-0.39	-0.24	-0.61	-0.74	-0.29	-0.36	-0.05	-0.35	-0.60	---	-0.59	-0.58
CG13609	---	---	-1.00	-1.00	---	-1.00	-1.00	---	-1.00	---	-1.00	-1.00	-1.00	-1.00	-1.00	-1.00	---	-1.00	-1.00	---	---	---	-1.00	-1.00	---	-1.00	-1.00	---	-0.05	-0.50	---	---	---	0.22	---	-0.13	-0.25	-0.46	0.02	0.12	0.27	---	-0.09	---	---	-0.12	---	0.48	0.14
CG13611	-1.00	---	---	---	---	---	---	---	---	---	---	---	---	---	---	---	---	---	---	---	---	---	---	---	---	---	---	---	---	---	---	---	---	---	---	---	---	---	---	---	---	---	---	---	---	---	---	---	---
CG13617	---	---	---	---	---	---	---	---	---	---	---	---	---	---	---	---	---	---	---	---	---	---	---	---	---	---	---	---	---	---	---	---	---	---	---	---	---	---	---	---	---	---	---	---	---	---	---	---	---
CG13623	-1.00	---	-1.00	-1.00	-1.00	---	---	---	-1.00	-1.00	-1.00	---	-1.00	-1.00	---	---	-1.00	---	-1.00	---	---	-1.00	---	-1.00	---	---	---	-0.52	0.52	---	---	---	---	---	---	---	0.10	---	---	---	---	---	---	---	---	---	---	-0.09	---
CG13624	-1.00	---	-1.00	-1.00	-1.00	-1.00	-1.00	-1.00	-1.00	-1.00	-1.00	-1.00	-1.00	-1.00	---	---	---	-1.00	-1.00	---	---	---	---	---	-1.00	-1.00	-1.00	0.49	0.28	0.33	0.17	---	---	0.18	---	0.00	-0.10	0.06	-0.19	-0.20	-0.22	---	0.00	-0.05	---	-0.10	---	-0.16	-0.06
CG13625	-1.00	---	-1.00	-1.00	-1.00	-1.00	-1.00	-1.00	-1.00	-1.00	-1.00	-1.00	-1.00	-1.00	-0.99	-1.00	-1.00	-1.00	-1.00	-1.00	-1.00	-1.00	-1.00	-1.00	-1.00	-1.00	-1.00	-0.64	-0.16	-0.37	-0.22	---	---	-0.33	---	-0.29	-0.38	-0.42	-0.40	-0.52	-0.39	-0.25	-0.29	-0.27	-0.49	-0.43	---	-0.42	-0.41
CG13630	-1.00	---	-1.00	-1.00	-1.00	-1.00	-1.00	-1.00	-1.00	-1.00	-1.00	-1.00	-1.00	-1.00	-1.00	-1.00	-1.00	-1.00	-1.00	-1.00	-1.00	-1.00	-1.00	-1.00	-0.99	-1.00	-1.00	-0.41	-0.72	-0.56	-0.66	---	---	-0.64	---	-0.63	-0.64	-0.79	-0.74	-0.57	-0.60	-0.67	-0.72	-0.83	-0.61	-0.70	---	-0.62	-0.67
CG13653	-1.00	---	-1.00	-1.00	-1.00	-1.00	-1.00	-1.00	-1.00	-1.00	-1.00	-1.00	-1.00	-1.00	-1.00	-1.00	-1.00	-1.00	-1.00	-1.00	-1.00	-1.00	-1.00	-1.00	-1.00	-1.00	-1.00	0.60	-0.05	0.10	-0.09	---	---	-0.02	---	0.39	-0.29	0.02	0.17	-0.06	0.23	---	0.16	-0.12	-0.21	0.22	---	0.18	-0.10
CG13654	-1.00	---	---	---	---	---	---	---	---	---	---	---	---	---	---	-1.00	---	---	---	---	---	---	---	---	-1.00	---	---	---	---	---	---	---	---	---	---	---	---	---	---	---	---	---	---	---	---	---	---	-1.00	---
CG13663	-1.00	---	-1.00	-1.00	-1.00	-1.00	-1.00	-1.00	-1.00	-1.00	-1.00	-1.00	-1.00	-1.00	-1.00	-1.00	-1.00	-1.00	-1.00	-1.00	-1.00	-1.00	-1.00	-1.00	-1.00	-1.00	-1.00	-0.81	-0.32	-0.50	---	---	---	-0.91	---	-0.79	-0.83	-1.00	-0.91	---	-0.88	---	-0.93	-0.89	---	-0.57	---	-0.87	-0.85
CG13667	-1.00	---	-1.00	-1.00	-1.00	-1.00	-1.00	-1.00	-1.00	-1.00	-1.00	-1.00	-1.00	-1.00	-1.00	-1.00	-1.00	-1.00	-1.00	-1.00	-1.00	-1.00	-1.00	-1.00	-1.00	-1.00	-1.00	-0.84	-1.00	-1.00	-0.97	---	---	-1.00	---	-1.00	-1.00	-0.96	-0.95	-1.00	-1.00	-0.95	-1.00	-1.00	-1.00	-0.98	---	-1.00	-1.00
CG13671	-1.00	---	---	---	-1.00	-1.00	-1.00	-1.00	---	---	---	-1.00	-1.00	---	---	-1.00	-1.00	-1.00	---	-1.00	---	---	---	-1.00	-1.00	-1.00	---	1.00	0.00	---	---	---	---	---	---	-1.00	-0.84	---	---	---	---	---	---	---	---	---	---	-0.14	0.28
CG13689	-1.00	---	-1.00	-1.00	-1.00	-1.00	-1.00	-1.00	-1.00	-1.00	-1.00	-1.00	-1.00	-1.00	-1.00	-1.00	-1.00	-1.00	-1.00	-1.00	-1.00	-1.00	-1.00	-1.00	-1.00	-1.00	-1.00	-0.83	-0.81	-0.94	-1.00	---	---	-0.88	---	-0.89	-0.97	-0.89	-0.86	-0.94	-0.91	-1.00	-0.94	-0.88	-0.88	-0.94	---	-0.91	-0.94
CG13690	-1.00	---	-1.00	-1.00	-1.00	-1.00	-1.00	-1.00	-1.00	-1.00	-1.00	-1.00	-1.00	-1.00	-0.98	-1.00	-1.00	-1.00	-1.00	-0.98	-1.00	-1.00	-1.00	-1.00	-1.00	-1.00	-1.00	-0.32	-0.35	-0.50	-0.63	---	---	-0.56	---	-0.46	-0.38	-0.51	-0.65	-0.57	-0.37	-0.31	-0.57	-0.47	-0.26	-0.49	---	-0.67	-0.51
CG13693	---	---	-1.00	-1.00	---	-1.00	-1.00	---	-1.00	---	-1.00	-1.00	-1.00	-1.00	---	-1.00	---	-1.00	---	---	---	---	---	-1.00	---	---	-1.00	---	---	---	---	---	---	---	---	-0.60	-0.80	-0.91	-1.00	---	---	---	---	-1.00	---	---	---	-0.71	-0.48
CG13708	---	---	-1.00	---	---	---	---	---	---	---	---	---	---	---	---	---	---	---	---	---	---	---	---	---	---	---	---	---	---	---	---	---	---	---	---	---	---	---	---	---	---	---	---	---	---	---	---	---	---
CG1371	-1.00	---	-1.00	-1.00	-1.00	-1.00	-1.00	-1.00	-1.00	-1.00	-1.00	-1.00	-1.00	-1.00	-1.00	-1.00	-1.00	-1.00	-1.00	-1.00	-1.00	-1.00	-1.00	-1.00	-1.00	-1.00	-1.00	-0.94	-0.76	-0.80	-0.92	---	---	-0.73	---	-0.92	-0.85	-0.90	-0.92	-0.83	-0.84	-0.86	-0.90	-0.94	-0.92	-0.84	---	-0.87	-0.90
CG13711	-1.00	---	-1.00	-1.00	---	-1.00	-1.00	-1.00	-1.00	-1.00	-1.00	-1.00	-1.00	-1.00	-1.00	-1.00	-1.00	-1.00	-1.00	-1.00	-1.00	-1.00	-1.00	-1.00	-1.00	---	-1.00	-0.15	-0.35	-0.13	---	---	---	---	---	---	-0.52	---	---	---	---	---	---	---	---	---	---	-0.62	-0.77
CG13712	---	---	---	---	---	---	---	---	---	---	---	---	---	---	---	---	---	---	---	---	---	---	---	---	---	---	---	0.96	0.84	0.74	0.81	---	---	---	---	0.79	1.00	0.91	0.86	1.00	0.94	1.00	0.74	0.62	0.73	0.89	---	0.75	0.77
CG13713	-1.00	---	-1.00	-1.00	-1.00	-1.00	-1.00	-1.00	-1.00	-1.00	-1.00	-1.00	-1.00	-1.00	-1.00	-1.00	-1.00	---	-1.00	-1.00	-1.00	---	---	-1.00	---	---	---	0.22	0.34	0.15	0.48	---	---	0.38	---	0.08	0.35	0.19	0.19	0.52	0.05	---	---	0.00	---	0.33	---	0.32	0.32
CG13716	---	---	---	---	---	---	---	---	---	---	---	---	---	---	---	---	---	---	---	---	---	---	---	---	---	---	---	---	---	---	---	---	---	---	---	---	---	---	---	---	---	---	---	---	---	---	---	---	---
CG13741	---	---	---	---	---	---	---	---	---	---	---	-1.00	---	---	---	---	---	-1.00	---	---	---	---	---	---	---	---	---	---	---	---	---	---	---	---	---	---	---	---	---	---	---	---	---	---	---	---	---	---	---
CG13742	-1.00	---	-1.00	-1.00	-1.00	-1.00	-1.00	-1.00	-1.00	-1.00	-1.00	-1.00	-1.00	-1.00	-1.00	-1.00	-1.00	-1.00	-1.00	-1.00	-1.00	-1.00	-1.00	-1.00	-1.00	-1.00	-1.00	-1.00	-0.93	-0.96	-1.00	---	---	-0.98	---	-0.98	-0.99	-0.98	-0.98	-0.96	-0.97	-0.98	-0.97	-0.99	-0.99	-0.99	---	-1.00	-1.00
CG13749	---	---	---	---	---	---	---	---	---	---	---	---	---	---	---	---	---	---	---	---	---	---	---	---	---	---	---	0.89	1.00	---	---	---	---	---	---	---	---	---	---	---	---	---	---	---	---	---	---	---	---
CG13751	-1.00	---	-0.97	-1.00	-1.00	-1.00	-1.00	-1.00	-1.00	-1.00	-1.00	-1.00	-1.00	-1.00	-1.00	-0.99	-0.98	-1.00	-1.00	-1.00	-1.00	-1.00	-1.00	-1.00	-1.00	-1.00	-0.97	-0.96	-1.00	-1.00	-1.00	---	---	-1.00	---	-1.00	-1.00	-1.00	-1.00	-1.00	-1.00	-1.00	-1.00	-1.00	-1.00	-1.00	---	-0.97	-1.00
CG13760	---	---	---	---	---	---	---	---	---	---	---	---	---	---	---	---	---	---	---	---	-1.00	---	---	---	---	---	---	---	---	---	---	---	---	---	---	---	---	---	---	---	---	---	---	---	---	---	---	-1.00	---
CG13766	-1.00	---	-1.00	-1.00	---	-1.00	-1.00	-1.00	-1.00	---	-1.00	-1.00	-1.00	-1.00	-1.00	-1.00	-1.00	-1.00	-1.00	-1.00	-1.00	-1.00	-1.00	-1.00	-1.00	-1.00	-1.00	-0.15	0.47	-0.27	-0.65	---	---	-0.46	---	-0.66	-0.49	-0.56	-0.13	-0.56	-0.11	-0.50	-0.67	-0.45	-0.47	-0.16	---	-0.25	-0.27
CG13773	-1.00	---	-1.00	-1.00	-1.00	-1.00	-1.00	-1.00	-1.00	-1.00	-1.00	-1.00	-1.00	-1.00	-1.00	-1.00	-1.00	-1.00	-1.00	-1.00	-1.00	-1.00	-1.00	-1.00	-1.00	-1.00	-1.00	0.54	0.15	-0.05	-0.04	---	---	0.03	---	-0.15	0.16	0.20	0.30	0.09	0.02	0.20	0.02	0.04	0.10	-0.10	---	-0.01	-0.02
CG13775	---	---	-1.00	---	-1.00	-1.00	---	-1.00	-1.00	---	-1.00	-1.00	-1.00	---	-1.00	-1.00	-1.00	-1.00	-1.00	-1.00	---	-1.00	---	-1.00	-1.00	-1.00	-1.00	---	-0.33	---	---	---	---	---	---	-0.31	0.13	0.03	---	---	---	---	-0.21	-0.65	---	---	---	---	0.04
CG13784	-1.00	---	-1.00	-0.99	-1.00	-1.00	-0.99	-1.00	-0.99	-1.00	-1.00	-1.00	-1.00	-0.98	-1.00	-0.99	-0.99	-0.99	-0.99	-0.99	-1.00	-0.98	-0.99	-0.99	-1.00	-0.98	-0.99	-0.44	-0.56	-0.66	-0.37	---	---	-0.70	---	-0.52	-0.45	-0.49	-0.49	-0.38	-0.37	-0.23	-0.21	-0.35	-0.30	-0.51	---	-0.39	-0.21
CG13807	-1.00	---	-1.00	-1.00	-1.00	-1.00	-1.00	-1.00	-1.00	-1.00	-1.00	-1.00	-1.00	-1.00	-1.00	-1.00	-1.00	-1.00	-1.00	-1.00	-1.00	-1.00	-1.00	-1.00	-1.00	-1.00	-0.94	-0.89	-0.98	-0.93	-1.00	---	---	-0.92	---	-1.00	-1.00	-0.97	-0.98	-0.94	-0.91	-1.00	-1.00	-1.00	-1.00	-0.97	---	-0.97	-1.00
CG13810	-1.00	---	-1.00	---	---	---	---	---	---	---	---	---	---	---	---	---	---	---	---	---	---	---	---	---	---	---	---	---	---	---	---	---	---	---	---	---	---	---	---	---	---	---	---	---	---	---	---	---	---
CG13822	-1.00	---	-1.00	-1.00	-1.00	-1.00	-1.00	-1.00	-1.00	-1.00	-1.00	-1.00	-1.00	-1.00	-1.00	-1.00	-1.00	-1.00	-1.00	-1.00	-1.00	-1.00	-1.00	-1.00	-1.00	-1.00	-1.00	-1.00	-1.00	-0.92	-1.00	---	---	-1.00	---	-1.00	-1.00	-1.00	-1.00	-1.00	-1.00	-1.00	-1.00	-1.00	-1.00	-1.00	---	-1.00	-1.00
CG13827	-1.00	---	-1.00	-1.00	-1.00	-1.00	-1.00	-1.00	-1.00	-1.00	-1.00	-1.00	-1.00	-1.00	-1.00	-1.00	-1.00	-1.00	-1.00	-1.00	-1.00	-1.00	-1.00	-1.00	-1.00	-1.00	-1.00	---	-0.49	-0.25	-0.14	---	---	0.16	---	-0.67	-0.29	-0.30	-0.35	-0.38	-0.56	-0.33	-0.65	0.13	-0.48	-0.53	---	-0.17	-0.23
CG13850	---	---	---	---	---	---	---	---	---	---	---	---	---	---	---	---	---	---	---	---	---	---	---	---	---	---	---	---	---	---	---	---	---	---	---	---	---	---	---	---	---	---	---	---	---	---	---	---	---
CG13856	---	---	---	---	---	---	---	---	---	---	---	---	---	---	---	---	---	---	---	---	---	---	---	---	---	---	---	---	---	---	---	---	---	---	---	---	---	---	---	---	---	---	---	---	---	---	---	---	---
CG13857	---	---	---	---	---	---	---	---	---	---	---	---	---	---	---	---	---	---	---	---	---	---	---	---	---	---	---	---	---	---	---	---	---	---	---	---	---	---	---	---	---	---	---	---	---	---	---	---	---
CG13865	-1.00	---	-1.00	-1.00	-1.00	-1.00	-1.00	-1.00	-1.00	-1.00	-1.00	-1.00	-1.00	-1.00	-1.00	-1.00	-1.00	-1.00	-1.00	-1.00	-0.95	-1.00	-1.00	-1.00	-1.00	-1.00	-1.00	-0.44	-0.63	-0.32	-0.39	---	---	-0.56	---	-0.57	-0.49	-0.53	-0.46	-0.48	-0.47	-0.55	-0.68	-0.49	-0.80	-0.40	---	-0.34	-0.77
CG13868	-1.00	---	-1.00	-1.00	-1.00	-1.00	-1.00	-1.00	-1.00	-1.00	-1.00	-1.00	-1.00	-1.00	-1.00	-1.00	-1.00	-1.00	-1.00	-1.00	-1.00	-1.00	-1.00	-1.00	-1.00	-1.00	-1.00	-0.05	-0.14	-0.35	-0.43	---	---	-0.44	---	-0.33	-0.51	0.01	-0.43	0.00	-0.14	-0.18	0.09	0.08	-0.08	-0.30	---	0.01	-0.12
CG1387	-1.00	---	-1.00	-1.00	-1.00	---	---	---	---	---	---	---	---	---	---	---	---	---	---	---	---	---	---	---	---	---	---	---	-1.00	---	---	---	---	---	---	---	---	---	---	---	---	---	---	---	---	---	---	---	---
CG13876	---	---	-1.00	-1.00	-1.00	-1.00	-1.00	-1.00	-1.00	-1.00	-1.00	-1.00	-1.00	-1.00	-1.00	-1.00	-1.00	-1.00	-1.00	-1.00	-1.00	-1.00	-1.00	-1.00	-1.00	-1.00	-1.00	0.10	-0.76	0.11	-0.37	---	---	0.15	---	-0.09	-0.51	-0.36	-0.23	0.20	-0.38	-0.25	-0.45	-0.23	0.00	-0.20	---	-0.62	-0.26
CG13877	---	---	---	---	---	---	---	---	---	---	---	---	---	---	---	---	---	---	---	---	---	---	---	---	---	---	---	---	---	---	---	---	---	---	---	---	---	---	---	---	---	---	---	---	---	---	---	---	---
CG13884	---	---	---	---	---	---	---	---	---	---	---	---	---	---	---	---	---	---	---	---	---	---	---	---	---	---	---	---	---	---	---	---	---	---	---	---	---	---	---	---	---	---	---	---	---	---	---	---	---
CG13887	-1.00	---	-1.00	-1.00	-1.00	-1.00	-1.00	-1.00	-1.00	-1.00	-1.00	-1.00	-1.00	-1.00	-1.00	-1.00	-1.00	-1.00	-1.00	-1.00	-1.00	-1.00	-1.00	-1.00	-1.00	-1.00	-1.00	-0.79	-0.79	-0.83	-0.96	---	---	-0.86	---	-0.91	-0.88	-0.85	-0.93	-0.90	-0.95	-0.89	-0.91	-0.92	-0.89	-0.94	---	-0.85	-0.92
CG13889	---	---	---	---	---	---	---	---	---	---	---	---	---	---	---	---	---	---	---	---	---	---	---	---	---	---	-1.00	---	---	---	---	---	---	---	---	---	---	---	---	---	---	---	---	---	---	---	---	---	---
CG13890	---	---	---	---	---	---	---	---	-1.00	---	-1.00	-1.00	-1.00	-1.00	---	---	---	---	---	---	---	-1.00	---	-1.00	-1.00	-1.00	-1.00	---	-0.70	---	---	---	---	---	---	---	-1.00	---	---	---	-1.00	---	---	---	---	---	---	-1.00	---
CG13893	---	---	---	---	---	---	---	---	---	---	---	---	---	---	---	---	---	---	---	---	---	---	---	---	---	---	---	---	---	---	---	---	---	---	---	---	---	---	---	---	---	---	---	---	---	---	---	---	---
CG13894	---	---	---	-1.00	-1.00	-1.00	-1.00	-1.00	-1.00	-1.00	-1.00	-1.00	-1.00	-1.00	---	---	---	---	---	---	---	---	---	---	---	---	---	1.00	1.00	0.90	0.24	---	---	0.11	---	-0.01	0.06	-0.11	0.16	0.32	-0.24	---	---	---	---	---	---	---	---
CG13895	---	---	---	-1.00	---	-1.00	-1.00	-1.00	-1.00	-1.00	-1.00	-1.00	-1.00	---	---	---	---	---	---	---	---	---	---	---	---	---	---	0.88	1.00	0.53	0.85	---	---	-0.19	---	-0.04	-0.28	0.03	0.07	0.25	0.50	---	0.43	0.35	---	0.71	---	0.59	0.40
CG13896	---	---	---	---	-1.00	-1.00	---	---	-1.00	---	-1.00	---	-1.00	---	---	-1.00	---	---	---	---	---	---	---	-1.00	---	---	---	0.73	0.61	0.24	0.08	---	---	---	---	0.11	0.20	0.56	0.15	-0.20	0.24	0.40	0.00	0.22	---	0.43	---	-0.35	-0.07
CG13900	-1.00	---	-1.00	-1.00	-1.00	-1.00	-1.00	-1.00	-1.00	-1.00	-1.00	-1.00	-1.00	-1.00	-1.00	-1.00	-1.00	-1.00	-1.00	-1.00	-1.00	-1.00	-1.00	-1.00	-1.00	-1.00	-1.00	-0.69	-0.74	-0.77	-0.80	---	---	-0.77	---	-0.78	-0.79	-0.81	-0.76	-0.78	-0.79	-0.79	-0.83	-0.84	-0.79	-0.88	---	-0.73	-0.83
CG13901	-1.00	---	-1.00	-1.00	-1.00	-1.00	-1.00	-1.00	-1.00	-1.00	-1.00	-1.00	-1.00	-1.00	-1.00	-1.00	-1.00	-1.00	-1.00	-1.00	-1.00	-1.00	-1.00	-1.00	-0.98	-1.00	-0.98	-1.00	-1.00	-1.00	-0.93	---	---	-1.00	---	-0.98	-1.00	-1.00	-1.00	-1.00	-1.00	-1.00	-1.00	-1.00	-1.00	-0.96	---	-1.00	-0.97
CG13902	-1.00	---	-1.00	-1.00	-1.00	-1.00	-1.00	-1.00	-1.00	-1.00	-1.00	-1.00	-1.00	-1.00	-1.00	-1.00	-1.00	-1.00	-1.00	-1.00	-1.00	-1.00	-1.00	-1.00	-1.00	-1.00	-1.00	-0.96	-1.00	-1.00	-0.91	---	---	-1.00	---	-1.00	-0.99	-0.98	-1.00	-0.98	-0.95	-1.00	-0.99	-1.00	-1.00	-0.98	---	-1.00	-1.00
CG13907	---	---	---	---	---	---	---	---	---	---	---	---	---	---	---	---	---	---	---	---	---	---	---	---	---	---	---	---	---	---	---	---	---	---	---	---	---	---	---	---	---	---	---	---	---	---	---	---	---
CG13917	-1.00	---	-1.00	-1.00	-1.00	-1.00	-1.00	-1.00	-1.00	-1.00	-1.00	-1.00	-1.00	-1.00	-1.00	-1.00	-1.00	-1.00	-1.00	-1.00	-1.00	-1.00	-1.00	-1.00	-1.00	-1.00	-1.00	-0.65	0.36	-0.66	-0.54	---	---	-0.54	---	0.02	-0.26	-0.62	-0.57	-0.18	-0.53	-0.92	-0.59	-0.15	-0.33	-0.21	---	0.01	-0.21
CG13919	---	---	-1.00	---	---	-1.00	---	---	-1.00	-1.00	---	-1.00	-1.00	---	---	-1.00	---	-1.00	---	-1.00	---	-1.00	---	---	---	---	---	0.33	---	---	---	---	---	---	---	-0.52	-0.15	0.10	-0.04	---	0.25	---	-0.36	---	---	---	---	-0.14	0.44
CG13920	---	---	---	---	---	---	---	---	---	---	-1.00	-1.00	-1.00	---	---	---	---	---	-1.00	---	---	---	-1.00	---	-1.00	---	---	---	---	---	---	---	---	---	---	---	-0.31	---	---	---	---	---	---	---	---	---	---	-0.44	---
CG13921	-1.00	---	-1.00	-1.00	-1.00	-1.00	-1.00	-1.00	-1.00	-1.00	-1.00	-1.00	-1.00	-1.00	-1.00	-1.00	-1.00	-1.00	-1.00	-1.00	-1.00	-1.00	-1.00	-1.00	-1.00	-1.00	-1.00	0.42	0.13	0.32	0.39	---	---	0.00	---	0.50	0.56	0.46	0.23	0.47	0.66	0.54	0.50	0.60	0.55	0.34	---	0.55	0.22
CG13926	-0.56	---	-1.00	-1.00	-1.00	-0.96	---	---	-1.00	-1.00	-1.00	-1.00	-1.00	-1.00	---	-1.00	-1.00	---	---	-1.00	-1.00	-1.00	-1.00	-1.00	-1.00	-1.00	-1.00	---	---	---	-1.00	---	---	---	---	-0.71	-0.90	---	---	---	---	---	-0.64	---	---	---	---	-1.00	-0.91
CG13928	---	---	---	---	---	---	---	---	---	---	---	---	---	---	---	---	---	---	---	---	---	---	---	---	---	---	---	---	---	---	---	---	---	---	---	---	0.40	---	---	---	---	---	---	---	---	---	---	---	---
CG13933	-1.00	---	-1.00	-1.00	-1.00	-1.00	-1.00	-1.00	-1.00	-1.00	-1.00	-1.00	-1.00	-1.00	-1.00	-1.00	-1.00	-1.00	-1.00	-1.00	---	-1.00	-1.00	-1.00	-1.00	-1.00	-1.00	0.04	0.21	0.37	-0.26	---	---	0.27	---	-0.18	0.20	-0.31	0.07	0.19	-0.16	---	-0.25	-0.64	-0.03	-0.04	---	-0.22	-0.11
CG13957	---	---	-0.95	-1.00	-1.00	-0.93	-1.00	-1.00	-0.94	-0.96	-1.00	-0.98	-0.97	-1.00	-1.00	-1.00	-0.86	-0.92	-0.97	-1.00	-1.00	-1.00	-1.00	-0.97	-1.00	-1.00	-0.97	-1.00	-1.00	---	---	---	---	---	---	---	---	-0.95	-1.00	-0.93	-0.70	---	---	-1.00	---	-1.00	---	-1.00	-1.00
CG1399	-1.00	---	-1.00	-1.00	-1.00	-1.00	-1.00	-1.00	-1.00	-1.00	-1.00	-1.00	-1.00	-1.00	-1.00	-1.00	-1.00	-1.00	-1.00	-1.00	-1.00	-1.00	-1.00	-1.00	-1.00	-1.00	-0.99	-0.86	-0.91	-0.59	-0.61	---	---	-0.77	---	-0.87	-0.64	-0.91	-0.74	-0.80	-0.82	-0.95	-0.90	-0.87	-0.86	-0.90	---	-0.77	-0.86
CG13993	-1.00	---	-1.00	-1.00	-1.00	-1.00	-1.00	-1.00	-1.00	-1.00	-1.00	-0.99	-1.00	-0.99	-1.00	-1.00	-1.00	-1.00	-1.00	-0.99	-1.00	-0.99	-0.97	-1.00	-1.00	-1.00	-1.00	-0.88	-1.00	-1.00	-0.98	---	---	-1.00	---	-0.90	-0.97	-1.00	-0.99	-0.98	-0.98	-0.89	-1.00	-1.00	-0.97	-1.00	---	-0.97	-1.00
CG13994	-1.00	---	-1.00	-1.00	-1.00	-0.99	-1.00	-1.00	-1.00	-1.00	-0.98	-0.98	-1.00	-1.00	-1.00	-0.97	-1.00	-1.00	-0.98	-1.00	-1.00	-1.00	-0.97	-1.00	-1.00	-1.00	-1.00	-1.00	-0.97	-1.00	-1.00	---	---	-1.00	---	-0.96	-0.97	-1.00	-1.00	-1.00	-1.00	-0.95	-1.00	-1.00	-0.95	-1.00	---	-0.98	-1.00
CG14005	-1.00	---	-1.00	-1.00	-1.00	-1.00	-1.00	-1.00	-1.00	-1.00	-1.00	-1.00	-1.00	-1.00	-1.00	-1.00	-1.00	-1.00	-1.00	-1.00	-1.00	-1.00	-1.00	-1.00	-1.00	-1.00	-1.00	0.05	0.03	-0.14	-0.51	---	---	-0.40	---	-0.31	-0.21	-0.22	-0.42	-0.69	-0.43	-0.49	-0.44	-0.31	-0.41	-0.49	---	-0.46	-0.45
CG14014	-1.00	---	-1.00	-1.00	-1.00	-1.00	-1.00	-1.00	-1.00	-1.00	-1.00	-1.00	-1.00	-1.00	-1.00	-1.00	-1.00	-1.00	-1.00	-1.00	-1.00	-1.00	-1.00	-1.00	-1.00	-1.00	-1.00	-0.24	-0.04	-0.15	-0.17	---	---	-0.13	---	-0.30	-0.26	-0.25	-0.07	-0.22	0.01	-0.11	-0.11	-0.04	-0.07	-0.24	---	-0.04	-0.10
CG14015	---	---	---	---	---	---	---	---	---	---	---	---	---	---	---	---	---	---	---	---	---	---	---	---	---	---	---	---	---	---	---	---	---	---	---	---	---	---	---	---	---	---	---	---	---	---	---	---	---
CG14020	---	---	-1.00	---	---	---	-1.00	---	---	---	---	-1.00	---	---	---	---	-1.00	-1.00	---	-1.00	---	---	---	-1.00	---	-1.00	---	---	-0.19	---	---	---	---	---	---	---	---	---	---	---	---	---	---	---	---	---	---	-0.88	-0.54
CG14036	-0.74	---	-1.00	-1.00	-1.00	-1.00	-1.00	-1.00	-1.00	-1.00	-0.95	-1.00	-1.00	-1.00	-1.00	-1.00	-1.00	-1.00	-0.90	-1.00	-1.00	-1.00	-0.96	-1.00	-1.00	-1.00	-1.00	---	-0.91	---	-0.88	---	---	-0.80	---	-1.00	-0.78	-0.93	-0.86	-1.00	-1.00	---	-0.81	-0.90	---	-1.00	---	-0.94	-0.94
CG14040	-1.00	---	-1.00	-1.00	-1.00	-1.00	-1.00	-1.00	-1.00	-1.00	-1.00	-1.00	-1.00	-1.00	-1.00	-1.00	-1.00	-1.00	-1.00	-1.00	---	-1.00	-1.00	-1.00	-1.00	-1.00	-1.00	0.23	-0.63	0.46	-0.22	---	---	-0.66	---	-0.70	-0.58	-0.75	-0.45	---	-0.43	---	-0.47	-0.87	---	-0.68	---	-0.58	0.10
CG14042	---	---	-1.00	-1.00	---	---	---	-1.00	---	---	-1.00	---	---	-1.00	---	---	-1.00	---	-1.00	-1.00	---	-1.00	---	---	---	-1.00	---	---	---	---	---	---	---	-0.83	---	-0.45	---	-0.74	---	---	---	---	---	---	---	---	---	---	-0.77
CG14043	-1.00	---	---	-1.00	-1.00	-1.00	-1.00	-1.00	-1.00	-1.00	-1.00	-1.00	-1.00	-1.00	---	-1.00	---	-1.00	-1.00	---	-1.00	-1.00	-1.00	-1.00	-1.00	-1.00	-1.00	---	---	---	-1.00	---	---	---	---	-1.00	-1.00	-1.00	-1.00	---	---	---	---	---	---	-1.00	---	-1.00	-1.00
CG14050	-1.00	---	-1.00	-1.00	-1.00	-1.00	-1.00	-1.00	-1.00	-1.00	-1.00	-1.00	-1.00	-1.00	---	-1.00	-1.00	-1.00	---	-1.00	-1.00	-1.00	-1.00	-1.00	-1.00	-1.00	-1.00	---	---	---	---	---	---	-0.10	---	-0.50	-0.64	-0.59	-0.45	-0.40	-0.60	---	-0.85	-0.35	---	-0.69	---	-0.20	-0.84
CG14053	---	---	---	---	---	---	---	---	---	---	---	---	---	---	---	---	---	---	---	---	---	---	---	---	---	---	---	---	---	---	---	---	---	---	---	---	---	---	---	---	---	---	---	---	---	---	---	---	---
CG14057	-1.00	---	-0.97	-1.00	-1.00	-1.00	-0.99	-0.97	-0.99	-1.00	-1.00	-1.00	-1.00	-0.99	-1.00	-1.00	-1.00	-1.00	-1.00	-1.00	-0.99	-0.99	-1.00	-0.98	-0.96	-1.00	-0.99	-0.83	-0.37	-0.59	-0.80	---	---	-0.79	---	-0.68	-0.82	-0.72	-0.83	-0.75	-0.77	-0.59	-0.76	-0.84	-0.83	-0.73	---	-0.76	-0.71
CG1407	---	---	-1.00	-1.00	-1.00	-1.00	-1.00	-1.00	-1.00	-1.00	-1.00	-1.00	-1.00	-1.00	-1.00	-1.00	-1.00	-1.00	-1.00	-1.00	-1.00	-1.00	-1.00	-1.00	-1.00	-1.00	-1.00	-1.00	-0.83	-1.00	---	---	---	-0.80	---	-0.90	-0.96	-0.94	-0.95	-1.00	-0.97	---	-1.00	-0.92	---	-1.00	---	-0.95	-1.00
CG14073	-1.00	---	-1.00	-1.00	-1.00	-1.00	-1.00	-1.00	-1.00	-1.00	-1.00	-1.00	-1.00	-1.00	-1.00	-1.00	-1.00	-1.00	-1.00	-1.00	---	-1.00	-1.00	-1.00	-1.00	-1.00	-1.00	-0.97	-0.19	0.53	-0.30	---	---	0.08	---	-0.67	-0.70	-0.09	-0.43	-0.23	-0.44	-0.14	-0.22	-0.18	-0.13	-0.09	---	-0.32	-0.19
CG14074	-1.00	---	-1.00	-1.00	-1.00	-1.00	-1.00	-1.00	-1.00	-1.00	-1.00	-1.00	-1.00	-1.00	-1.00	-1.00	-1.00	-1.00	-1.00	-1.00	-1.00	-1.00	-1.00	-1.00	-1.00	-1.00	-1.00	0.05	0.06	0.14	0.04	---	---	-0.32	---	-0.30	-0.28	-0.14	-0.11	0.20	-0.22	-0.58	0.28	-0.21	0.23	-0.24	---	-0.08	-0.02
CG14077	---	---	-1.00	-1.00	---	-1.00	-1.00	---	-1.00	---	---	-1.00	-1.00	-1.00	---	-1.00	---	-1.00	---	---	---	-1.00	-1.00	-1.00	-1.00	---	-1.00	-0.31	-0.24	0.00	---	---	---	---	---	-0.40	-0.08	---	-0.22	---	---	---	-0.12	-0.15	---	-0.13	---	0.04	-0.31
CG14079	---	---	---	---	---	---	---	---	---	---	---	---	---	---	---	---	---	---	---	---	---	---	---	---	---	---	---	0.45	---	---	---	---	---	---	---	---	---	---	---	---	---	---	---	---	---	---	---	0.25	---
CG14100	---	---	-1.00	-1.00	-1.00	-1.00	-1.00	-1.00	-1.00	-1.00	-1.00	-1.00	-1.00	-1.00	-1.00	-1.00	-1.00	-1.00	-1.00	-1.00	-1.00	-1.00	-1.00	-1.00	-1.00	-1.00	-1.00	-1.00	-1.00	---	---	---	---	---	---	-1.00	-1.00	-1.00	-1.00	---	-1.00	---	-1.00	-1.00	---	---	---	-1.00	-1.00
CG14102	0.00	---	---	---	---	---	---	---	---	---	---	---	---	---	---	---	---	---	---	---	---	---	---	---	---	---	---	---	---	---	---	---	---	---	---	---	---	---	---	---	---	---	---	---	---	---	---	---	---
CG14103	-1.00	---	-1.00	-1.00	-1.00	-1.00	-1.00	-1.00	-1.00	-1.00	-1.00	-1.00	-1.00	-1.00	-1.00	-0.99	-1.00	-1.00	-1.00	-1.00	-1.00	-1.00	-1.00	-1.00	-1.00	-1.00	-1.00	-1.00	-1.00	-1.00	-1.00	---	---	-1.00	---	-1.00	-1.00	-1.00	-1.00	-1.00	-0.99	-1.00	-1.00	-1.00	-1.00	-1.00	---	-1.00	-1.00
CG14104	---	---	-1.00	-0.93	---	-1.00	---	-1.00	-1.00	---	-1.00	-1.00	---	-1.00	-1.00	---	-1.00	-1.00	-0.90	-1.00	-1.00	-1.00	-1.00	-1.00	-1.00	-1.00	---	-1.00	---	---	-1.00	---	---	---	---	-1.00	---	-1.00	-0.92	---	---	---	---	-1.00	-1.00	---	---	-1.00	---
CG14107	---	---	---	-1.00	---	---	---	---	---	---	---	---	---	---	---	---	---	---	---	---	---	---	---	---	---	---	---	---	---	---	---	---	---	---	---	---	---	---	---	---	---	---	---	---	---	---	---	---	---
CG14110	---	---	-1.00	-1.00	-1.00	-1.00	-1.00	-1.00	-1.00	---	---	---	---	---	---	---	---	---	---	---	---	---	---	---	---	---	---	---	0.44	-0.60	-0.41	---	---	-0.07	---	-0.12	---	---	---	---	---	---	---	---	---	---	---	---	---
CG14111	-1.00	---	-1.00	-1.00	-1.00	-1.00	-1.00	-1.00	-1.00	-1.00	-1.00	-1.00	-1.00	-1.00	-1.00	-1.00	-1.00	-1.00	-1.00	-1.00	-1.00	-1.00	-1.00	-1.00	-1.00	-1.00	-1.00	-0.36	0.06	-0.17	-0.08	---	---	0.50	---	0.38	0.21	0.14	0.02	0.12	-0.03	0.39	0.19	-0.05	0.09	0.17	---	0.22	-0.18
CG14117	---	---	-1.00	-1.00	---	-1.00	---	-1.00	-1.00	---	-1.00	-1.00	-1.00	-1.00	---	-1.00	-1.00	---	---	---	-1.00	-1.00	---	-1.00	-1.00	---	-1.00	-1.00	-1.00	---	---	---	---	---	---	-1.00	-0.81	-1.00	---	---	---	---	---	---	---	---	---	---	-1.00
CG14130	-1.00	---	-1.00	-1.00	-1.00	-1.00	---	-1.00	-1.00	-1.00	-1.00	-1.00	---	-1.00	---	-1.00	-1.00	---	-1.00	-1.00	-1.00	-1.00	-1.00	-1.00	-1.00	-1.00	-1.00	---	-0.67	---	---	---	---	---	---	-1.00	-0.78	-0.76	-0.48	---	-0.68	---	-0.64	-0.84	---	-0.86	---	-0.83	-0.84
CG14135	-1.00	---	-1.00	-1.00	-1.00	-1.00	-1.00	-1.00	-1.00	-1.00	-1.00	-1.00	-1.00	-1.00	-1.00	-1.00	-1.00	-1.00	-1.00	-1.00	-1.00	-1.00	-1.00	-1.00	-1.00	-1.00	-1.00	-0.93	-0.95	-0.83	-0.85	---	---	-0.88	---	-0.81	-0.80	-0.98	-0.80	-0.91	-0.88	-0.89	-0.86	-0.83	-0.70	-0.81	---	-0.82	-0.80
CG1416	-1.00	---	-1.00	-1.00	-1.00	-1.00	-1.00	-1.00	-1.00	-1.00	-1.00	-1.00	-1.00	-1.00	-1.00	-1.00	-1.00	-1.00	-1.00	-1.00	-1.00	-1.00	-1.00	-1.00	-1.00	-1.00	-1.00	-0.92	-0.95	-0.85	-0.90	---	---	-0.93	---	-0.92	-0.90	-0.90	-0.94	-0.94	-0.92	-0.94	-0.91	-0.93	-0.93	-0.93	---	-0.94	-0.93
CG14164	---	---	---	---	---	---	---	---	---	---	---	---	---	---	---	---	---	---	---	---	---	---	---	---	---	---	---	---	---	---	---	---	---	---	---	---	---	---	---	---	---	---	---	---	---	---	---	---	---
CG14174	-1.00	---	-1.00	-1.00	-1.00	-1.00	-1.00	-1.00	-1.00	-1.00	-1.00	-1.00	-1.00	-1.00	-1.00	-1.00	-1.00	-1.00	-1.00	-1.00	-1.00	-1.00	-1.00	-1.00	-1.00	-1.00	-1.00	-0.30	-0.65	---	---	---	---	---	---	---	-0.18	---	-1.00	---	-0.92	---	---	-0.86	---	-0.83	---	-0.71	-0.83
CG1418	-1.00	---	-1.00	-1.00	-1.00	-1.00	-1.00	-1.00	-1.00	-1.00	-1.00	-1.00	-1.00	-1.00	-1.00	-1.00	-1.00	-1.00	-1.00	-1.00	-1.00	-1.00	-1.00	-1.00	-1.00	-1.00	-1.00	-0.20	-0.18	-0.36	-0.59	---	---	0.02	---	-0.16	-0.21	-0.03	0.08	-0.11	-0.06	---	-0.18	-0.14	-0.07	0.13	---	-0.02	-0.49
CG14182	-1.00	---	-1.00	-1.00	-1.00	---	-1.00	---	-1.00	---	-1.00	---	---	-1.00	---	---	---	---	---	-1.00	---	---	---	---	---	-1.00	-1.00	---	0.00	---	---	---	---	---	---	0.19	---	---	---	---	---	---	---	---	---	---	---	0.17	-0.24
CG14183	---	---	---	---	---	---	---	---	---	---	---	---	---	---	---	---	---	---	---	---	---	---	---	---	---	---	---	---	---	---	---	---	---	---	---	---	---	---	---	---	---	---	---	---	---	---	---	---	---
CG14184	-0.98	---	-1.00	-1.00	-1.00	-1.00	-1.00	-1.00	-1.00	-1.00	-1.00	-1.00	-1.00	-1.00	-1.00	-1.00	-1.00	-0.99	-1.00	-1.00	-1.00	-1.00	-1.00	-1.00	-0.98	-1.00	-0.99	-0.21	-0.61	-0.73	-0.69	---	---	-0.64	---	-0.70	-0.49	-0.54	-0.65	-0.48	-0.58	-0.32	-0.61	-0.42	-0.74	-0.67	---	-0.67	-0.61
CG14194	-1.00	---	-1.00	-1.00	-1.00	-1.00	-1.00	-1.00	-1.00	-1.00	-1.00	-1.00	-1.00	-1.00	-1.00	-1.00	-1.00	-1.00	-1.00	-1.00	-1.00	-1.00	-1.00	-1.00	-1.00	-1.00	-1.00	-0.96	-0.92	-0.97	-0.97	---	---	-0.97	---	-0.94	-0.98	-0.96	-0.97	-0.93	-0.96	-0.97	-0.96	-0.97	-0.95	-0.97	---	-0.97	-0.97
CG14195	---	---	---	---	---	---	---	---	---	---	---	---	---	---	---	---	---	---	---	---	---	---	---	---	---	---	---	---	---	---	---	---	---	---	---	---	---	---	---	---	---	---	---	---	---	---	---	---	---
CG14196	---	---	---	---	---	---	---	---	---	---	---	-1.00	---	---	---	---	---	---	---	---	---	---	---	---	---	---	---	---	---	---	---	---	---	---	---	---	---	---	---	---	---	---	---	---	---	---	---	0.30	---
CG14200	-1.00	---	---	---	-1.00	-1.00	-1.00	---	-1.00	-1.00	-1.00	-1.00	-1.00	---	---	-1.00	---	---	---	-1.00	---	---	---	---	-1.00	---	-1.00	-0.20	-0.81	---	---	---	---	---	---	-0.70	---	---	-0.39	---	-0.20	---	---	---	---	---	---	-0.75	---
CG14204	-1.00	---	-1.00	-1.00	-1.00	-1.00	-1.00	-1.00	---	---	---	---	---	---	---	---	---	---	---	---	---	---	---	---	---	---	---	-1.00	-1.00	-1.00	-1.00	---	---	---	---	---	---	---	---	---	---	---	---	---	---	---	---	---	---
CG14205	-1.00	---	-1.00	-1.00	---	---	---	---	---	---	---	---	---	---	---	---	---	---	---	---	---	---	---	---	---	---	---	---	---	---	---	---	---	---	---	---	---	---	---	---	---	---	---	---	---	---	---	---	---
CG14207	-1.00	---	-1.00	-1.00	-1.00	-1.00	-1.00	-1.00	-1.00	-1.00	-0.99	-1.00	-1.00	-1.00	-1.00	-1.00	-0.99	-1.00	-1.00	-1.00	-1.00	-1.00	-1.00	-1.00	-1.00	-1.00	-1.00	-1.00	-1.00	-0.98	-1.00	---	---	-0.99	---	-1.00	-1.00	-0.97	-1.00	-1.00	-1.00	-1.00	-1.00	-1.00	-1.00	-1.00	---	-1.00	-1.00
CG14210	-0.90	---	-1.00	-1.00	-1.00	-0.98	-1.00	-0.94	-1.00	-1.00	-1.00	-1.00	-0.99	-1.00	-0.98	-1.00	-1.00	-1.00	-1.00	-0.98	-0.98	-1.00	-1.00	-0.99	-1.00	-1.00	-1.00	-0.53	-0.73	-0.49	-0.70	---	---	-0.47	---	-0.45	-0.55	-0.64	-0.76	-0.63	-0.62	-0.66	-0.66	-0.65	-0.55	-0.62	---	-0.67	-0.86
CG14212	---	---	---	---	---	---	---	---	---	---	---	---	---	---	---	---	---	---	---	---	---	---	---	---	---	---	---	---	---	---	---	---	---	---	---	---	---	---	---	---	---	---	---	---	---	---	---	---	---
CG14215	-1.00	---	-1.00	-1.00	-1.00	-1.00	-1.00	-1.00	-1.00	-1.00	-1.00	-1.00	-1.00	-1.00	-1.00	-1.00	-1.00	-1.00	-1.00	-1.00	-1.00	-1.00	-1.00	-1.00	-1.00	-1.00	-1.00	-1.00	-0.88	-0.93	-0.98	---	---	-0.94	---	-0.98	-0.99	-0.97	-0.95	-1.00	-0.98	-0.99	-0.99	-0.98	-0.99	-0.97	---	-0.97	-0.98
CG14218	---	---	---	---	---	---	---	---	---	---	---	---	---	---	---	---	---	---	---	---	---	---	---	---	---	---	---	---	---	---	---	---	---	---	---	---	---	---	---	---	---	---	---	---	---	---	---	---	---
CG14219	-1.00	---	---	---	---	---	---	---	---	---	---	---	---	---	---	---	---	---	---	---	---	---	---	---	---	---	---	---	---	---	---	---	---	---	---	---	---	---	---	---	---	---	---	---	---	---	---	---	---
CG14220	-1.00	---	-1.00	-1.00	-1.00	-1.00	-1.00	-1.00	-1.00	-1.00	-1.00	-1.00	-1.00	-1.00	-1.00	-1.00	-1.00	-1.00	-1.00	-1.00	-1.00	-1.00	-1.00	-1.00	-1.00	-1.00	-1.00	-0.38	-0.31	-0.13	-0.29	---	---	-0.24	---	-0.50	-0.44	-0.43	-0.67	-0.29	-0.33	-0.43	-0.32	-0.34	-0.45	-0.42	---	-0.36	-0.54
CG14221	-1.00	---	---	-1.00	---	---	---	---	---	---	---	-1.00	---	---	---	---	---	---	---	---	---	---	---	---	---	---	---	---	---	---	---	---	---	---	---	---	---	---	---	---	---	---	---	---	---	---	---	---	---
CG14223	-1.00	---	---	---	---	-1.00	---	---	---	---	-1.00	---	-1.00	-1.00	---	---	---	---	---	-1.00	---	---	---	---	-1.00	---	-1.00	---	-0.08	---	---	---	---	---	---	---	---	---	---	---	---	---	---	---	---	---	---	0.26	---
CG14227	-1.00	---	---	---	---	---	---	---	---	---	---	---	---	---	---	---	---	---	---	---	---	---	---	---	---	---	---	---	---	---	---	---	---	---	---	---	---	---	---	---	---	---	---	---	---	---	---	---	---
CG14229	-1.00	---	-1.00	-1.00	-1.00	-1.00	-1.00	-1.00	-1.00	-1.00	-1.00	-1.00	-0.95	-1.00	-1.00	-1.00	-1.00	-0.79	-1.00	-1.00	-1.00	-1.00	-1.00	-1.00	-1.00	-1.00	-1.00	---	---	---	---	---	---	---	---	---	---	-1.00	---	-1.00	---	---	---	-0.83	---	-0.83	---	-1.00	-1.00
CG14230	-1.00	---	-1.00	-1.00	-1.00	-1.00	-1.00	-1.00	-1.00	-1.00	-1.00	-1.00	-1.00	-1.00	-1.00	-1.00	-1.00	-1.00	-1.00	-1.00	-1.00	-1.00	-1.00	-1.00	-1.00	-1.00	-1.00	-0.25	-0.30	-0.13	0.00	---	---	-0.36	---	0.04	-0.18	-0.44	-0.57	-0.25	-0.46	---	-0.52	-0.06	-0.43	-0.78	---	-0.20	-0.12
CG14231	-1.00	---	-1.00	-1.00	-1.00	-1.00	-1.00	-1.00	-1.00	-1.00	-1.00	-1.00	-1.00	-1.00	-0.93	-1.00	-1.00	-1.00	-1.00	-1.00	-1.00	-1.00	-1.00	-1.00	-1.00	-1.00	-1.00	-0.32	-0.21	-0.27	---	---	---	---	---	-0.20	-0.80	-1.00	-0.57	---	-0.90	---	-0.49	-0.90	-0.91	-0.49	---	-0.75	-0.46
CG14232	-1.00	---	-1.00	-1.00	-1.00	-1.00	-1.00	-1.00	-1.00	-1.00	-1.00	-1.00	-1.00	-1.00	-1.00	-1.00	-1.00	-1.00	-1.00	-1.00	-1.00	-1.00	-1.00	-1.00	-1.00	-1.00	-1.00	-0.62	-0.89	-0.84	-0.88	---	---	-0.65	---	-1.00	-0.75	-0.89	-0.80	-0.88	-1.00	---	-0.53	-0.89	-0.90	-0.82	---	-0.98	-0.84
CG14252	-1.00	---	-1.00	-1.00	-1.00	-1.00	-1.00	-1.00	-1.00	-1.00	-1.00	-1.00	-1.00	-1.00	-1.00	-1.00	-1.00	-1.00	-1.00	-1.00	-1.00	-1.00	-1.00	-1.00	-1.00	-0.99	-1.00	-0.44	-0.56	-0.15	-0.32	---	---	-0.08	---	-0.27	-0.16	-0.08	-0.02	-0.43	-0.17	-0.21	-0.37	-0.15	0.00	-0.52	---	-0.24	-0.18
CG14253	-1.00	---	-1.00	-1.00	-1.00	-1.00	-1.00	-1.00	-1.00	-1.00	-1.00	-1.00	-1.00	-1.00	-1.00	-1.00	-1.00	-1.00	-1.00	-1.00	-1.00	-1.00	-1.00	-1.00	-1.00	-1.00	-1.00	---	---	---	---	---	---	---	---	---	---	---	---	---	---	---	---	---	---	---	---	---	---
CG14260	---	---	---	---	---	---	---	---	---	---	---	---	---	---	---	---	---	---	---	---	---	---	---	---	---	---	---	---	---	---	---	---	---	---	---	---	---	---	---	---	---	---	---	---	---	---	---	---	---
CG1427	---	---	-1.00	-1.00	-1.00	-1.00	-1.00	-1.00	-1.00	-0.98	-1.00	-1.00	-1.00	-1.00	-1.00	-1.00	-1.00	-1.00	-1.00	-1.00	-1.00	-1.00	-1.00	-1.00	-1.00	-1.00	-1.00	-0.48	-0.43	-0.73	-0.45	---	---	-0.61	---	-0.63	-0.69	-0.50	-0.94	-0.89	-0.77	-0.81	-0.87	-0.80	-0.74	-0.75	---	-0.91	-0.84
CG14270	-1.00	---	-1.00	-1.00	-1.00	-1.00	-1.00	-1.00	-1.00	-1.00	-1.00	-1.00	-1.00	-1.00	-1.00	-1.00	-1.00	-1.00	-1.00	-1.00	-1.00	-1.00	-1.00	-1.00	-1.00	-1.00	-1.00	-0.96	-0.86	-0.90	-0.94	---	---	-0.91	---	-0.85	-0.91	-0.89	-0.92	-0.91	-0.89	-0.96	-0.92	-0.95	-0.90	-0.90	---	-0.84	-0.89
CG14285	---	---	---	---	---	---	---	---	---	---	---	---	---	---	---	---	---	---	---	---	---	---	---	---	---	---	---	---	---	---	---	---	---	---	---	---	---	---	---	---	---	---	---	---	---	---	---	---	---
CG14286	-1.00	---	-1.00	-1.00	-1.00	-1.00	-1.00	-1.00	-1.00	-1.00	-1.00	-1.00	-1.00	-0.99	-1.00	-1.00	-1.00	-1.00	-1.00	-1.00	-1.00	-1.00	-1.00	-1.00	-1.00	-1.00	-1.00	-1.00	-0.98	-0.94	-0.97	---	---	-0.94	---	-0.98	-0.98	-0.98	-0.96	-0.95	-0.98	-1.00	-0.95	-0.99	-0.98	-0.98	---	-0.99	-0.96
CG14291	---	---	---	---	---	---	---	---	---	---	---	---	---	---	---	---	---	---	---	---	---	---	---	---	---	---	---	---	---	---	---	---	---	---	---	---	---	---	---	---	---	---	---	---	---	---	---	---	---
CG14299	---	---	---	---	-1.00	-1.00	-1.00	---	---	-1.00	---	-1.00	---	---	---	---	---	-1.00	---	---	---	---	---	---	---	---	-1.00	---	-1.00	---	---	---	---	---	---	---	---	---	-1.00	---	---	---	---	---	---	---	---	-1.00	-1.00
CG14313	---	---	---	---	---	---	---	---	---	---	---	---	---	---	---	---	---	---	---	---	---	---	---	---	---	---	---	---	---	---	---	---	---	---	---	---	---	---	---	---	---	---	---	---	---	---	---	-0.71	---
CG14314	---	---	---	-1.00	---	---	---	---	---	---	---	---	-1.00	---	---	---	---	---	-1.00	---	---	---	---	-1.00	---	---	---	---	---	---	---	---	---	---	---	---	---	---	---	---	---	---	---	---	---	---	---	---	---
CG14317	-1.00	---	-1.00	-1.00	-1.00	-1.00	-1.00	-1.00	-1.00	-1.00	-1.00	-1.00	-1.00	-1.00	-1.00	-1.00	-1.00	-1.00	-1.00	-1.00	-1.00	-1.00	-1.00	-1.00	-1.00	-1.00	-1.00	0.26	0.29	0.23	0.23	---	---	0.25	---	0.19	0.21	0.24	0.17	0.23	0.24	0.18	0.18	0.25	0.33	0.27	---	0.20	0.03
CG14321	-1.00	---	---	-1.00	-1.00	-1.00	-1.00	-1.00	-1.00	-1.00	-1.00	-1.00	-1.00	---	---	---	---	---	-1.00	---	---	-1.00	---	---	---	-1.00	-1.00	---	-0.82	-0.70	---	---	---	---	---	---	-0.65	---	---	---	---	---	---	---	---	---	---	-0.44	---
CG14322	-1.00	---	-1.00	-1.00	-1.00	-1.00	-1.00	-1.00	-1.00	-1.00	-1.00	-1.00	-1.00	-1.00	-1.00	-1.00	-1.00	-1.00	-1.00	-1.00	-1.00	-1.00	-1.00	-1.00	-1.00	-1.00	-1.00	-0.70	-0.63	-0.65	-0.68	---	---	-0.57	---	-0.70	-0.66	-0.65	-0.69	-0.68	-0.66	-0.63	-0.73	-0.79	-0.73	-0.81	---	-0.85	-0.77
CG1434	-1.00	---	-1.00	-1.00	-1.00	-1.00	-1.00	-1.00	-1.00	-1.00	-1.00	-1.00	-1.00	-1.00	-1.00	-1.00	-1.00	-1.00	-1.00	-1.00	---	-1.00	-1.00	-1.00	-1.00	-1.00	-1.00	0.25	0.77	0.35	-0.14	---	---	0.70	---	0.31	0.16	0.35	-0.06	0.48	0.00	0.73	0.18	-0.20	0.37	0.19	---	0.55	0.18
CG14341	-1.00	---	-1.00	-1.00	-1.00	-1.00	-0.97	-1.00	-1.00	-1.00	-1.00	-1.00	-1.00	-0.99	-1.00	-1.00	-1.00	-1.00	-1.00	-1.00	-1.00	-1.00	-1.00	-1.00	-1.00	-1.00	-1.00	-0.79	-0.84	-0.72	-1.00	---	---	-0.89	---	-0.93	-0.94	-0.93	-0.96	-1.00	-1.00	-0.95	-0.96	-0.98	-0.91	-0.92	---	-0.99	-0.97
CG14346	---	---	---	-1.00	---	---	---	---	---	---	---	---	---	---	---	---	---	---	---	---	---	---	---	---	---	---	---	---	---	---	---	---	---	---	---	---	---	---	---	---	---	---	---	---	---	---	---	---	---
CG14352	---	---	---	-1.00	---	---	---	---	---	---	---	---	---	-1.00	---	---	---	---	---	---	---	---	---	-1.00	---	-1.00	-1.00	---	---	---	---	---	---	---	---	---	---	---	---	---	---	---	---	---	---	---	---	---	---
CG14353	---	---	---	-1.00	-1.00	-1.00	-1.00	-1.00	-1.00	---	---	-1.00	-1.00	---	---	-1.00	---	---	---	-1.00	---	---	---	-1.00	---	---	---	---	-1.00	---	---	---	---	---	---	-0.62	---	---	-0.86	---	---	---	---	---	---	---	---	---	---
CG14367	---	---	-1.00	-1.00	-1.00	-1.00	-1.00	-1.00	-1.00	-1.00	-1.00	-1.00	-1.00	-1.00	-1.00	-1.00	-1.00	-1.00	-1.00	-1.00	-1.00	-1.00	-1.00	-1.00	-1.00	-1.00	-1.00	-1.00	-0.67	-0.43	---	---	---	-0.81	---	-0.64	-0.86	-0.87	-1.00	---	---	---	-0.89	-0.88	-0.81	---	---	-0.86	-0.79
CG14372	---	---	---	---	---	---	---	---	---	---	---	---	---	---	---	---	---	---	---	---	---	---	---	---	---	---	---	---	---	---	---	---	---	---	---	---	---	---	---	---	---	---	---	---	---	---	---	---	---
CG1440	-1.00	---	-0.99	-0.99	-1.00	-1.00	-1.00	-0.99	-1.00	-1.00	-0.99	-1.00	-1.00	-0.99	-0.99	-1.00	-0.99	-1.00	-0.99	-0.99	-1.00	-0.98	-1.00	-1.00	-0.99	-0.99	-0.99	-0.84	-0.86	-0.82	-0.85	---	---	-0.75	---	-0.78	-0.81	-0.82	-0.80	-0.83	-0.83	-0.86	-0.86	-0.88	-0.82	-0.84	---	-0.86	-0.85
CG14407	-0.97	---	-1.00	-0.99	-0.99	-1.00	-1.00	-0.98	-1.00	-1.00	-1.00	-1.00	-0.96	-1.00	-1.00	-1.00	-1.00	-1.00	-1.00	-1.00	-1.00	-1.00	-1.00	-1.00	-1.00	-1.00	-1.00	-0.90	-0.77	-0.79	-0.94	---	---	-0.84	---	-0.92	-0.86	-0.91	-0.92	-0.92	-0.89	-0.96	-0.83	-0.98	-0.91	-0.94	---	-0.91	-1.00
CG14408	-1.00	---	---	---	---	---	-1.00	---	---	---	---	---	---	-1.00	---	---	---	---	---	---	---	---	---	---	---	---	---	---	-1.00	---	---	---	---	---	---	---	---	---	-1.00	---	-1.00	---	---	---	---	---	---	-1.00	---
CG14410	---	---	-1.00	---	---	-1.00	-1.00	-1.00	-1.00	---	---	-1.00	---	-1.00	---	-1.00	-1.00	---	-1.00	-1.00	---	---	-1.00	-1.00	-1.00	-0.94	---	---	---	---	---	---	---	---	---	---	---	---	---	---	---	---	---	---	---	---	---	---	-0.77
CG14411	-1.00	---	-1.00	-1.00	-1.00	-1.00	-1.00	-1.00	-1.00	-1.00	-1.00	-1.00	-1.00	-1.00	-0.99	-1.00	-1.00	-1.00	-1.00	-1.00	-1.00	-1.00	-1.00	-1.00	-1.00	-0.99	-1.00	-0.24	-0.42	-0.28	-0.23	---	---	-0.32	---	-0.14	-0.18	-0.14	-0.34	-0.25	-0.18	-0.27	-0.07	-0.36	-0.20	-0.54	---	-0.12	-0.37
CG14414	-1.00	---	-1.00	-1.00	-1.00	-0.98	-1.00	-1.00	-1.00	-1.00	-1.00	-1.00	-1.00	-1.00	-1.00	-0.94	-1.00	-1.00	-1.00	-1.00	-1.00	-1.00	-1.00	-1.00	-1.00	-1.00	-1.00	-0.49	-0.34	-0.25	-0.58	---	---	-0.53	---	-0.57	-0.38	-0.58	-0.50	-0.43	-0.50	-0.70	-0.63	-0.66	-0.64	-0.44	---	-0.50	-0.45
CG14427	-1.00	---	-1.00	-1.00	-1.00	-1.00	-1.00	-1.00	-1.00	-1.00	-1.00	-1.00	-1.00	-1.00	-1.00	-1.00	-1.00	-1.00	-1.00	-1.00	-1.00	-1.00	-1.00	-1.00	-1.00	-1.00	-1.00	0.03	-0.03	-0.10	-0.01	---	---	0.10	---	0.08	0.07	0.08	-0.00	0.01	0.06	0.05	0.08	0.05	0.08	0.06	---	-0.02	0.08
CG14431	---	---	---	---	---	---	---	---	---	---	---	---	---	---	---	---	---	---	---	---	---	---	---	---	---	---	---	---	---	---	---	---	---	---	---	---	---	---	---	---	---	---	---	---	---	---	---	---	---
CG14434	-1.00	---	-1.00	-1.00	-1.00	-1.00	-1.00	-1.00	-1.00	-1.00	-0.99	-1.00	-1.00	-1.00	-1.00	-1.00	-1.00	-1.00	-1.00	-1.00	-0.99	-1.00	-1.00	-1.00	-1.00	-0.98	-1.00	-1.00	-0.96	-1.00	-0.98	---	---	-1.00	---	-1.00	-0.96	-1.00	-1.00	-1.00	-1.00	-0.97	-1.00	-0.97	-1.00	-0.99	---	-0.96	-1.00
CG14435	---	---	---	---	---	---	---	---	-1.00	---	---	---	---	-1.00	---	---	---	---	---	---	---	---	---	---	---	-1.00	---	---	---	---	---	---	---	---	---	---	---	---	---	---	---	---	---	---	---	---	---	---	---
CG14438	-1.00	---	-1.00	-1.00	-1.00	-1.00	-1.00	-1.00	-1.00	-1.00	-1.00	-1.00	-1.00	-1.00	-1.00	-1.00	-1.00	-1.00	-1.00	-1.00	-1.00	-1.00	-1.00	-1.00	-1.00	-0.99	-1.00	-0.82	-0.67	-0.76	-0.87	---	---	-0.86	---	-0.85	-0.90	-0.93	-0.90	-0.91	-0.93	-0.96	-0.96	-0.90	-0.94	-0.93	---	-0.90	-0.89
CG14439	---	---	---	---	---	---	---	---	---	---	---	---	---	---	---	---	---	---	---	---	---	---	---	---	---	---	---	---	---	---	---	---	---	---	---	---	---	---	---	---	---	---	---	---	---	---	---	---	---
CG1444	-1.00	---	-1.00	-1.00	-1.00	-1.00	-1.00	-1.00	-1.00	-1.00	-1.00	-1.00	-1.00	-1.00	-1.00	-1.00	-1.00	-1.00	-1.00	-1.00	-1.00	-1.00	-1.00	-1.00	-1.00	-1.00	-1.00	-1.00	-1.00	-0.99	-1.00	---	---	-1.00	---	-1.00	-1.00	-1.00	-1.00	-1.00	-1.00	-1.00	-1.00	-1.00	-1.00	-1.00	---	-1.00	-1.00
CG14441	---	---	---	---	---	---	---	---	---	---	---	---	---	---	---	---	---	---	---	---	---	---	---	---	---	---	---	---	---	---	---	---	---	---	---	---	0.15	0.64	0.52	---	---	---	---	0.84	---	---	---	---	---
CG14442	-1.00	---	-1.00	-1.00	-1.00	-1.00	-1.00	-1.00	-1.00	-1.00	-1.00	-1.00	-1.00	-1.00	-1.00	-1.00	-0.93	-1.00	-1.00	-1.00	-1.00	-1.00	-1.00	-1.00	-1.00	-1.00	-1.00	-0.38	-0.35	-0.07	-0.27	---	---	-0.38	---	-0.58	-0.40	-0.36	-0.27	-0.55	-0.62	-0.56	-0.12	-0.19	-0.43	-0.32	---	0.02	-0.37
CG14446	---	---	-1.00	-1.00	-1.00	-1.00	-1.00	-1.00	-1.00	-1.00	-1.00	-1.00	-1.00	-1.00	---	-1.00	-1.00	---	-1.00	-1.00	---	---	---	-1.00	-1.00	-1.00	-1.00	---	-0.12	-0.05	-0.36	---	---	-0.04	---	0.23	-0.28	-0.21	-0.19	0.14	-0.14	-0.37	-0.66	0.09	-0.18	0.23	---	-0.09	-0.21
CG14450	-1.00	---	-1.00	-1.00	-1.00	-1.00	-1.00	-1.00	-1.00	-1.00	-1.00	-1.00	-1.00	-1.00	-1.00	-1.00	-1.00	-1.00	-1.00	-1.00	-1.00	-1.00	-1.00	-1.00	-1.00	-1.00	-1.00	-1.00	-0.49	-0.81	-0.48	---	---	-0.53	---	-0.69	-0.70	-0.60	-0.56	-0.76	-0.65	-0.92	-0.61	-0.67	-0.83	-0.85	---	-0.67	-0.93
CG14451	---	---	---	---	---	-1.00	---	-1.00	---	---	---	-1.00	---	-1.00	---	---	---	---	---	---	---	---	---	---	-1.00	---	---	---	---	---	---	---	---	---	---	---	---	---	---	---	---	---	---	---	---	---	---	-1.00	---
CG14459	---	---	---	---	---	---	---	---	---	---	---	---	---	---	---	---	---	---	---	---	---	---	---	---	---	---	---	---	---	---	---	---	---	---	---	---	---	---	---	---	---	---	---	---	---	---	---	---	---
CG14463	-1.00	---	-1.00	-1.00	-1.00	-1.00	-1.00	-1.00	-1.00	-1.00	-1.00	-1.00	-1.00	-1.00	-1.00	-1.00	-1.00	-0.99	-1.00	-1.00	-1.00	-0.99	-1.00	-1.00	-1.00	-0.99	-0.99	-0.89	-0.89	-0.82	-0.89	---	---	-0.72	---	-0.88	-0.86	-0.89	-0.91	-0.84	-0.83	-0.82	-0.82	-0.83	-0.86	-0.88	---	-0.85	-0.83
CG14464	-1.00	---	-1.00	-1.00	-1.00	-0.99	-0.99	-1.00	-1.00	-1.00	-1.00	-1.00	-1.00	-1.00	-1.00	-1.00	-1.00	-1.00	-1.00	-1.00	-1.00	-1.00	-1.00	-1.00	-1.00	-1.00	-1.00	-0.92	-0.88	-0.96	-1.00	---	---	-0.98	---	-0.97	-0.98	-0.96	-0.95	-0.92	-0.96	-0.98	-0.98	-0.97	-0.97	-0.94	---	-0.97	-0.95
CG14476	-1.00	---	-1.00	-1.00	-1.00	-1.00	-1.00	-1.00	-1.00	-1.00	-1.00	-1.00	-1.00	-1.00	-1.00	-1.00	-1.00	-1.00	-1.00	-1.00	-1.00	-1.00	-1.00	-1.00	-1.00	-1.00	-1.00	-0.97	-0.97	-0.97	-0.97	---	---	-0.95	---	-0.97	-0.97	-0.97	-0.98	-0.97	-0.98	-0.96	-0.98	-0.99	-0.98	-0.98	---	-0.99	-0.98
CG14478	-1.00	---	-1.00	-1.00	-1.00	-1.00	-1.00	-1.00	-1.00	-1.00	-1.00	-1.00	-1.00	-1.00	-1.00	-1.00	-1.00	-1.00	-1.00	-1.00	-1.00	-1.00	-1.00	-1.00	-1.00	-1.00	-1.00	0.05	0.10	0.09	0.00	---	---	0.04	---	-0.08	0.07	0.06	0.01	0.21	0.02	-0.12	-0.10	-0.12	-0.01	0.05	---	0.02	-0.01
CG14480	-1.00	---	-1.00	-1.00	-1.00	-1.00	-1.00	-1.00	-1.00	-1.00	-1.00	-1.00	-1.00	-1.00	-1.00	-1.00	-1.00	-1.00	-1.00	-1.00	-1.00	-1.00	-1.00	-1.00	-1.00	-1.00	-1.00	-0.90	-0.93	-0.92	-0.94	---	---	-0.97	---	-0.94	-0.96	-0.92	-0.94	-0.95	-0.90	-0.97	-0.99	-0.97	-0.92	-0.91	---	-0.96	-0.93
CG14482	-0.84	---	-0.68	-0.54	-0.70	-0.86	---	---	-0.81	-1.00	-0.91	---	-1.00	-0.74	---	-0.92	---	---	---	-1.00	-1.00	-0.94	---	-1.00	---	-0.74	-1.00	-0.87	-0.67	-0.68	-1.00	---	---	---	---	-0.89	-0.62	-0.64	-0.85	---	---	---	-0.86	-0.91	---	-0.60	---	-0.67	-0.91
CG14483	-1.00	---	-1.00	-1.00	-1.00	-1.00	-1.00	-1.00	-1.00	-1.00	-0.99	-1.00	-1.00	-1.00	-1.00	-1.00	-1.00	-1.00	-1.00	-0.98	-0.99	-0.99	-1.00	-1.00	-1.00	-1.00	-0.99	-1.00	-0.90	-0.98	-0.98	---	---	-1.00	---	-0.96	-0.98	-0.99	-0.96	-0.98	-0.97	-0.95	-0.99	-0.98	-0.94	-0.98	---	-0.90	-1.00
CG14490	---	---	---	---	---	---	---	---	---	---	---	---	---	---	---	---	---	---	---	---	---	---	---	---	---	---	---	---	---	---	---	---	---	---	---	---	---	---	---	---	---	---	---	---	---	---	---	---	---
CG14502	---	---	---	---	---	---	---	---	---	---	---	---	---	---	---	---	---	---	---	---	---	---	---	---	---	---	---	---	---	---	---	---	---	---	---	---	---	---	---	---	---	---	---	---	---	---	---	---	---
CG14505	---	---	---	---	---	---	---	---	---	---	---	---	---	---	---	---	---	---	---	---	---	---	---	---	---	---	---	---	---	---	---	---	---	---	---	---	---	---	---	---	---	---	---	---	---	---	---	---	---
CG14507	---	---	---	---	-1.00	-1.00	---	---	-1.00	---	---	---	---	---	---	---	---	---	---	---	---	---	---	---	---	---	---	---	---	---	---	---	---	---	---	---	---	---	---	---	---	---	---	---	---	---	---	-0.69	---
CG14508	---	---	---	---	---	---	---	---	---	---	---	---	---	---	---	---	---	---	---	---	---	---	---	---	---	---	---	---	---	---	---	---	---	---	---	---	---	---	---	---	---	---	---	---	---	---	---	---	---
CG14511	---	---	---	---	---	---	---	---	---	---	-1.00	-1.00	---	---	---	---	---	---	---	---	-1.00	---	---	---	---	---	---	---	---	---	---	---	---	---	---	---	---	---	---	---	---	---	---	---	---	---	---	---	---
CG14512	---	---	-1.00	-1.00	-1.00	-1.00	-1.00	-1.00	-1.00	-1.00	-1.00	-1.00	-1.00	-1.00	-1.00	-1.00	-1.00	-1.00	-1.00	-1.00	-1.00	-1.00	-1.00	-1.00	-1.00	-1.00	-1.00	-0.19	-0.71	---	-0.65	---	---	-0.84	---	-0.57	-0.71	-1.00	-0.91	-0.85	-0.84	---	-0.92	-0.96	-0.93	-0.94	---	-0.82	-0.86
CG14516	---	---	---	---	---	---	---	---	---	---	-1.00	---	---	---	---	---	---	---	---	---	---	---	---	---	---	---	---	---	---	---	---	---	---	---	---	---	---	---	---	---	---	---	---	-0.65	---	---	---	---	---
CG14523	---	---	---	---	---	---	---	---	---	---	---	---	---	---	---	---	---	---	---	---	---	---	---	---	---	---	---	---	---	---	---	---	---	---	---	---	---	---	---	---	---	---	---	---	---	---	---	---	---
CG14527	---	---	---	---	---	---	---	---	---	---	---	---	---	---	---	---	---	---	---	---	---	---	---	---	---	---	---	---	---	---	---	---	---	---	---	---	---	---	---	---	---	---	---	---	---	---	---	---	---
CG14543	---	---	---	---	---	-1.00	---	---	-1.00	---	---	---	---	---	---	---	---	---	---	---	---	---	---	---	---	---	-1.00	-0.05	0.33	---	0.27	---	---	---	---	0.44	---	0.22	0.08	---	0.62	---	---	---	---	---	---	0.64	0.45
CG14544	-1.00	---	-1.00	-1.00	-1.00	-1.00	-1.00	---	-1.00	-1.00	-1.00	-1.00	-1.00	-1.00	-1.00	-1.00	-1.00	---	---	-1.00	-1.00	-1.00	---	---	-1.00	---	-1.00	0.17	0.07	0.41	---	---	---	-0.46	---	0.14	0.06	0.13	0.35	---	0.24	---	-0.20	0.02	---	---	---	-0.05	-0.04
CG14545	---	---	---	---	---	---	---	---	---	---	---	---	---	---	---	---	---	---	---	---	---	---	---	---	---	---	---	---	---	---	---	---	---	---	---	---	---	---	---	---	---	---	---	---	---	---	---	---	---
CG14550	-1.00	---	-0.97	-0.79	-0.87	-1.00	-1.00	-0.94	-1.00	-1.00	-1.00	-0.91	-0.96	-1.00	-1.00	-1.00	-1.00	-1.00	-1.00	-0.97	-1.00	-1.00	-1.00	-1.00	-1.00	-0.96	-1.00	-0.58	-0.22	-0.68	-0.54	---	---	-0.73	---	-0.34	-0.65	-0.41	-0.84	-0.41	-0.68	---	-0.58	-0.43	-0.71	-0.67	---	-0.59	-0.56
CG14561	-1.00	---	-1.00	-1.00	-1.00	-1.00	-1.00	-0.99	-1.00	-1.00	-1.00	-1.00	-1.00	-1.00	-1.00	-1.00	-1.00	-1.00	-1.00	-1.00	-1.00	-1.00	-1.00	-1.00	-1.00	-1.00	-1.00	-0.10	-0.14	-0.09	-0.18	---	---	-0.10	---	-0.12	-0.13	-0.20	-0.20	-0.26	-0.24	-0.28	-0.26	-0.25	-0.27	-0.18	---	-0.18	-0.11
CG14562	---	---	---	---	-1.00	-1.00	-1.00	---	-1.00	---	-1.00	---	-1.00	---	---	---	---	-1.00	---	---	---	---	---	-1.00	---	---	-1.00	---	-1.00	---	---	---	---	---	---	-0.80	---	-1.00	-0.92	---	-0.51	---	-0.52	---	---	---	---	-0.46	---
CG14570	-1.00	---	-1.00	---	-1.00	-1.00	---	---	-1.00	---	-1.00	---	-1.00	---	---	---	---	---	---	---	---	---	---	-1.00	---	---	---	0.64	0.00	---	---	---	---	---	---	-0.33	0.31	---	---	---	---	---	-0.17	---	---	---	---	-0.23	-0.31
CG1458	-1.00	---	-1.00	-1.00	-1.00	-1.00	-0.98	-1.00	-1.00	-1.00	-1.00	-1.00	-1.00	-1.00	-1.00	-0.99	-1.00	-1.00	-1.00	-1.00	-1.00	-0.99	-1.00	-0.99	-1.00	-1.00	-1.00	-1.00	-1.00	-1.00	-1.00	---	---	-1.00	---	-1.00	-1.00	-1.00	-1.00	-1.00	-1.00	-1.00	-1.00	-1.00	-1.00	-0.99	---	-1.00	-1.00
CG14591	---	---	---	---	---	---	---	---	---	---	---	---	---	---	---	---	---	---	---	---	---	---	---	---	---	---	---	---	---	---	---	---	---	---	---	---	---	---	---	---	---	---	---	---	---	---	---	---	---
CG14613	---	---	---	-1.00	-1.00	---	---	---	-1.00	---	---	---	---	-1.00	---	-1.00	---	-1.00	---	---	-1.00	-1.00	-1.00	---	-1.00	-1.00	-1.00	---	-0.22	---	---	---	---	---	---	-0.10	---	---	---	-0.33	---	---	---	-0.47	---	---	---	-0.89	-0.80
CG14615	---	---	---	-1.00	---	-1.00	-1.00	-1.00	-1.00	-1.00	-1.00	-1.00	-1.00	-1.00	---	-1.00	-1.00	-1.00	-1.00	-1.00	-1.00	-1.00	---	-1.00	-1.00	-1.00	-1.00	---	---	---	---	---	---	---	---	---	---	---	-1.00	---	---	---	---	---	---	---	---	-1.00	---
CG14618	---	---	---	---	---	---	---	---	---	---	---	---	---	---	---	---	---	---	---	---	---	---	---	---	---	---	---	---	---	---	---	---	---	---	---	---	---	---	---	---	---	---	---	---	---	---	---	---	---
CG14619	-1.00	---	-1.00	-1.00	-1.00	-1.00	-1.00	-0.99	-1.00	-1.00	-1.00	-1.00	-1.00	-1.00	-1.00	-1.00	-1.00	-1.00	-1.00	-1.00	-1.00	-1.00	-1.00	-1.00	-0.99	-1.00	-1.00	-0.75	-0.69	-0.90	-0.81	---	---	-0.71	---	-0.70	-0.65	-0.64	-0.72	-0.76	-0.74	-0.93	-0.84	-0.77	-0.73	-0.79	---	-0.75	-0.73
CG14621	---	---	-1.00	---	---	---	---	---	---	---	---	---	---	---	---	---	---	-1.00	---	---	---	---	---	---	---	---	---	---	---	---	---	---	---	---	---	---	---	---	---	---	---	---	---	---	---	---	---	-0.91	---
CG1463	-1.00	---	-1.00	-1.00	-1.00	-1.00	-0.99	-1.00	-1.00	-1.00	-1.00	-1.00	-1.00	-1.00	-1.00	-0.99	-1.00	-1.00	-1.00	-1.00	-1.00	-1.00	-1.00	-1.00	-1.00	-1.00	-1.00	-0.47	-0.70	-0.80	-0.76	---	---	-0.90	---	-0.63	-0.80	-0.66	-0.71	-0.80	-0.80	-0.91	-0.78	-0.75	-0.83	-0.73	---	-0.93	-0.67
CG14630	---	---	---	---	---	---	---	---	---	---	---	---	---	---	---	---	---	---	---	---	---	---	---	---	---	---	---	---	---	---	---	---	---	---	---	---	---	---	---	---	---	---	---	---	---	---	---	-0.58	---
CG14636	---	---	---	---	---	---	---	---	---	---	---	---	---	---	---	---	---	---	---	---	---	---	---	---	---	---	---	---	---	---	---	---	---	---	---	---	---	---	---	---	---	---	---	---	---	---	---	---	---
CG14641	-1.00	---	-1.00	-1.00	-1.00	-1.00	-1.00	-1.00	-1.00	-1.00	-1.00	-1.00	-1.00	-1.00	-1.00	-1.00	-1.00	-1.00	-1.00	-1.00	-1.00	-1.00	-1.00	-1.00	-1.00	-1.00	-1.00	-0.76	-0.78	-0.83	-0.85	---	---	-0.81	---	-0.78	-0.82	-0.80	-0.81	-0.87	-0.81	-0.84	-0.85	-0.85	-0.79	-0.84	---	-0.82	-0.81
CG14645	-1.00	---	-1.00	-1.00	---	-1.00	---	-1.00	-1.00	---	---	---	-1.00	---	---	-1.00	---	---	---	---	-1.00	---	---	---	-1.00	---	-1.00	---	-0.22	-0.24	---	---	---	---	---	-0.48	-0.25	-0.81	-0.90	---	---	---	-0.74	-0.71	---	---	---	-0.43	---
CG14646	-1.00	---	-1.00	-1.00	-1.00	-1.00	-1.00	-1.00	-1.00	-1.00	-1.00	-1.00	-1.00	-1.00	-1.00	-1.00	-1.00	-1.00	-1.00	-1.00	-1.00	-1.00	-1.00	-1.00	-1.00	-1.00	-1.00	-0.18	-0.53	-0.33	-0.61	---	---	-0.87	---	-0.86	-0.55	-0.57	-0.57	-0.60	-0.77	-0.72	-0.82	-0.76	-0.82	-0.74	---	-0.77	-0.76
CG14647	-1.00	---	-1.00	-1.00	-1.00	-1.00	-1.00	-1.00	-1.00	-1.00	-0.96	-0.96	-1.00	-1.00	-1.00	-1.00	-1.00	-1.00	-1.00	-1.00	-1.00	-1.00	-1.00	-1.00	-1.00	-1.00	-1.00	-0.16	-0.31	-0.52	-0.04	---	---	-0.40	---	-0.49	-0.32	-0.10	-0.31	-0.33	-0.26	---	-0.40	-0.46	---	-0.47	---	-0.35	-0.35
CG14650	-1.00	---	-1.00	-1.00	-1.00	-1.00	-1.00	-1.00	-1.00	-1.00	-1.00	-1.00	-1.00	-1.00	-1.00	-1.00	-1.00	-1.00	-1.00	-1.00	-1.00	-1.00	-1.00	-1.00	-1.00	-1.00	-1.00	-1.00	-1.00	-1.00	-1.00	---	---	-0.98	---	-0.99	-0.99	-0.97	-0.99	-0.98	-0.99	-0.98	-0.99	-1.00	-0.98	-0.99	---	-1.00	-0.99
CG14651	---	---	---	---	---	---	---	---	---	---	---	---	---	---	---	---	---	---	---	---	---	---	---	---	---	---	---	---	---	---	---	---	---	---	---	---	---	---	---	---	---	---	---	---	---	---	---	---	---
CG14655	---	---	---	---	---	---	---	---	---	---	---	---	---	-1.00	---	---	---	---	-1.00	---	---	---	---	---	---	---	---	---	---	---	---	---	---	---	---	---	---	---	---	---	---	---	---	---	---	---	---	---	---
CG14657	-1.00	---	-1.00	-1.00	-1.00	-1.00	-1.00	-1.00	-1.00	-1.00	-1.00	-1.00	-1.00	-1.00	-1.00	-1.00	-1.00	-1.00	-1.00	-1.00	-0.98	-1.00	-1.00	-1.00	-1.00	-1.00	-1.00	-0.77	-0.96	-0.72	-0.81	---	---	-0.79	---	-0.77	-0.62	-0.70	-0.77	-0.76	-0.68	-0.78	-0.82	-0.89	-0.72	-0.72	---	-0.78	-0.71
CG14662	---	---	---	---	---	---	---	---	---	---	---	---	---	---	---	---	---	---	---	---	---	---	---	---	---	---	---	---	---	---	---	---	---	---	---	---	---	---	---	---	---	---	---	---	---	---	---	---	---
CG14667	-0.81	---	-1.00	-1.00	-1.00	-1.00	-1.00	-1.00	-1.00	-1.00	-1.00	-1.00	-1.00	-1.00	-1.00	-1.00	-1.00	-0.97	-1.00	-1.00	-1.00	-1.00	-1.00	-1.00	-1.00	-1.00	-1.00	-0.13	-0.06	-0.04	-0.22	---	---	0.09	---	0.04	-0.22	-0.15	0.09	-0.05	-0.44	-0.10	0.06	-0.52	-0.52	-0.08	---	-0.46	-0.22
CG14671	-1.00	---	-1.00	-1.00	-0.98	-1.00	-1.00	-1.00	-1.00	-0.99	-1.00	-1.00	-1.00	-1.00	-1.00	-1.00	-1.00	-1.00	-1.00	-0.99	-1.00	-1.00	-1.00	-1.00	-1.00	-1.00	-1.00	-0.60	-0.60	-0.40	-0.87	---	---	-0.56	---	-0.63	-0.63	-0.63	-0.77	-0.67	-0.67	-0.81	-0.61	-0.70	-0.74	-0.56	---	-0.83	-0.89
CG14683	-1.00	---	-1.00	-1.00	-1.00	-1.00	-1.00	-1.00	-1.00	-1.00	-1.00	-1.00	-1.00	-1.00	-1.00	-1.00	-1.00	-1.00	-1.00	-1.00	-1.00	-1.00	-1.00	-1.00	-1.00	-1.00	-1.00	-0.92	-0.99	-0.98	-0.97	---	---	-0.92	---	-0.94	-0.99	-0.86	-0.96	-1.00	-0.96	-1.00	-0.98	-0.97	-1.00	-0.96	---	-0.98	-0.98
CG14688	-1.00	---	-1.00	-1.00	-1.00	-1.00	-1.00	-1.00	-1.00	-1.00	-1.00	-1.00	-1.00	-1.00	-1.00	-1.00	-1.00	-1.00	-1.00	-1.00	-1.00	-1.00	-1.00	-1.00	-1.00	-1.00	-1.00	-0.60	-0.67	-0.82	-0.91	---	---	-0.98	---	-0.98	-0.98	-0.97	-0.84	-0.93	-0.90	-0.76	-0.94	-0.93	-0.90	-0.76	---	-0.97	-1.00
CG14694	---	---	-1.00	---	---	---	---	---	-1.00	---	---	---	---	---	---	---	---	---	---	---	---	---	---	---	---	---	---	---	---	0.43	---	---	---	---	---	0.53	0.14	-0.33	---	---	0.20	---	-0.55	-0.30	---	-0.36	---	-0.28	---
CG14710	-1.00	---	-1.00	-1.00	-1.00	-1.00	-1.00	-1.00	-1.00	-1.00	-1.00	-1.00	-1.00	-1.00	-1.00	-1.00	-1.00	-1.00	-1.00	-1.00	-1.00	-1.00	-1.00	-1.00	-1.00	-1.00	-1.00	-0.75	-0.47	-0.27	-0.43	---	---	-0.42	---	-0.61	-0.72	-0.59	-0.49	-0.82	-0.71	-0.62	-0.66	-0.81	-0.68	-0.48	---	-0.78	-0.64
CG14711	-1.00	---	-1.00	-1.00	-1.00	-1.00	-1.00	-1.00	-1.00	-1.00	-1.00	-1.00	-1.00	-1.00	-1.00	-1.00	-1.00	-1.00	-1.00	-1.00	-1.00	-1.00	-1.00	-1.00	-1.00	-1.00	-0.94	-0.59	-0.62	-0.82	-0.78	---	---	-0.04	---	-0.46	-0.38	-0.35	0.12	-0.31	-0.33	---	-0.51	-0.35	-0.65	-0.18	---	-0.20	-0.28
CG14712	-1.00	---	-1.00	-1.00	-1.00	-1.00	-1.00	-1.00	-1.00	-1.00	-1.00	-1.00	-1.00	-1.00	-1.00	-1.00	-1.00	-1.00	-1.00	-1.00	-1.00	-1.00	-1.00	-1.00	-1.00	-1.00	-1.00	-0.01	-0.58	-0.45	-0.56	---	---	-0.09	---	-0.61	-0.60	-0.47	-0.62	-0.71	-0.26	-0.44	-0.25	-0.32	-0.73	-0.45	---	-0.51	-0.63
CG14715	-1.00	---	-1.00	-1.00	-1.00	-1.00	-1.00	-1.00	-1.00	-1.00	-1.00	-1.00	-1.00	-1.00	-1.00	-1.00	-1.00	-1.00	-1.00	-0.99	-1.00	-1.00	-1.00	-1.00	-1.00	-1.00	-1.00	-1.00	-1.00	-0.99	-0.98	---	---	-1.00	---	-1.00	-1.00	-1.00	-1.00	-1.00	-0.99	-1.00	-1.00	-0.99	-1.00	-0.99	---	-0.99	-1.00
CG14721	---	---	---	---	-1.00	---	---	---	---	---	---	---	---	---	---	---	---	---	---	---	---	-1.00	---	---	---	---	---	---	---	---	---	---	---	---	---	---	---	---	---	---	---	---	---	---	---	---	---	---	---
CG14722	-1.00	---	-1.00	-1.00	-1.00	-1.00	-1.00	-1.00	-1.00	-1.00	-1.00	-1.00	-1.00	-1.00	-1.00	-1.00	-1.00	-1.00	-1.00	-1.00	-1.00	-1.00	-1.00	-1.00	-1.00	-1.00	-1.00	-0.88	-0.85	-0.97	-0.96	---	---	-0.96	---	-0.93	-0.91	-0.90	-0.92	-0.94	-0.96	-0.96	-0.93	-0.98	-0.95	-0.93	---	-0.98	-0.96
CG14749	-1.00	---	-1.00	-1.00	-1.00	-1.00	-1.00	-1.00	-1.00	-1.00	-1.00	-1.00	-1.00	-1.00	-1.00	-1.00	-1.00	-1.00	-1.00	-1.00	-1.00	-1.00	-1.00	-1.00	-1.00	-1.00	-1.00	-0.83	-0.93	-0.94	-0.95	---	---	-1.00	---	-0.95	-0.94	-0.99	-0.98	-0.97	-0.94	-0.95	-0.96	-0.94	-0.98	-0.93	---	-0.98	-0.99
CG14757	---	---	-1.00	-1.00	-1.00	-1.00	-1.00	---	-1.00	---	---	-1.00	-1.00	-1.00	-1.00	-1.00	-1.00	-1.00	---	-1.00	-1.00	-1.00	---	-1.00	---	-1.00	---	-0.92	---	---	---	---	---	---	---	---	---	---	---	---	---	---	---	---	---	---	---	-0.93	---
CG14763	---	---	---	-1.00	-1.00	-1.00	-1.00	---	-1.00	---	-1.00	-1.00	-1.00	---	---	---	-1.00	---	---	---	-1.00	-1.00	-1.00	---	---	-1.00	-1.00	-0.82	-0.70	---	---	---	---	---	---	---	-0.74	-0.43	---	---	-0.82	---	---	---	---	-0.43	---	-0.36	-0.85
CG14764	-1.00	---	-1.00	-1.00	-1.00	-0.99	-1.00	-1.00	-1.00	-1.00	-1.00	-1.00	-1.00	-1.00	-1.00	-1.00	-1.00	-1.00	-1.00	-1.00	-1.00	-1.00	-1.00	-1.00	-1.00	-1.00	-1.00	-1.00	-0.66	-1.00	-1.00	---	---	-0.90	---	-0.98	-0.98	-0.93	-0.91	-0.90	-0.88	-1.00	-0.81	-0.86	-0.92	-0.87	---	-0.94	-0.98
CG14767	-1.00	---	-1.00	-1.00	-1.00	-1.00	-1.00	-1.00	-1.00	-1.00	-1.00	-1.00	-1.00	-0.99	-1.00	-1.00	-1.00	-1.00	-1.00	-1.00	-1.00	-1.00	-1.00	-1.00	-1.00	-1.00	-1.00	-0.38	0.00	0.08	0.05	---	---	0.20	---	0.17	-0.27	-0.13	-0.05	-0.30	-0.55	-0.46	-0.21	-0.30	-0.32	-0.47	---	-0.34	-0.25
CG14785	---	---	---	---	---	---	---	---	---	-1.00	---	---	---	---	---	---	---	---	---	---	---	---	---	---	---	---	---	---	---	---	---	---	---	---	---	---	---	---	---	---	---	---	---	---	---	---	---	-0.77	---
CG14786	-1.00	---	-1.00	-1.00	-1.00	-1.00	-1.00	-1.00	-1.00	-1.00	-1.00	-1.00	-1.00	-1.00	-1.00	-1.00	-1.00	-1.00	-1.00	-1.00	-1.00	-1.00	-1.00	-1.00	-1.00	-1.00	-1.00	---	-0.78	-0.95	---	---	---	-0.75	---	-0.73	-0.52	-1.00	-0.76	-1.00	-0.98	-0.91	-0.81	-0.79	-1.00	-0.81	---	-0.79	-0.86
CG14787	-1.00	---	-1.00	-1.00	-1.00	-1.00	-1.00	-1.00	-1.00	-1.00	-1.00	-1.00	-1.00	-1.00	-1.00	-1.00	-1.00	-1.00	-1.00	-1.00	-1.00	-1.00	-1.00	-1.00	-1.00	-1.00	-1.00	-0.48	0.12	-0.74	---	---	---	---	---	-0.91	-0.57	---	-0.47	-0.85	-0.68	---	-0.67	-0.41	---	-0.43	---	-0.36	-0.72
CG14797	-1.00	---	-1.00	-1.00	-1.00	-1.00	-1.00	---	-1.00	-1.00	-1.00	-1.00	-1.00	-1.00	-1.00	-1.00	-1.00	---	---	---	---	---	-1.00	-1.00	-1.00	---	-1.00	---	---	---	---	---	---	---	---	---	---	---	---	---	---	---	---	---	---	---	---	---	-0.13
CG14798	---	---	---	---	---	---	---	-1.00	---	---	---	---	---	-1.00	---	---	---	---	---	---	---	-1.00	---	---	---	---	-1.00	---	---	---	---	---	---	---	---	---	---	---	---	---	---	---	---	---	---	---	---	---	---
CG14803	-1.00	---	-1.00	-1.00	-1.00	-1.00	-1.00	-1.00	-1.00	-1.00	-1.00	-1.00	-1.00	-1.00	-1.00	-1.00	-1.00	-1.00	-1.00	-1.00	-1.00	-1.00	-1.00	-1.00	-1.00	-1.00	-1.00	-1.00	-1.00	-0.99	-0.93	---	---	-0.96	---	-0.99	-0.97	-0.99	-1.00	-0.98	-0.98	-1.00	-0.99	-1.00	-0.99	-1.00	---	-0.99	-0.96
CG14805	-1.00	---	-1.00	-1.00	-1.00	-1.00	-1.00	-1.00	-1.00	-1.00	-1.00	-1.00	-1.00	-1.00	-1.00	-1.00	-1.00	-1.00	-1.00	-1.00	-1.00	-1.00	-1.00	-1.00	-1.00	-1.00	-1.00	-1.00	-0.93	-0.96	-1.00	---	---	-1.00	---	-1.00	-0.99	-0.99	-1.00	-0.98	-0.99	-0.99	-1.00	-1.00	-0.99	-0.99	---	-1.00	-0.98
CG14806	-1.00	---	-0.99	-0.93	-1.00	-0.97	-0.98	-0.94	-0.99	-1.00	-0.99	-0.98	-0.98	-0.98	-1.00	-0.98	-0.97	-0.98	-0.94	-0.95	-0.99	-0.97	-0.96	-0.98	-0.98	-0.99	-0.98	-0.98	-1.00	-0.97	-0.92	---	---	-0.89	---	-0.97	-0.97	-0.92	-0.94	-0.94	-0.95	-1.00	-1.00	-0.89	-0.96	-0.98	---	-0.95	-0.97
CG14812	-1.00	---	-1.00	-1.00	-0.98	-1.00	-1.00	-1.00	-0.99	-1.00	-1.00	-1.00	-1.00	-1.00	-1.00	-1.00	-0.99	-1.00	-1.00	-0.99	-0.95	-1.00	-1.00	-0.99	-1.00	-1.00	-1.00	-0.91	-0.88	-0.92	-0.94	---	---	-0.94	---	-0.89	-0.95	-0.86	-0.99	-0.88	-0.93	-1.00	-0.98	-0.92	-0.88	-0.90	---	-0.95	-0.91
CG14814	---	---	-1.00	-1.00	-1.00	-0.97	-1.00	---	-1.00	---	-1.00	---	-1.00	-1.00	-1.00	-1.00	-1.00	-1.00	---	-1.00	---	---	---	-1.00	-1.00	-1.00	-1.00	-1.00	-0.94	---	-0.73	---	---	---	---	-0.93	-0.69	-0.55	-0.66	---	-0.91	---	-0.64	-1.00	---	-0.75	---	-0.83	-0.91
CG14817	-1.00	---	-1.00	-1.00	-0.93	-1.00	-1.00	-1.00	-1.00	-1.00	-1.00	-1.00	-1.00	-1.00	-1.00	-1.00	-1.00	-1.00	-1.00	-1.00	-1.00	-0.98	-1.00	-1.00	-1.00	-1.00	-1.00	-0.76	-0.61	-0.63	-0.94	---	---	-0.86	---	-0.86	-0.89	-0.61	-0.95	-0.80	-0.86	---	-0.46	-0.71	-0.58	-0.86	---	-0.84	-0.79
CG14818	---	---	-1.00	-0.95	---	-0.89	-1.00	-1.00	-1.00	---	-1.00	-1.00	-1.00	-1.00	---	-0.85	-1.00	-1.00	-1.00	-0.92	-1.00	---	---	-1.00	-0.94	-1.00	-1.00	---	---	---	---	---	---	---	---	---	---	---	---	---	---	---	---	---	---	---	---	-1.00	---
CG14830	---	---	---	---	---	---	---	---	---	---	---	---	-1.00	---	---	---	---	---	---	---	---	---	-1.00	---	---	---	---	---	---	---	---	---	---	---	---	---	---	---	---	---	---	---	---	---	---	---	---	-0.50	---
CG14857	---	---	---	---	---	---	---	---	---	---	---	---	---	---	---	---	---	---	---	---	---	---	---	---	---	---	---	---	---	---	---	---	---	---	---	---	---	---	---	---	---	---	---	---	---	---	---	---	---
CG1486	-1.00	---	-1.00	-1.00	-1.00	-1.00	-1.00	-1.00	-1.00	-1.00	-1.00	-1.00	-1.00	-1.00	-1.00	-1.00	-1.00	-1.00	-1.00	-1.00	-1.00	-1.00	-1.00	-1.00	-1.00	-1.00	-1.00	0.00	-0.36	-0.28	-0.30	---	---	-0.47	---	-0.48	-0.40	-0.54	-0.33	-0.29	-0.41	-0.25	-0.32	-0.39	-0.04	0.15	---	-0.37	-0.36
CG14860	-1.00	---	-1.00	-1.00	-1.00	-1.00	-1.00	-1.00	-1.00	-1.00	-1.00	-1.00	-1.00	-1.00	-1.00	-1.00	-1.00	-1.00	-1.00	-1.00	-1.00	-1.00	-1.00	-1.00	-1.00	-1.00	-1.00	-0.91	-0.77	-0.73	-0.75	---	---	-0.93	---	-0.81	-0.79	-0.78	-0.89	-0.98	-0.80	-0.89	-0.80	-0.98	-0.92	-0.87	---	-0.86	-0.87
CG14864	---	---	---	---	---	---	---	---	---	---	---	---	---	---	---	---	---	---	---	---	---	---	---	---	---	---	---	---	---	---	---	---	---	---	---	---	---	---	---	---	---	---	---	---	---	---	---	---	---
CG14868	-1.00	---	---	---	-1.00	-1.00	-1.00	---	-1.00	-1.00	-1.00	-1.00	-1.00	-1.00	-1.00	-1.00	-1.00	-1.00	-1.00	-1.00	-1.00	-1.00	-1.00	-1.00	-1.00	---	-1.00	---	-1.00	-1.00	-1.00	---	---	-1.00	---	-1.00	-1.00	-0.88	-1.00	-1.00	-1.00	---	-1.00	-1.00	---	-0.90	---	-1.00	-1.00
CG14879	---	---	-1.00	---	---	---	---	---	---	---	---	-1.00	---	-1.00	---	-1.00	-1.00	---	---	---	---	-1.00	---	---	-1.00	---	-1.00	---	---	---	---	---	---	---	---	-0.57	---	---	-1.00	---	---	---	-1.00	-1.00	---	---	---	-1.00	-0.90
CG14881	-1.00	---	-1.00	-1.00	-1.00	-1.00	-1.00	-1.00	-1.00	-1.00	-1.00	-1.00	-1.00	-1.00	-1.00	-1.00	-1.00	-1.00	-1.00	-1.00	-1.00	-1.00	-1.00	-1.00	-1.00	-1.00	-1.00	-0.96	-0.74	-0.66	-0.89	---	---	-0.66	---	-0.95	-0.63	-0.90	-0.79	-0.77	-0.79	-0.75	-0.80	-0.69	-0.74	-0.86	---	-0.75	-0.91
CG14883	-1.00	---	---	---	---	---	---	---	---	---	---	---	---	---	---	---	---	---	---	---	---	---	---	---	---	---	---	---	---	---	---	---	---	---	---	---	-0.71	---	---	---	---	---	---	---	---	---	---	0.04	---
CG14894	-1.00	---	-1.00	-1.00	-1.00	-1.00	-1.00	-1.00	-1.00	-1.00	-1.00	-1.00	-1.00	-1.00	-1.00	-1.00	-1.00	-1.00	-1.00	-1.00	-1.00	-1.00	-1.00	-1.00	-1.00	-1.00	-1.00	-1.00	-1.00	-1.00	-1.00	---	---	-1.00	---	-1.00	-1.00	-1.00	-1.00	-1.00	-1.00	-1.00	-1.00	-1.00	-0.99	-1.00	---	-1.00	-1.00
CG14898	-1.00	---	-1.00	-1.00	-1.00	-0.96	-1.00	-1.00	-1.00	-1.00	-1.00	-1.00	-1.00	-1.00	-1.00	-1.00	-1.00	-1.00	-0.94	-1.00	-0.98	-0.98	-1.00	-1.00	-1.00	-1.00	-0.95	-0.86	-1.00	-1.00	-1.00	---	---	-1.00	---	-0.94	-0.94	-1.00	-0.94	-1.00	-0.96	-1.00	-0.96	-1.00	-1.00	-1.00	---	-0.98	-1.00
CG14903	-0.79	---	-1.00	-1.00	-1.00	-1.00	-0.95	-1.00	-0.97	-1.00	-0.97	-0.96	-0.95	-1.00	-0.96	-1.00	-1.00	-1.00	-1.00	-1.00	-1.00	-1.00	-0.91	-1.00	-0.91	-0.91	-1.00	-1.00	-1.00	-1.00	-0.82	---	---	-1.00	---	-1.00	-0.91	-0.83	-1.00	-1.00	-0.73	---	-1.00	-0.93	---	-1.00	---	-1.00	-1.00
CG14906	-1.00	---	-1.00	-1.00	-1.00	-1.00	-1.00	-1.00	-1.00	-1.00	-1.00	-1.00	-1.00	---	-1.00	-1.00	---	---	---	-1.00	---	-1.00	---	-1.00	-1.00	-1.00	-1.00	-0.12	-0.02	-0.18	---	---	---	---	---	-0.23	-0.37	---	-0.54	---	---	---	---	-0.47	---	---	---	-0.03	-0.41
CG14907	---	---	---	-1.00	-1.00	-1.00	-0.96	-1.00	-1.00	---	-1.00	-1.00	-1.00	-1.00	-1.00	-1.00	-1.00	-1.00	-1.00	-1.00	---	-1.00	-1.00	-1.00	-1.00	-1.00	-1.00	-0.94	---	-1.00	---	---	---	---	---	-0.78	-0.84	-0.59	-0.64	---	-0.68	---	-0.93	-0.95	---	-0.88	---	-0.84	-0.95
CG14915	-1.00	---	-1.00	-1.00	-1.00	-1.00	-1.00	-1.00	-1.00	-1.00	-1.00	-1.00	-1.00	-1.00	-1.00	-1.00	-1.00	-1.00	-1.00	-1.00	-1.00	-1.00	-1.00	-1.00	-1.00	-1.00	-1.00	-0.37	-0.32	-0.27	-0.25	---	---	-0.10	---	-0.06	-0.04	-0.08	-0.05	-0.01	-0.01	0.04	0.03	-0.06	-0.06	-0.09	---	-0.13	-0.16
CG1492	-1.00	---	-1.00	-1.00	-1.00	-1.00	-1.00	-1.00	-1.00	-1.00	-1.00	-1.00	-1.00	-1.00	-1.00	-1.00	-1.00	-1.00	-1.00	-1.00	-1.00	-1.00	-1.00	-1.00	-1.00	-1.00	-1.00	0.29	-0.40	-0.31	-0.14	---	---	-0.23	---	-0.08	-0.07	-0.30	-0.14	0.37	-0.03	0.00	-0.30	-0.13	-0.08	-0.18	---	-0.05	-0.08
CG14921	-1.00	---	---	---	---	---	---	---	---	---	---	---	---	---	---	-1.00	---	---	---	---	---	---	---	---	---	---	---	---	---	---	---	---	---	---	---	---	---	---	---	---	---	---	---	---	---	---	---	---	---
CG14931	---	---	---	---	---	---	---	---	---	---	---	---	---	---	---	---	---	---	---	---	---	---	---	---	---	---	---	---	---	---	---	---	---	---	---	---	---	---	---	---	---	---	---	---	---	---	---	---	---
CG14932	---	---	---	---	---	---	---	---	---	---	---	---	---	---	---	---	---	---	---	---	---	---	---	---	---	---	---	---	0.73	---	---	---	---	---	---	---	---	---	---	---	---	---	---	---	---	---	---	0.04	---
CG14937	-1.00	---	-1.00	-1.00	-1.00	-1.00	-1.00	-1.00	-1.00	-1.00	-1.00	-1.00	-1.00	-1.00	-1.00	-1.00	-1.00	-1.00	-1.00	-1.00	-1.00	-1.00	-1.00	-1.00	-1.00	-1.00	-1.00	-0.08	-0.08	0.06	-0.12	---	---	-0.12	---	-0.14	-0.13	-0.24	-0.23	-0.24	-0.11	-0.15	-0.19	-0.17	-0.19	-0.14	---	-0.13	-0.28
CG14945	---	---	-1.00	-1.00	---	-1.00	-1.00	-1.00	-1.00	---	-1.00	-1.00	-1.00	-1.00	-1.00	-1.00	-1.00	-1.00	-1.00	-1.00	-1.00	-1.00	-1.00	-1.00	-1.00	-1.00	-1.00	-0.93	---	-1.00	-0.93	---	---	-1.00	---	-1.00	-0.90	-0.97	-0.96	---	-0.96	---	-1.00	-1.00	-1.00	-1.00	---	-1.00	-1.00
CG14961	---	---	---	---	---	---	---	---	---	---	---	---	---	---	---	---	---	---	---	---	---	---	---	---	---	---	---	---	---	---	---	---	---	---	---	---	---	---	---	---	---	---	---	---	---	---	---	---	---
CG14963	---	---	-1.00	-1.00	---	-1.00	-1.00	-1.00	-1.00	---	-1.00	-1.00	-1.00	-1.00	-1.00	---	-1.00	---	-1.00	-1.00	-1.00	-1.00	-1.00	-1.00	-1.00	-1.00	-1.00	---	---	---	---	---	---	---	---	-0.91	-0.90	-0.90	-1.00	---	---	---	---	---	---	---	---	---	---
CG14964	---	---	---	---	---	---	---	---	---	---	---	---	---	---	---	---	---	---	---	---	---	---	---	---	-1.00	---	---	---	---	---	---	---	---	---	---	---	---	---	---	---	---	---	---	---	---	---	---	---	---
CG14965	-1.00	---	-1.00	-1.00	-1.00	-1.00	-1.00	-1.00	-1.00	-1.00	-1.00	-1.00	-1.00	-1.00	-1.00	-1.00	-1.00	-1.00	-1.00	-1.00	-1.00	-1.00	-1.00	-1.00	-1.00	-1.00	-1.00	-0.49	-0.66	-0.42	-0.54	---	---	-0.44	---	-0.62	-0.58	-0.69	-0.62	-0.72	-0.72	-0.16	-0.48	-0.66	-0.44	-0.48	---	-0.58	-0.52
CG14966	-0.91	---	-1.00	-1.00	-0.94	-0.92	-1.00	-1.00	-1.00	-1.00	-1.00	-1.00	-1.00	-0.98	-1.00	-1.00	-1.00	-1.00	-1.00	-1.00	-1.00	-1.00	-1.00	-1.00	-1.00	-1.00	-1.00	-0.45	-0.76	-0.64	-0.88	---	---	-0.83	---	-0.79	-0.95	-0.57	-0.78	-0.61	-0.74	-0.74	-0.75	-0.91	-0.81	-0.76	---	-0.80	-0.69
CG14967	-1.00	---	-1.00	-1.00	-1.00	-1.00	-1.00	-1.00	-1.00	-1.00	-1.00	-1.00	-1.00	-1.00	-1.00	-1.00	-1.00	-1.00	-1.00	-1.00	-1.00	-1.00	-1.00	-1.00	-1.00	-1.00	-1.00	-0.95	-0.87	-0.96	-0.83	---	---	-0.97	---	-0.95	-0.98	-0.94	-0.97	-0.97	-1.00	-0.98	-0.96	-0.98	-0.97	-0.99	---	-0.97	-0.97
CG14969	-1.00	---	-1.00	-1.00	-1.00	-1.00	-1.00	-1.00	-1.00	-1.00	-1.00	-1.00	-1.00	-1.00	-1.00	-1.00	-1.00	-1.00	-1.00	-1.00	-1.00	-1.00	-1.00	-1.00	-1.00	-1.00	-1.00	-1.00	-0.76	-0.85	-0.94	---	---	-0.73	---	-0.80	-0.87	-0.96	-0.87	-0.85	-0.98	-0.89	-0.92	-0.93	-1.00	-0.88	---	-0.96	-0.97
CG14971	---	---	---	---	---	-1.00	---	---	---	---	---	---	-1.00	-1.00	---	---	---	---	---	---	---	---	---	---	---	---	-1.00	-1.00	---	---	---	---	---	---	---	---	---	---	---	---	---	---	---	---	---	---	---	-0.74	---
CG14977	-1.00	---	-1.00	-1.00	-0.97	-1.00	-0.99	-0.99	-1.00	-1.00	-1.00	-1.00	-1.00	-0.99	-1.00	-1.00	-0.98	-1.00	-0.98	-0.99	-1.00	-1.00	-1.00	-1.00	-1.00	-1.00	-0.99	-0.93	-0.93	-0.90	-0.97	---	---	-0.95	---	-0.96	-0.93	-0.98	-0.85	-0.96	-1.00	-1.00	-0.89	-1.00	-0.94	-0.91	---	-0.99	-1.00
CG14985	-1.00	---	-1.00	-1.00	-1.00	-1.00	-1.00	-1.00	-1.00	-1.00	-1.00	-1.00	-1.00	-0.99	-1.00	-1.00	-1.00	-1.00	-1.00	-1.00	-1.00	-1.00	-1.00	-1.00	-1.00	-1.00	-1.00	-0.78	-0.64	-0.86	-0.75	---	---	-0.91	---	-0.80	-0.74	-0.85	-0.87	-0.86	-0.89	-0.93	-0.88	-0.89	-0.84	-0.81	---	-0.77	-0.80
CG14995	-1.00	---	-1.00	-1.00	-1.00	-1.00	-1.00	-1.00	-1.00	-1.00	-1.00	-1.00	-1.00	-1.00	-1.00	-1.00	-1.00	-1.00	-1.00	-1.00	-1.00	-1.00	-1.00	-1.00	-1.00	-1.00	-1.00	0.20	0.23	0.18	0.11	---	---	-0.32	---	0.06	-0.10	-0.01	-0.06	-0.19	-0.23	-0.39	0.23	0.00	-0.13	-0.05	---	-0.17	-0.07
CG14997	-1.00	---	-1.00	-1.00	-1.00	-1.00	-1.00	-1.00	-1.00	-1.00	-1.00	-1.00	-1.00	-1.00	-1.00	-1.00	-1.00	-1.00	-1.00	-1.00	-1.00	-1.00	-1.00	-1.00	-1.00	-1.00	-1.00	-1.00	-0.99	-1.00	-1.00	---	---	-1.00	---	-1.00	-1.00	-1.00	-1.00	-1.00	-1.00	-1.00	-0.99	-1.00	-1.00	-1.00	---	-1.00	-0.99
CG15011	---	---	---	---	-1.00	-1.00	---	---	-1.00	-1.00	---	-1.00	---	---	---	-1.00	---	---	---	---	---	---	---	---	-1.00	---	-1.00	---	-0.45	0.20	---	---	---	---	---	---	---	---	-0.40	---	-0.81	---	---	---	---	---	---	-0.78	---
CG15012	-1.00	---	-1.00	-1.00	-1.00	-1.00	-1.00	-1.00	-1.00	-1.00	-1.00	-1.00	-1.00	-1.00	-1.00	-1.00	-1.00	-1.00	-1.00	-1.00	-1.00	-1.00	-1.00	-1.00	-1.00	-1.00	-1.00	-0.91	-0.85	-0.87	-0.92	---	---	-0.95	---	-0.97	-0.90	-0.94	-0.93	-0.99	-0.92	-0.96	-0.97	-0.92	-0.94	-0.97	---	-0.96	-0.91
CG15014	-1.00	---	-1.00	-1.00	-1.00	-1.00	-1.00	-1.00	-1.00	-1.00	-1.00	-1.00	-1.00	-1.00	-1.00	-1.00	-1.00	-1.00	-1.00	-1.00	---	-1.00	-1.00	-1.00	-1.00	-1.00	-1.00	-0.52	-0.21	-0.20	0.04	---	---	-0.25	---	-0.60	-0.19	---	-0.28	---	-0.28	---	-0.44	-0.29	---	-0.33	---	-0.44	-0.40
CG15019	-1.00	---	-0.98	-1.00	-1.00	-1.00	-1.00	-1.00	-0.99	-1.00	-1.00	-0.98	-1.00	-1.00	-0.98	-1.00	-0.99	-1.00	-1.00	-1.00	-1.00	-1.00	-1.00	-1.00	-1.00	-1.00	-1.00	0.13	-0.08	-0.12	-0.13	---	---	-0.10	---	-0.26	-0.26	-0.05	-0.16	0.19	0.01	0.25	-0.05	0.01	0.11	-0.33	---	-0.21	-0.31
CG15020	---	---	---	---	---	---	---	---	-1.00	---	---	---	---	---	---	---	---	---	---	---	---	---	---	---	---	---	---	---	---	---	---	---	---	0.73	---	---	0.38	1.00	---	---	---	---	---	---	---	---	---	---	---
CG15022	---	---	---	---	---	---	---	---	---	---	---	---	---	---	---	---	---	---	---	---	---	---	---	---	---	---	---	---	---	---	---	---	---	---	---	---	---	---	---	---	---	---	---	---	---	---	---	---	---
CG15027	-1.00	---	-1.00	-1.00	-1.00	-1.00	-1.00	-1.00	-1.00	-1.00	-1.00	-1.00	-1.00	-1.00	---	-1.00	-1.00	-1.00	-1.00	-1.00	-1.00	-1.00	-1.00	-1.00	-1.00	-1.00	-1.00	-0.21	-0.03	0.31	0.24	---	---	-0.35	---	-0.15	0.15	-0.12	-0.02	-0.23	-0.07	0.50	0.03	-0.23	0.11	-0.17	---	-0.06	-0.35
CG1503	-1.00	---	-1.00	-1.00	-1.00	-1.00	-1.00	-1.00	-1.00	-1.00	-1.00	-1.00	-1.00	-1.00	-1.00	-1.00	-1.00	-1.00	-1.00	-1.00	-1.00	-1.00	-1.00	-1.00	-1.00	-1.00	-1.00	-1.00	-1.00	-1.00	-1.00	---	---	-1.00	---	-1.00	-1.00	-1.00	-1.00	-1.00	-1.00	-1.00	-1.00	-1.00	-1.00	-1.00	---	-1.00	-1.00
CG15047	---	---	---	---	---	---	---	---	---	---	---	---	---	---	---	---	---	---	---	---	---	---	---	---	---	---	---	---	---	---	---	---	---	---	---	---	---	---	---	---	---	---	---	---	---	---	---	---	---
CG15073	---	---	---	---	-1.00	-1.00	-1.00	---	-1.00	---	-1.00	---	---	---	---	-1.00	---	---	---	---	---	---	---	-1.00	-1.00	-1.00	-1.00	---	1.00	-0.62	---	---	---	---	---	---	-0.83	---	-0.50	---	---	---	---	---	---	---	---	0.00	-0.86
CG15083	-1.00	---	-0.99	-1.00	-1.00	-1.00	-0.98	-1.00	-1.00	-1.00	-1.00	-0.99	-1.00	-1.00	-0.99	-1.00	-1.00	-1.00	-1.00	-1.00	-1.00	-0.99	-1.00	-1.00	-0.99	-1.00	-0.98	-1.00	-1.00	-1.00	-1.00	---	---	-1.00	---	-1.00	-1.00	-1.00	-1.00	-1.00	-1.00	-1.00	-1.00	-1.00	-1.00	-1.00	---	-1.00	-1.00
CG15084	-1.00	---	-1.00	-1.00	-1.00	-1.00	-1.00	-1.00	-1.00	-1.00	-1.00	-1.00	-1.00	-1.00	-1.00	-1.00	-1.00	-1.00	-1.00	-1.00	-1.00	-1.00	-1.00	-1.00	-1.00	-1.00	-1.00	-0.61	-0.54	-0.59	-0.75	---	---	-0.53	---	-0.69	-0.82	-0.72	-0.49	-0.79	-0.95	---	-0.95	-0.82	-0.90	-0.77	---	-0.86	-0.68
CG15087	-1.00	---	-1.00	-1.00	-1.00	-1.00	-1.00	-1.00	-1.00	-1.00	-1.00	-1.00	-1.00	-1.00	-1.00	-1.00	-1.00	-1.00	-1.00	-1.00	-1.00	-1.00	-1.00	-1.00	-1.00	-1.00	-1.00	-0.53	-0.12	-0.41	-0.57	---	---	-0.58	---	-0.76	-0.73	-0.63	-0.73	-0.65	-0.81	-0.84	-0.68	-0.73	-0.74	-0.97	---	-0.74	-0.86
CG15093	---	---	---	---	---	---	---	---	---	---	---	---	---	---	---	---	---	---	---	---	---	---	---	---	---	---	---	---	---	---	---	---	---	---	---	---	---	---	---	---	---	---	---	---	---	---	---	---	---
CG15097	---	---	---	---	---	---	---	---	---	---	---	---	---	---	---	---	---	---	---	---	---	---	---	---	---	---	---	---	---	---	---	---	---	---	---	---	---	---	---	---	---	---	---	---	---	---	---	---	---
CG15098	-1.00	---	-1.00	-0.99	-1.00	-1.00	-1.00	-1.00	-1.00	-1.00	-1.00	-1.00	-1.00	-1.00	-1.00	-1.00	-1.00	-1.00	-1.00	-1.00	-1.00	-1.00	-1.00	-1.00	-1.00	-1.00	-1.00	-1.00	-1.00	-1.00	-1.00	---	---	-0.99	---	-1.00	-1.00	-1.00	-1.00	-1.00	-1.00	-1.00	-1.00	-1.00	-1.00	-1.00	---	-1.00	-1.00
CG15099	-1.00	---	-1.00	-1.00	-1.00	-1.00	-1.00	-1.00	-1.00	-1.00	-1.00	-1.00	-1.00	-1.00	-1.00	-1.00	-1.00	-1.00	-1.00	-1.00	-1.00	-1.00	-1.00	-1.00	-1.00	-1.00	-1.00	-0.25	-0.25	0.16	-0.17	---	---	-0.10	---	-0.31	-0.62	-0.43	-0.69	-0.64	-0.26	-0.60	-0.33	-0.56	-0.43	-0.63	---	-0.64	-0.74
CG15100	---	---	---	---	---	---	---	---	---	---	---	---	---	-1.00	---	---	---	---	---	---	---	---	---	---	---	---	---	---	---	---	---	---	---	---	---	---	-1.00	---	---	---	---	---	---	---	---	---	---	---	---
CG15107	-1.00	---	-1.00	-0.96	-1.00	-0.98	-1.00	-1.00	-1.00	-1.00	-1.00	-1.00	-1.00	-1.00	-1.00	-1.00	-1.00	-1.00	-1.00	-1.00	-1.00	-1.00	-0.95	-1.00	-1.00	-1.00	-0.97	-0.33	-0.31	0.32	0.03	---	---	0.05	---	-0.46	-0.44	-0.33	-0.25	-0.49	-0.28	0.12	0.21	-0.65	-0.64	-0.17	---	-0.26	-0.07
CG15111	-1.00	---	-1.00	-1.00	-1.00	-1.00	-1.00	-1.00	-1.00	-1.00	-1.00	-1.00	-1.00	-1.00	-1.00	-1.00	-1.00	-1.00	-1.00	-1.00	-1.00	-1.00	-1.00	-1.00	-1.00	-1.00	-1.00	-0.24	-0.41	-0.70	-0.50	---	---	-0.69	---	-0.65	-0.71	-0.78	-0.82	-0.71	-0.62	-0.67	-0.71	-0.70	-0.69	-0.60	---	-0.77	-0.64
CG15118	-1.00	---	-1.00	-1.00	-1.00	-1.00	-1.00	-1.00	-1.00	-1.00	-1.00	-1.00	-1.00	-1.00	-1.00	-1.00	-1.00	-1.00	-0.98	-1.00	-1.00	-1.00	-1.00	-1.00	-1.00	-1.00	-1.00	0.24	-0.17	-0.39	0.54	---	---	0.07	---	-0.15	-0.09	0.34	-0.23	-0.06	-0.10	-0.72	-0.05	0.15	0.13	-0.18	---	-0.36	-0.01
CG15128	-1.00	---	-1.00	-1.00	-1.00	-1.00	-1.00	-1.00	-1.00	-1.00	-1.00	-1.00	-1.00	-1.00	-1.00	-1.00	-1.00	-1.00	-1.00	-1.00	-1.00	---	-1.00	-1.00	-1.00	-1.00	-1.00	0.71	0.46	0.48	0.62	---	---	0.56	---	0.35	0.44	0.48	0.38	0.71	0.67	0.71	0.72	0.85	0.75	0.70	---	0.89	0.65
CG1513	-1.00	---	-1.00	-1.00	-1.00	-1.00	-1.00	-1.00	-1.00	-1.00	-1.00	-1.00	-1.00	-1.00	-1.00	-1.00	-1.00	-1.00	-1.00	-1.00	-1.00	-1.00	-1.00	-1.00	-1.00	-1.00	-1.00	-0.82	-0.89	-0.82	-0.91	---	---	-0.91	---	-0.95	-0.97	-1.00	-0.93	-0.99	-0.98	-0.99	-1.00	-0.97	-0.90	-0.97	---	-0.96	-0.97
CG15141	-1.00	---	-1.00	-1.00	-1.00	-1.00	-1.00	-1.00	-1.00	-1.00	-1.00	-1.00	-1.00	-1.00	-1.00	-1.00	-1.00	-1.00	-1.00	-1.00	-1.00	-1.00	-1.00	-1.00	-1.00	-1.00	-1.00	-0.92	-0.91	-0.80	-0.83	---	---	-0.87	---	-0.91	-0.94	-0.94	-0.92	-0.93	-0.92	-0.94	-0.94	-0.96	-0.95	-0.92	---	-0.94	-0.95
CG15142	-1.00	---	-1.00	-1.00	-1.00	-1.00	---	-1.00	-1.00	-1.00	-1.00	-1.00	-1.00	-1.00	-1.00	-1.00	-1.00	-1.00	-1.00	-1.00	-1.00	-1.00	-1.00	-1.00	-1.00	-1.00	-1.00	---	---	---	---	---	---	---	---	---	---	---	---	---	---	---	---	---	---	---	---	-1.00	---
CG1516	-1.00	---	---	---	---	-1.00	---	---	-0.93	-1.00	---	-1.00	-1.00	---	---	-1.00	---	---	---	---	---	---	-1.00	-1.00	-1.00	---	-1.00	---	-1.00	---	---	---	---	---	---	---	---	---	---	---	-0.31	---	---	---	---	---	---	-0.91	-0.78
CG15160	-1.00	---	-1.00	-1.00	-1.00	-1.00	-1.00	-1.00	-1.00	-1.00	-1.00	-1.00	-1.00	-1.00	-1.00	-1.00	-1.00	-1.00	-0.98	-1.00	-1.00	-1.00	-1.00	-1.00	-1.00	-1.00	-1.00	0.63	0.11	-0.20	-0.30	---	---	0.26	---	0.17	0.16	-0.39	0.08	0.03	0.13	0.09	0.25	0.08	-0.02	0.06	---	0.00	0.16
CG15161	---	---	---	---	---	---	---	---	---	---	---	---	---	---	---	---	---	---	---	---	---	---	---	-1.00	---	---	---	---	---	---	---	---	---	---	---	---	---	---	---	---	---	---	---	---	---	---	---	---	---
CG15168	-0.94	---	-0.98	-0.99	-1.00	-1.00	-1.00	-1.00	-0.98	-0.98	-1.00	-1.00	-0.99	-1.00	-1.00	-0.99	-1.00	-1.00	-1.00	-1.00	-1.00	-1.00	-0.98	-1.00	-0.98	-1.00	-1.00	-0.99	-0.96	-1.00	-1.00	---	---	-1.00	---	-0.97	-0.96	-0.97	-0.99	-1.00	-0.98	-1.00	-0.97	-0.97	-0.94	-1.00	---	-1.00	-1.00
CG15170	---	---	---	---	---	---	---	---	---	---	---	---	---	---	---	---	---	---	---	---	---	---	---	---	---	---	---	---	---	---	---	---	---	---	---	---	---	---	---	---	---	---	---	---	---	---	---	---	---
CG1518	-1.00	---	-1.00	-1.00	-1.00	-1.00	-1.00	-1.00	-1.00	-1.00	-1.00	-1.00	-1.00	-1.00	-1.00	-1.00	-1.00	-1.00	-1.00	-1.00	-1.00	-1.00	-1.00	-1.00	-1.00	-1.00	-1.00	-0.99	-0.95	-0.98	-0.99	---	---	-0.97	---	-0.93	-0.96	-0.97	-0.96	-0.96	-0.96	-0.95	-0.96	-0.98	-0.97	-0.97	---	-0.97	-0.98
CG1523	-1.00	---	-1.00	-1.00	-1.00	-1.00	-1.00	-1.00	-1.00	-1.00	-1.00	-1.00	-1.00	-1.00	-1.00	-1.00	-1.00	-1.00	-1.00	-1.00	-1.00	-1.00	-1.00	-1.00	-1.00	-1.00	-1.00	-1.00	-1.00	-1.00	-0.93	---	---	-0.96	---	-1.00	-0.99	-0.98	-1.00	-0.99	-1.00	-0.98	-1.00	-0.98	-1.00	-0.95	---	-1.00	-0.98
CG15233	---	---	---	---	---	---	---	---	---	---	---	---	---	---	---	---	---	---	---	---	---	---	---	---	---	---	---	---	---	---	---	---	---	---	---	---	---	---	---	---	---	---	---	---	---	---	---	---	---
CG15236	---	---	---	---	---	---	---	---	---	---	---	---	---	---	---	---	---	---	---	---	---	---	---	---	---	---	---	---	---	---	---	---	---	---	---	---	---	---	---	---	---	---	---	---	---	---	---	---	---
CG15237	-0.95	---	-1.00	-0.99	-1.00	-1.00	-1.00	-1.00	-0.99	-1.00	-1.00	-1.00	-1.00	-0.99	-1.00	-1.00	-1.00	-1.00	-1.00	-1.00	-1.00	-0.99	-1.00	-1.00	-1.00	-0.96	-0.97	-0.92	-0.90	-0.75	-0.75	---	---	-0.81	---	-0.81	-0.83	-0.87	-0.84	-0.74	-0.77	-0.92	-0.87	-0.88	-0.92	-0.82	---	-0.81	-0.85
CG1529	-1.00	---	-1.00	-1.00	-1.00	-1.00	-1.00	-1.00	-1.00	-1.00	-1.00	-1.00	-1.00	-1.00	-1.00	-1.00	-1.00	-1.00	-1.00	-1.00	-1.00	-1.00	-1.00	-1.00	-1.00	-1.00	-1.00	0.05	-0.17	0.00	-0.29	---	---	-0.35	---	-0.18	-0.39	-0.36	-0.16	-0.54	-0.42	---	-0.28	-0.73	-0.20	-0.82	---	-0.50	-0.74
CG15309	---	---	---	---	---	-1.00	---	---	-1.00	---	---	---	---	---	---	---	---	---	---	---	---	---	---	-1.00	---	---	---	---	---	---	---	---	---	---	---	---	-0.61	-0.84	---	---	---	---	---	---	---	---	---	-0.54	---
CG15312	---	---	---	---	---	---	---	---	---	---	---	---	---	---	---	---	---	---	---	---	---	---	---	---	---	---	---	---	---	---	---	---	---	---	---	---	---	---	---	---	---	---	---	---	---	---	---	---	---
CG15317	-1.00	---	-1.00	-1.00	-1.00	-1.00	-1.00	-1.00	-1.00	-1.00	-1.00	-1.00	-1.00	-1.00	-1.00	-1.00	-1.00	-1.00	-1.00	-1.00	---	-1.00	-1.00	-1.00	-1.00	-1.00	-1.00	-0.70	---	-0.86	---	---	---	---	---	-0.57	-0.50	---	-0.86	---	-0.45	---	-1.00	-0.70	---	---	---	-0.88	---
CG1532	-1.00	---	-1.00	-1.00	-1.00	-1.00	-1.00	-1.00	-1.00	-1.00	-1.00	-1.00	-1.00	-1.00	-1.00	-1.00	-1.00	-1.00	-1.00	-1.00	-1.00	-1.00	-1.00	-1.00	-1.00	-1.00	-1.00	-1.00	-1.00	-1.00	-1.00	---	---	-1.00	---	-1.00	-1.00	-1.00	-1.00	-1.00	-1.00	---	-1.00	-1.00	---	-1.00	---	-1.00	-1.00
CG15322	---	---	---	---	---	---	---	---	---	---	---	---	---	---	---	---	---	---	---	---	---	---	---	---	---	---	---	---	---	---	---	---	---	---	---	---	---	---	---	---	---	---	---	---	---	---	---	---	---
CG15343	---	---	---	---	---	---	---	---	---	---	---	-1.00	-1.00	---	---	-1.00	---	---	---	---	---	---	---	---	---	---	---	---	---	---	---	---	---	---	---	---	---	0.44	---	---	0.70	---	0.65	0.33	---	0.09	---	0.23	---
CG15345	---	---	-1.00	-1.00	---	-1.00	-1.00	-1.00	-1.00	-1.00	-1.00	-1.00	-1.00	-1.00	-1.00	-1.00	-1.00	-1.00	-1.00	-1.00	-1.00	-1.00	-1.00	-1.00	-1.00	-1.00	-1.00	-0.92	---	-1.00	-0.91	---	---	-0.90	---	-0.96	-1.00	-1.00	-0.96	---	-1.00	-1.00	-0.95	-0.96	-1.00	---	---	-1.00	-0.96
CG15347	---	---	---	---	---	---	---	---	---	---	---	---	---	---	---	---	---	---	---	---	---	---	---	---	---	---	---	---	---	---	---	---	---	---	---	---	---	---	---	---	---	---	---	---	---	---	---	1.00	---
CG15356	-1.00	---	---	-1.00	-1.00	---	-1.00	---	-1.00	---	-1.00	-1.00	---	-1.00	---	---	---	---	---	---	---	---	---	---	---	---	-1.00	---	---	---	---	---	---	---	---	-1.00	---	---	0.12	---	---	---	---	---	---	---	---	---	---
CG15362	---	---	---	---	---	---	---	---	---	---	---	---	---	---	---	---	---	---	---	---	---	---	---	---	---	---	---	---	---	---	---	---	---	---	---	---	---	---	---	---	---	---	---	---	---	---	---	---	---
CG15382	-1.00	---	-1.00	-1.00	-1.00	-1.00	-1.00	-1.00	-1.00	-1.00	-1.00	-1.00	-1.00	-1.00	-1.00	-1.00	-1.00	-1.00	-1.00	-1.00	-1.00	-1.00	-1.00	-1.00	-1.00	-1.00	-1.00	0.37	0.15	0.17	0.52	---	---	0.45	---	0.48	0.42	0.47	0.48	0.50	0.52	0.47	0.48	0.40	0.41	0.57	---	0.53	0.44
CG15386	-1.00	---	-0.97	-1.00	-1.00	-0.98	-1.00	-1.00	-1.00	-1.00	-1.00	-1.00	-0.97	-1.00	-0.95	-0.96	-1.00	-1.00	-1.00	-1.00	-1.00	-1.00	-1.00	-1.00	-1.00	-1.00	-1.00	-0.31	-0.57	-0.78	---	---	---	-0.04	---	-0.92	-0.39	-0.09	-0.79	-0.68	-0.33	---	-0.28	-0.69	-0.52	-0.54	---	-0.44	-0.67
CG15387	-1.00	---	-1.00	-1.00	---	-1.00	---	-1.00	-1.00	---	-1.00	-1.00	-1.00	-1.00	---	---	---	---	---	---	---	-1.00	---	-1.00	-1.00	-1.00	-1.00	---	---	---	-0.93	---	---	---	---	-0.41	---	-0.84	---	---	---	---	---	---	---	---	---	-0.70	---
CG15390	-1.00	---	-1.00	-1.00	-1.00	-1.00	-1.00	-1.00	-1.00	-1.00	-1.00	-1.00	-1.00	-1.00	-1.00	-1.00	-1.00	-1.00	-1.00	-1.00	-1.00	-1.00	-1.00	-1.00	-1.00	-1.00	-1.00	0.05	0.03	0.24	-0.33	---	---	-0.23	---	-0.04	-0.25	-0.50	-0.29	-0.39	-0.41	---	-0.13	-0.23	---	-0.21	---	-0.51	-0.15
CG15412	---	---	---	-1.00	-1.00	---	---	---	---	---	-1.00	---	---	---	---	---	---	---	---	---	---	---	---	-1.00	---	---	---	---	---	---	---	---	---	---	---	---	---	---	0.20	---	---	---	---	---	---	---	---	-0.25	---
CG1542	-1.00	---	-1.00	-1.00	-1.00	-1.00	-1.00	-1.00	-1.00	-1.00	-1.00	-1.00	-1.00	-1.00	-1.00	-1.00	-1.00	-1.00	-1.00	-1.00	-1.00	-1.00	-1.00	-1.00	-1.00	-1.00	-1.00	-0.72	-0.79	-0.80	-0.82	---	---	-0.75	---	-0.78	-0.81	-0.81	-0.81	-0.77	-0.76	-0.79	-0.85	-0.81	-0.81	-0.66	---	-0.79	-0.77
CG15431	---	---	---	---	---	---	---	---	---	---	---	---	---	---	---	---	---	---	---	---	---	---	---	---	---	---	---	---	---	---	---	---	---	---	---	---	---	---	---	---	---	---	---	---	---	---	---	-0.42	---
CG15432	-1.00	---	-1.00	-1.00	-1.00	-1.00	-1.00	-1.00	-1.00	-1.00	-1.00	-1.00	-1.00	-0.99	-1.00	-1.00	-1.00	-1.00	-1.00	-1.00	-1.00	-1.00	-1.00	-1.00	-1.00	-1.00	-1.00	-0.83	-0.87	-0.92	-1.00	---	---	-0.96	---	-0.95	-1.00	-0.96	-1.00	-1.00	-0.93	-1.00	-1.00	-0.98	-1.00	-0.91	---	-0.92	-0.98
CG15435	-1.00	---	-0.98	-1.00	-1.00	-1.00	-1.00	-1.00	-1.00	-0.98	-1.00	-1.00	-1.00	-1.00	-1.00	-1.00	-1.00	-1.00	-1.00	-1.00	-1.00	-1.00	-1.00	-1.00	-1.00	-1.00	-1.00	-0.01	0.19	0.07	0.02	---	---	0.32	---	0.44	0.35	0.19	0.28	-0.45	-0.38	0.00	-0.08	-0.17	0.03	-0.11	---	-0.05	-0.07
CG15436	-1.00	---	-1.00	-1.00	-1.00	-0.95	---	-1.00	-1.00	-1.00	-1.00	-1.00	-1.00	-1.00	-1.00	-1.00	-1.00	---	-1.00	-1.00	---	-1.00	-1.00	-1.00	-1.00	---	-1.00	-0.46	-0.69	---	---	---	---	---	---	-0.05	-0.30	-0.56	-0.50	---	---	---	---	-1.00	---	-0.80	---	-0.68	-0.48
CG15439	-1.00	---	-1.00	-1.00	-1.00	-1.00	-1.00	-1.00	-1.00	-1.00	-0.99	-1.00	-1.00	-1.00	-1.00	-1.00	-1.00	-1.00	-1.00	-1.00	-1.00	-1.00	-1.00	-1.00	-1.00	-1.00	-1.00	-0.32	-0.22	-0.82	-0.78	---	---	-0.55	---	-0.47	-0.47	-0.26	-0.52	-0.66	-0.65	-0.56	-0.55	-0.81	-0.54	-0.50	---	-0.44	-0.73
CG15440	-1.00	---	-1.00	-1.00	-1.00	-1.00	-1.00	-1.00	-1.00	-1.00	-1.00	-1.00	-1.00	-1.00	-1.00	-1.00	-1.00	-1.00	-1.00	-1.00	-1.00	-1.00	-1.00	-1.00	-1.00	-1.00	-1.00	-0.32	-0.29	-0.36	-0.56	---	---	-0.33	---	-0.34	-0.53	-0.54	-0.54	-0.44	-0.54	-0.51	-0.52	-0.48	-0.27	-0.40	---	-0.49	-0.58
CG15443	-1.00	---	-1.00	-1.00	-1.00	-0.99	-1.00	-1.00	-1.00	-1.00	-1.00	-1.00	-1.00	-1.00	-1.00	-1.00	-1.00	-1.00	-1.00	-1.00	-0.98	-1.00	-1.00	-0.99	-1.00	-1.00	-1.00	-0.93	-0.80	-0.88	-0.81	---	---	-0.90	---	-0.96	-0.81	-0.89	-0.97	-0.89	-0.86	-0.73	-0.98	-0.88	-0.80	-0.76	---	-0.92	-0.91
CG15445	-1.00	---	-1.00	-1.00	-1.00	-1.00	-1.00	-1.00	-1.00	-1.00	-1.00	-1.00	-1.00	-1.00	-1.00	-1.00	-1.00	-1.00	-1.00	-1.00	-1.00	-1.00	-1.00	-1.00	-1.00	-1.00	-1.00	-0.60	-0.90	-0.92	-0.96	---	---	-0.93	---	-0.95	-0.98	-0.96	-0.92	-0.95	-0.99	-1.00	-0.95	-0.98	-1.00	-1.00	---	-0.89	-0.89
CG15456	-1.00	---	-1.00	-1.00	-1.00	-1.00	-1.00	-1.00	-1.00	-1.00	-1.00	-1.00	-1.00	-1.00	-1.00	-1.00	-1.00	-1.00	-1.00	-1.00	-1.00	-1.00	-1.00	-1.00	-1.00	-1.00	-1.00	-1.00	-0.84	---	---	---	---	---	---	-0.94	-0.65	-1.00	-1.00	---	---	---	---	---	---	-1.00	---	-1.00	-1.00
CG15465	-1.00	---	-1.00	-1.00	-1.00	-0.98	-1.00	-1.00	-1.00	-1.00	-1.00	-1.00	-1.00	-1.00	-1.00	-1.00	-1.00	-1.00	-1.00	-1.00	-1.00	-1.00	-0.96	-1.00	-1.00	-1.00	-1.00	-0.95	-1.00	-1.00	---	---	---	-0.98	---	-0.99	-1.00	-0.95	-1.00	-1.00	-1.00	-1.00	-1.00	-0.93	-1.00	-1.00	---	-0.95	-0.91
CG15473	-1.00	---	-1.00	---	-1.00	-1.00	---	-1.00	-1.00	-1.00	---	-1.00	---	-1.00	-1.00	-1.00	---	---	-1.00	---	---	---	---	---	---	-1.00	---	---	---	---	---	---	---	---	---	-0.57	---	---	---	---	---	---	---	-0.52	---	---	---	0.02	---
CG15479	---	---	---	-1.00	-1.00	-1.00	-1.00	-1.00	-1.00	-1.00	-1.00	-1.00	-1.00	-1.00	-1.00	-1.00	-1.00	-1.00	-1.00	-1.00	-1.00	-1.00	-1.00	-1.00	-1.00	---	-1.00	---	---	---	-0.05	---	---	-0.19	---	-0.37	-0.39	-0.39	-0.25	-0.60	-0.30	-0.42	-0.36	-0.47	-0.54	-0.70	---	-0.49	-0.25
CG15480	---	---	-1.00	-1.00	-1.00	-1.00	-1.00	-1.00	-1.00	-1.00	-1.00	-1.00	-1.00	-1.00	-1.00	-1.00	-1.00	-1.00	-1.00	-1.00	-1.00	-1.00	-1.00	-1.00	-0.99	-0.99	-1.00	0.61	0.44	0.93	0.41	---	---	0.46	---	0.22	0.06	0.40	0.17	0.08	-0.02	0.16	-0.15	-0.10	-0.07	0.17	---	0.02	0.01
CG15482	---	---	---	---	---	---	---	---	---	---	---	---	-1.00	-1.00	---	---	---	---	---	---	---	---	---	---	---	---	---	---	---	---	---	---	---	---	---	---	---	---	0.25	---	0.20	---	-0.08	0.12	---	---	---	-0.46	---
CG15484	---	---	-1.00	---	-1.00	-1.00	---	-1.00	---	---	---	-1.00	-1.00	-1.00	---	-1.00	---	---	---	---	---	---	---	---	---	-1.00	---	---	-1.00	---	---	---	---	---	---	---	---	-1.00	---	---	---	---	---	---	---	-1.00	---	-1.00	-1.00
CG15497	---	---	---	---	---	---	---	---	---	---	---	---	---	---	---	---	---	---	---	---	---	---	---	---	---	---	---	---	---	---	---	---	---	---	---	---	---	---	---	---	---	---	---	---	---	---	---	---	---
CG1550	-1.00	---	-1.00	-1.00	-1.00	-1.00	-1.00	-1.00	-1.00	-1.00	-1.00	-1.00	-1.00	-1.00	-1.00	-1.00	-1.00	-1.00	-1.00	-1.00	-1.00	-1.00	-1.00	-0.99	-1.00	-1.00	-0.96	-0.68	-0.83	-0.89	-0.75	---	---	-0.96	---	-0.73	-0.97	-0.91	-0.82	-0.94	-0.92	-0.85	-0.72	-1.00	-1.00	-0.94	---	-0.87	-0.94
CG15506	---	---	---	---	---	---	---	---	---	---	---	---	---	---	---	---	---	---	---	---	---	---	---	---	---	---	---	---	---	---	---	---	---	---	---	---	---	---	---	---	---	---	---	---	---	---	---	-1.00	---
CG15514	-1.00	---	-1.00	-1.00	-1.00	-1.00	-1.00	-1.00	-1.00	-1.00	-1.00	-1.00	-1.00	-1.00	-1.00	-1.00	-1.00	-1.00	-1.00	-1.00	-1.00	-1.00	-1.00	-1.00	-1.00	-1.00	-1.00	-0.47	-0.48	-0.32	-0.67	---	---	-0.71	---	-0.38	-0.63	-0.34	-0.45	-0.43	-0.45	-0.47	-0.48	-0.33	-0.58	-0.42	---	-0.27	-0.07
CG15523	-1.00	---	-1.00	-1.00	-1.00	-1.00	-1.00	-1.00	-1.00	-1.00	-1.00	-1.00	-1.00	-1.00	---	-1.00	---	-1.00	-1.00	-1.00	---	-1.00	-1.00	-1.00	-1.00	-1.00	-1.00	-0.16	0.83	-0.31	---	---	---	-0.45	---	-0.15	-0.59	-0.96	0.26	-0.93	-0.65	-0.60	-0.25	-0.08	-0.10	-0.50	---	-0.54	0.26
CG15525	-1.00	---	-1.00	-1.00	-1.00	-1.00	-1.00	-1.00	-0.98	-1.00	-1.00	-1.00	-1.00	-1.00	-1.00	-1.00	-1.00	-1.00	-1.00	-1.00	-1.00	-1.00	-1.00	-1.00	-0.96	-0.99	-1.00	-0.73	-0.80	-0.83	-0.79	---	---	-0.59	---	-0.86	-0.62	-0.71	-0.66	-0.74	-0.66	-0.76	-0.75	-0.74	-0.72	-0.64	---	-0.70	-0.74
CG15533	-1.00	---	-1.00	---	---	---	---	---	---	---	---	---	---	---	---	---	---	---	---	---	---	---	---	---	---	---	---	---	---	---	---	---	---	---	---	---	---	---	---	---	---	---	---	---	---	---	---	---	---
CG15534	---	---	---	-1.00	---	---	---	---	---	---	---	---	---	---	---	---	---	---	---	---	---	---	---	---	---	---	---	---	---	---	---	---	---	---	---	---	---	---	---	---	---	---	---	---	---	---	---	---	---
CG15535	---	---	-1.00	-1.00	-1.00	-1.00	---	-1.00	---	-1.00	-1.00	-1.00	-1.00	-1.00	-1.00	-1.00	-1.00	---	---	-1.00	---	-1.00	---	-1.00	-1.00	---	-1.00	-0.60	-0.06	-0.07	-0.13	---	---	-0.27	---	0.30	-0.17	-0.10	0.13	-0.20	-0.36	---	---	-0.08	---	---	---	0.02	---
CG15536	-1.00	---	-0.96	-1.00	-1.00	-1.00	-1.00	-1.00	-1.00	-1.00	-1.00	-1.00	-1.00	-1.00	-1.00	-1.00	-1.00	-1.00	-1.00	-1.00	-1.00	-1.00	-1.00	-1.00	-1.00	-1.00	-1.00	-0.56	-0.24	-0.25	-0.57	---	---	---	---	-0.03	-0.37	-0.08	-0.76	-0.65	-0.50	---	-0.56	-0.31	---	-0.30	---	-0.26	-0.32
CG15547	---	---	---	---	---	---	---	---	---	---	---	---	---	---	---	---	---	---	---	---	---	---	---	---	---	---	---	---	---	---	---	---	---	---	---	---	---	---	---	---	---	---	---	---	---	---	---	---	---
CG15561	-1.00	---	-1.00	-1.00	-1.00	-1.00	-1.00	-1.00	-1.00	-1.00	-1.00	-1.00	-1.00	-1.00	-1.00	-1.00	-1.00	-1.00	-1.00	-1.00	-1.00	-1.00	-1.00	-1.00	-1.00	-1.00	-1.00	-0.59	-0.28	-0.37	-0.48	---	---	-0.54	---	-0.67	-0.46	-0.31	-0.33	-0.80	-0.28	-0.57	-0.27	-0.46	-0.58	-0.57	---	-0.52	-0.23
CG15601	-1.00	---	-1.00	-1.00	-1.00	-1.00	-1.00	-1.00	-1.00	-1.00	-1.00	-1.00	-1.00	-1.00	-1.00	-1.00	-1.00	-1.00	-1.00	-1.00	-1.00	-1.00	-1.00	-1.00	-1.00	-1.00	-1.00	-0.29	-0.53	-0.45	-0.53	---	---	-0.22	---	-0.40	-0.24	-0.39	-0.50	-0.32	-0.58	-0.27	-0.36	-0.45	-0.60	-0.68	---	-0.45	-0.28
CG15602	-1.00	---	---	---	-1.00	---	---	---	-1.00	---	-1.00	---	---	---	---	---	---	---	---	---	-1.00	---	---	---	---	---	---	---	-0.52	---	---	---	---	---	---	-0.74	---	---	---	---	-1.00	---	---	---	---	---	---	-1.00	---
CG1561	-0.91	---	-1.00	---	-1.00	---	-1.00	---	-1.00	-1.00	-1.00	-1.00	-1.00	---	---	---	---	---	---	---	---	---	---	---	---	---	---	---	---	---	---	---	---	---	---	-0.50	-0.28	---	-0.66	---	---	---	---	---	---	---	---	-0.50	---
CG15618	-1.00	---	-1.00	---	-1.00	-1.00	-1.00	-1.00	-1.00	-1.00	-1.00	-1.00	-1.00	-1.00	-1.00	-1.00	-1.00	-1.00	-1.00	-1.00	---	-1.00	-1.00	-1.00	-1.00	-1.00	-1.00	---	0.52	---	---	---	---	-0.92	---	---	---	---	-0.51	---	0.31	---	-0.19	-0.50	---	-0.38	---	-0.58	-0.94
CG15625	---	---	---	---	---	-1.00	---	---	---	---	---	---	---	-1.00	---	---	---	-1.00	-1.00	-1.00	---	-1.00	---	-1.00	-1.00	---	---	---	-0.45	---	---	---	---	---	---	---	---	---	---	---	---	---	---	---	---	---	---	-0.41	---
CG15628	-1.00	---	-1.00	-1.00	-1.00	-1.00	-1.00	-1.00	-1.00	-1.00	-1.00	-1.00	-1.00	-1.00	-1.00	-1.00	-1.00	-1.00	-1.00	-1.00	-0.99	-1.00	-1.00	-1.00	-1.00	-1.00	-1.00	-0.01	-0.10	-0.03	-0.03	---	---	-0.03	---	-0.11	-0.10	-0.15	-0.17	-0.21	-0.19	-0.21	-0.21	-0.26	-0.34	-0.34	---	-0.12	-0.04
CG15629	---	---	-1.00	-1.00	-1.00	-1.00	-1.00	---	-1.00	-1.00	-1.00	-1.00	---	-1.00	---	-1.00	---	---	-1.00	---	---	---	---	-1.00	-1.00	---	-1.00	0.21	0.12	0.20	0.00	---	---	0.33	---	0.07	-0.16	0.21	-0.24	---	-0.10	---	-0.21	0.19	---	-0.15	---	-0.10	-0.12
CG15642	-1.00	---	-1.00	-1.00	-1.00	-1.00	-1.00	-1.00	-1.00	-1.00	-1.00	-1.00	-1.00	-1.00	-1.00	-1.00	-1.00	-1.00	-1.00	-1.00	-1.00	-1.00	-1.00	-1.00	-1.00	-1.00	-1.00	-1.00	-1.00	-1.00	-1.00	---	---	-0.93	---	-1.00	-1.00	-1.00	-0.94	-1.00	-1.00	---	-1.00	-1.00	-1.00	-1.00	---	-1.00	-1.00
CG15643	-1.00	---	-1.00	-1.00	-1.00	-1.00	-1.00	-0.95	-1.00	-1.00	-1.00	-1.00	-1.00	-1.00	---	-1.00	-1.00	-1.00	-1.00	-1.00	---	-1.00	-1.00	-1.00	-1.00	-1.00	-1.00	-0.82	0.04	---	---	---	---	---	---	0.06	---	---	-0.67	---	-0.40	---	-0.22	-0.26	---	---	---	-0.12	---
CG15646	---	---	---	---	---	---	---	---	---	---	---	---	---	---	---	---	---	---	---	---	---	---	---	---	---	---	---	---	---	---	---	---	---	---	---	---	---	---	---	---	---	---	---	---	---	---	---	---	---
CG15650	-1.00	---	---	-1.00	-1.00	-1.00	-1.00	-1.00	---	---	---	-1.00	-1.00	---	---	-1.00	---	-1.00	-1.00	---	-1.00	---	-1.00	-1.00	-1.00	---	---	-0.81	-0.88	---	---	---	---	---	---	---	-0.20	-0.20	-0.24	---	---	---	---	---	---	-0.52	---	-0.42	0.43
CG15653	---	---	---	---	---	-1.00	---	---	---	---	---	---	---	---	---	---	---	---	---	---	---	---	---	---	---	---	---	---	---	---	---	---	---	---	---	---	---	---	---	---	---	---	---	---	---	---	---	---	---
CG15674	---	---	---	---	---	-1.00	---	---	---	---	-1.00	---	---	-1.00	---	-1.00	---	---	---	---	---	---	-1.00	---	---	---	---	---	---	---	---	---	---	---	---	---	---	---	---	---	0.20	---	-0.20	-0.20	---	-0.52	---	-0.60	---
CG15696	---	---	---	---	-1.00	-1.00	-1.00	---	---	---	---	---	---	---	---	---	---	---	---	---	---	---	---	---	---	---	---	---	---	---	---	---	---	-0.05	---	---	---	---	---	---	---	---	---	---	---	---	---	---	---
CG15701	-1.00	---	---	---	-1.00	---	---	-1.00	---	---	---	---	-1.00	---	---	---	---	-1.00	---	---	---	---	---	---	-1.00	---	---	---	---	---	---	---	---	---	---	---	---	---	---	---	---	---	---	---	---	---	---	---	---
CG15706	-1.00	---	-1.00	-1.00	-1.00	-1.00	-1.00	-1.00	-1.00	-1.00	-1.00	-1.00	-1.00	-1.00	---	-1.00	-1.00	-1.00	-1.00	-1.00	---	-1.00	-1.00	-1.00	-1.00	-1.00	-1.00	0.00	-0.19	-0.43	---	---	---	-0.35	---	-0.87	-0.11	-0.55	-0.42	-0.03	0.02	-0.70	-0.48	-0.84	-0.56	-0.54	---	-0.74	-0.36
CG1571	---	---	---	---	---	---	---	---	---	---	---	---	---	---	---	---	---	---	---	---	---	---	---	---	---	---	---	---	---	---	---	---	---	---	---	---	---	---	---	---	---	---	---	---	---	---	---	---	---
CG15715	-0.86	---	-0.96	-0.83	-0.69	-0.93	-0.93	-0.82	-0.78	-0.96	-0.95	-0.94	-0.94	-0.96	-0.87	-0.91	-0.95	-0.93	-0.95	-0.95	-0.74	-0.97	-0.82	-0.95	-0.92	-0.80	-0.80	-0.84	-0.85	-0.82	-0.81	---	---	-0.83	---	-0.91	-0.84	-0.90	-0.85	-0.88	-0.82	-0.85	-0.86	-0.94	-0.82	-0.84	---	-0.81	-0.92
CG15717	---	---	-1.00	-1.00	---	-1.00	-1.00	-1.00	-1.00	-1.00	-1.00	-1.00	-1.00	-1.00	---	-1.00	-1.00	---	-1.00	-1.00	-1.00	-1.00	-1.00	-1.00	---	-1.00	-1.00	-0.19	-0.21	---	-0.29	---	---	---	---	-0.13	-0.47	-0.03	-0.69	0.00	-0.04	---	---	-0.12	---	-0.39	---	-0.51	0.05
CG15725	---	---	---	---	---	---	---	---	---	---	---	---	---	---	---	---	---	---	---	---	---	---	---	---	---	---	---	---	---	---	---	---	---	---	---	---	---	---	---	---	---	---	---	---	---	---	---	---	---
CG15735	-1.00	---	-1.00	-1.00	-1.00	-1.00	-1.00	-1.00	-1.00	-1.00	-1.00	-1.00	-1.00	-1.00	-0.99	-1.00	-1.00	-1.00	-1.00	-1.00	-1.00	-1.00	-1.00	-1.00	-1.00	-1.00	-0.99	-0.71	-0.73	-0.79	-0.78	---	---	-0.88	---	-0.78	-0.82	-0.89	-0.86	-0.86	-0.92	-0.78	-0.92	-0.92	-1.00	-0.95	---	-0.90	-0.82
CG15739	---	---	---	-1.00	---	---	-1.00	---	-1.00	---	---	---	---	---	---	---	---	---	---	---	---	---	---	---	-1.00	---	---	---	-1.00	-1.00	---	---	---	---	---	-1.00	-1.00	-1.00	-1.00	---	-1.00	---	-1.00	-1.00	---	-1.00	---	-1.00	-1.00
CG15743	-1.00	---	-1.00	-1.00	-1.00	-1.00	-1.00	-1.00	-1.00	-1.00	-1.00	-1.00	-1.00	-1.00	-1.00	-1.00	---	-1.00	-1.00	-1.00	-1.00	-1.00	-1.00	-1.00	-1.00	-1.00	-1.00	-0.56	-0.12	-0.20	-0.04	---	---	0.00	---	-0.24	-0.19	-0.22	-0.12	---	-0.03	---	-0.27	-0.18	---	-0.58	---	-0.20	0.02
CG15744	-1.00	---	-1.00	-1.00	-1.00	-1.00	-1.00	-1.00	-1.00	-1.00	-1.00	-1.00	-1.00	-1.00	-1.00	-1.00	-1.00	-1.00	-1.00	-1.00	-1.00	-1.00	-1.00	-1.00	-1.00	-1.00	-1.00	-0.90	-0.84	-0.90	-0.96	---	---	-0.84	---	-0.97	-0.90	-0.91	-0.85	-0.92	-0.90	-0.90	-0.92	-0.91	-0.93	-0.95	---	-0.97	-0.94
CG15747	-1.00	---	-1.00	-1.00	-1.00	-1.00	-1.00	-1.00	-1.00	-1.00	-1.00	-1.00	-0.99	-0.99	-1.00	-0.99	-1.00	-1.00	-1.00	-1.00	-1.00	-1.00	-1.00	-1.00	-1.00	-1.00	-1.00	-0.64	-0.57	-0.56	-0.71	---	---	-0.63	---	-0.74	-0.72	-0.56	-0.83	-0.75	-0.70	-0.88	-0.77	-0.73	-0.67	-0.75	---	-0.69	-0.76
CG1575	---	---	-1.00	---	---	-1.00	-0.94	-1.00	-1.00	-1.00	-1.00	-1.00	---	---	-1.00	-1.00	-1.00	---	-0.91	---	---	---	-1.00	-1.00	-1.00	-1.00	---	-0.76	-0.60	---	---	---	---	---	---	0.04	0.04	---	-0.39	-0.62	-0.93	---	---	-0.15	---	---	---	0.25	-0.64
CG15760	---	---	---	---	---	---	---	---	---	---	---	---	---	---	---	---	---	---	---	---	---	---	---	---	---	---	---	---	---	---	---	---	---	---	---	---	---	---	---	---	---	---	---	---	---	---	---	---	---
CG15766	---	---	---	---	---	---	---	---	---	---	---	---	---	---	---	---	---	---	---	---	---	---	---	---	---	---	---	---	---	---	---	---	---	---	---	---	---	---	---	---	---	---	---	---	---	---	---	---	---
CG15771	---	---	---	---	---	---	---	---	---	---	---	---	---	---	---	---	---	---	---	---	---	---	---	---	---	---	---	---	---	---	---	---	---	---	---	---	---	---	---	---	---	---	---	---	---	---	---	---	---
CG15772	-1.00	---	-1.00	-1.00	-1.00	-1.00	---	---	-1.00	---	-1.00	-1.00	-1.00	-1.00	-1.00	-1.00	---	-1.00	---	---	---	---	-1.00	-1.00	-1.00	---	-1.00	---	---	---	---	---	---	---	---	---	---	---	-0.18	---	-0.29	---	-0.14	---	---	---	---	-0.11	---
CG15773	---	---	---	---	---	---	---	---	---	---	---	---	---	---	---	---	---	---	---	---	---	---	---	---	---	---	---	---	---	---	---	---	---	---	---	---	---	---	---	---	---	---	---	---	---	---	---	-1.00	---
CG1578	-1.00	---	-1.00	-0.99	-1.00	-1.00	-1.00	-1.00	-1.00	-1.00	-1.00	-1.00	-1.00	-1.00	-1.00	-1.00	-1.00	-1.00	-1.00	-0.99	-1.00	-1.00	-1.00	-1.00	-1.00	-1.00	-1.00	-1.00	-0.99	-0.98	-1.00	---	---	-1.00	---	-1.00	-0.99	-1.00	-0.98	-1.00	-1.00	-1.00	-0.97	-1.00	-1.00	-1.00	---	-1.00	-1.00
CG15784	---	---	---	---	---	---	---	---	---	---	---	---	---	---	---	---	---	---	---	---	---	---	---	---	---	---	---	---	-1.00	---	---	---	---	---	---	---	---	---	---	---	---	---	---	---	---	---	---	---	---
CG15814	-1.00	---	-1.00	-1.00	-1.00	-1.00	-1.00	-1.00	-1.00	-1.00	-1.00	-1.00	-1.00	-1.00	-1.00	-1.00	-1.00	-1.00	-1.00	-1.00	-1.00	-1.00	-1.00	-1.00	-1.00	-1.00	-1.00	-0.94	-0.97	-0.99	-0.92	---	---	-0.99	---	-0.99	-0.93	-0.96	-0.96	-0.93	-0.97	-0.95	-0.94	-0.95	-0.96	-0.97	---	-0.97	-0.99
CG15817	-1.00	---	-1.00	-1.00	-1.00	-1.00	-1.00	-1.00	-1.00	-1.00	-1.00	-1.00	-1.00	-1.00	-1.00	-1.00	-1.00	-1.00	-1.00	-1.00	---	-1.00	-1.00	-1.00	-1.00	-1.00	-1.00	-0.74	---	0.47	---	---	---	-0.17	---	-0.70	-0.48	-0.47	-0.78	---	-0.30	---	-0.74	-0.82	-0.91	-0.73	---	-0.53	-0.56
CG1582	-1.00	---	-1.00	-1.00	-1.00	-1.00	-1.00	-1.00	-1.00	-1.00	-1.00	-1.00	-1.00	-1.00	-1.00	-1.00	-1.00	-1.00	-1.00	-1.00	---	-1.00	-1.00	-1.00	-1.00	-1.00	-1.00	-0.53	0.13	-0.35	-0.54	---	---	-0.11	---	-0.64	-0.69	-0.52	-0.59	-0.81	-0.31	-0.61	-0.61	-0.49	-0.28	-0.09	---	-0.48	-0.24
CG15820	---	---	---	---	---	---	---	---	---	---	---	---	---	---	---	---	---	---	---	---	---	---	---	---	---	---	---	---	---	---	---	---	---	---	---	---	---	---	---	---	---	---	---	---	---	---	---	---	---
CG15824	---	---	---	---	---	---	---	---	---	---	---	---	---	---	---	---	---	---	---	---	---	---	---	---	---	---	---	---	---	---	---	---	---	---	---	---	---	---	---	---	---	---	---	---	---	---	---	---	---
CG15861	---	---	-1.00	---	---	---	---	---	---	-1.00	-1.00	-1.00	---	---	---	---	---	---	---	---	---	---	---	---	---	---	---	---	---	---	---	---	---	---	---	---	---	---	---	---	---	---	---	---	---	---	---	-0.59	---
CG15863	---	---	-1.00	-1.00	-1.00	-1.00	-1.00	-1.00	-1.00	-1.00	-1.00	-1.00	-1.00	-1.00	-1.00	-1.00	-1.00	-1.00	-1.00	-1.00	-1.00	-1.00	-1.00	-1.00	-1.00	-1.00	-1.00	-0.91	-0.94	-0.97	-0.88	---	---	-0.86	---	-0.88	-0.94	-1.00	-0.99	-0.96	-0.89	-1.00	-0.94	-0.93	-0.96	-0.98	---	-0.90	-0.95
CG15876	-1.00	---	-1.00	-1.00	-1.00	-1.00	-1.00	-1.00	-1.00	-1.00	-1.00	-1.00	-1.00	-1.00	-1.00	-1.00	-1.00	-1.00	-1.00	-1.00	-1.00	-1.00	-1.00	-1.00	-1.00	-1.00	-1.00	0.56	0.55	0.42	0.61	---	---	0.47	---	0.56	0.41	0.71	0.68	0.75	0.52	0.46	0.46	0.50	0.54	0.58	---	0.66	0.60
CG15877	-1.00	---	-1.00	-1.00	---	-1.00	-1.00	-1.00	-1.00	-1.00	-1.00	-1.00	-1.00	-1.00	---	-1.00	-1.00	-1.00	-1.00	-1.00	-1.00	-1.00	-1.00	-1.00	-1.00	-1.00	-1.00	-0.57	-0.86	-0.74	---	---	---	---	---	-0.86	-0.58	-0.18	-0.22	-0.52	-0.19	---	---	-0.29	-0.50	-0.13	---	-0.18	-0.40
CG15880	---	---	---	---	---	---	---	---	---	---	---	---	---	---	---	---	---	---	---	---	---	---	---	---	---	---	---	---	---	---	---	---	---	---	---	---	---	---	---	---	---	---	---	---	---	---	---	---	---
CG15881	-0.93	---	-1.00	-1.00	-1.00	-1.00	-1.00	-1.00	-1.00	-1.00	-0.94	-0.92	-1.00	-1.00	-1.00	-1.00	-0.97	-1.00	-1.00	-1.00	-1.00	-1.00	-1.00	-1.00	-1.00	-1.00	-1.00	-0.78	-0.88	-1.00	-1.00	---	---	-0.75	---	-0.95	-0.92	-1.00	-0.92	-1.00	-0.84	-1.00	-1.00	-0.96	-1.00	-0.91	---	-0.92	-0.98
CG15891	-1.00	---	-1.00	-1.00	-1.00	-0.97	-1.00	-0.97	-1.00	-1.00	-1.00	-1.00	-1.00	-1.00	-1.00	-1.00	-0.91	-1.00	-1.00	-1.00	-1.00	-1.00	---	-1.00	-0.95	-0.97	-0.93	-0.25	-0.40	0.20	---	---	---	-0.90	---	-0.58	-0.20	---	-0.50	-0.90	-0.62	---	---	---	---	-0.68	---	-0.12	-0.48
CG15892	---	---	---	---	---	---	---	---	---	---	---	---	---	---	---	---	---	---	---	---	---	---	---	---	---	---	---	---	0.20	---	---	---	---	---	---	---	---	---	---	---	---	---	---	---	---	---	---	---	---
CG15894	---	---	---	---	---	---	---	---	---	---	---	---	---	---	---	---	---	---	---	---	---	---	---	---	---	---	---	---	---	---	---	---	---	---	---	---	---	---	---	---	---	---	---	---	---	---	---	---	---
CG15896	-1.00	---	-1.00	-1.00	-1.00	-1.00	-1.00	-1.00	-1.00	-1.00	-1.00	-1.00	-1.00	-1.00	-1.00	-1.00	-1.00	-1.00	-1.00	-1.00	-1.00	-1.00	-1.00	-1.00	-1.00	-1.00	-1.00	-1.00	-0.58	-0.52	-0.93	---	---	-1.00	---	-0.97	-0.89	-1.00	-0.82	---	-1.00	---	-0.96	-0.80	---	-0.92	---	-0.95	-0.74
CG15905	-1.00	---	-1.00	---	---	---	---	---	---	---	---	---	---	---	---	---	---	---	---	---	---	---	---	---	---	-1.00	---	---	---	---	---	---	---	---	---	---	---	---	---	---	---	---	---	---	---	---	---	0.66	---
CG15908	---	---	---	---	---	---	---	---	---	---	---	---	---	---	---	---	---	---	---	---	---	---	---	---	---	---	---	---	---	---	---	---	---	---	---	---	-0.30	---	---	---	---	---	---	---	---	---	---	-0.10	---
CG15909	---	---	---	---	---	---	---	---	---	---	---	---	---	---	---	---	---	---	---	---	---	---	---	---	---	---	---	---	---	---	---	---	---	---	---	---	---	---	---	---	---	---	---	---	---	---	---	---	---
CG15912	---	---	---	---	---	---	---	---	---	---	---	---	---	---	---	---	---	---	---	---	---	---	---	---	---	---	---	---	---	---	---	---	---	---	---	---	---	---	---	---	---	---	---	---	---	---	---	---	---
CG15914	-1.00	---	-1.00	-1.00	-1.00	-1.00	-1.00	-1.00	-1.00	-1.00	-1.00	-1.00	-1.00	-1.00	-1.00	-1.00	-1.00	-1.00	-1.00	-1.00	-1.00	-1.00	-1.00	-1.00	-1.00	-1.00	-1.00	-0.30	-0.64	-0.74	---	---	---	-1.00	---	-1.00	-1.00	-0.93	-1.00	---	-0.83	---	---	-1.00	---	-1.00	---	-0.76	-0.94
CG15916	---	---	-1.00	---	---	---	---	---	---	---	---	---	---	-1.00	---	---	---	-1.00	-1.00	-1.00	---	---	---	-1.00	---	-1.00	---	-0.75	0.33	---	---	---	---	---	---	---	-0.27	-0.20	-0.48	---	-0.70	---	---	-0.62	---	---	---	-0.30	---
CG15922	---	---	-1.00	-1.00	-1.00	-0.96	-1.00	-1.00	-1.00	-1.00	-1.00	-1.00	-1.00	-1.00	-1.00	-1.00	-1.00	-1.00	-1.00	-1.00	-0.90	-1.00	-1.00	-1.00	-1.00	-1.00	-1.00	---	---	---	---	---	---	-0.78	---	---	-0.70	-0.74	---	---	-0.46	---	-0.66	-0.55	---	---	---	-0.86	-0.88
CG15923	---	---	-1.00	---	---	-1.00	-1.00	-1.00	-1.00	---	-1.00	-1.00	---	-1.00	-1.00	---	-1.00	-1.00	-1.00	-1.00	---	-1.00	-1.00	-1.00	-1.00	-1.00	-1.00	---	---	0.36	---	---	---	0.31	---	0.23	-0.04	0.03	0.11	---	0.33	---	0.14	-0.33	-0.05	---	---	0.26	0.10
CG1597	-1.00	---	-1.00	-1.00	-1.00	-1.00	-1.00	-1.00	-1.00	-1.00	-1.00	-1.00	-1.00	-1.00	-1.00	-0.98	-1.00	-1.00	-1.00	-1.00	-1.00	-1.00	-1.00	-1.00	-1.00	-1.00	-1.00	-0.34	-0.16	0.10	-0.05	---	---	0.46	---	-0.06	-0.06	-0.25	0.09	0.21	0.13	0.12	-0.05	0.11	0.12	0.04	---	-0.15	0.19
CG1598	---	---	---	---	---	---	---	---	---	---	---	---	---	---	---	---	---	---	---	---	---	---	---	---	---	---	---	---	---	---	---	---	---	---	---	0.59	0.54	---	---	---	---	---	0.13	---	---	---	---	0.48	0.90
CG1602	-1.00	---	-1.00	-1.00	-1.00	-1.00	-1.00	-1.00	-1.00	-1.00	-1.00	-1.00	-1.00	-1.00	-1.00	-1.00	-1.00	-1.00	-1.00	-1.00	-1.00	-1.00	-1.00	-1.00	-1.00	-1.00	-1.00	-1.00	-1.00	-1.00	-1.00	---	---	-1.00	---	-1.00	-1.00	-1.00	-0.93	-1.00	-0.96	-1.00	-0.97	-1.00	-0.79	-1.00	---	-1.00	-1.00
CG1603	-1.00	---	-1.00	-1.00	-1.00	-1.00	-1.00	-1.00	-1.00	-1.00	-1.00	-1.00	-1.00	-1.00	-1.00	-1.00	-1.00	-1.00	-1.00	-1.00	-1.00	-1.00	-1.00	-1.00	-1.00	-1.00	-1.00	-0.62	-0.84	-0.74	-0.90	---	---	-0.73	---	-0.41	-0.64	-0.59	-0.84	-0.92	-0.65	-0.40	-0.44	-0.54	-0.67	-0.80	---	-0.49	-0.79
CG1620	-1.00	---	-0.98	-1.00	-1.00	-1.00	-1.00	-1.00	-1.00	-1.00	-1.00	-1.00	-1.00	-1.00	-1.00	-1.00	-1.00	-1.00	-1.00	-1.00	-1.00	-0.99	-1.00	-1.00	-1.00	-1.00	-1.00	-0.25	-0.02	-0.21	-0.16	---	---	-0.17	---	0.01	-0.05	-0.28	0.02	0.40	-0.01	0.15	0.04	0.09	0.04	0.13	---	0.17	-0.14
CG1622	-1.00	---	-1.00	-1.00	-1.00	-1.00	-1.00	-1.00	-1.00	-1.00	-1.00	-1.00	-1.00	-1.00	-1.00	-1.00	-1.00	-1.00	-1.00	-1.00	-1.00	-1.00	-1.00	-1.00	-1.00	-1.00	-1.00	-0.93	-0.93	-0.96	-0.96	---	---	-0.96	---	-0.98	-0.97	-0.96	-0.97	-0.98	-0.94	-0.99	-0.97	-0.97	-0.94	-0.97	---	-0.97	-0.98
CG1628	-1.00	---	-1.00	-1.00	-1.00	-1.00	-1.00	-1.00	-1.00	-1.00	-1.00	-1.00	-1.00	-1.00	-1.00	-1.00	-1.00	-1.00	-1.00	-1.00	-1.00	-1.00	-1.00	-1.00	-1.00	-1.00	-1.00	-0.44	-0.56	---	-0.52	---	---	---	---	-0.69	-0.74	-0.20	-0.10	---	-0.78	---	-0.45	---	---	---	---	-0.39	-0.54
CG1635	-1.00	---	-1.00	-1.00	-1.00	-1.00	-0.98	-1.00	-1.00	-1.00	-1.00	-1.00	-1.00	-0.98	-1.00	-1.00	-1.00	-1.00	-1.00	-1.00	-1.00	-1.00	-0.98	-1.00	-1.00	-1.00	-1.00	-0.80	-1.00	-0.64	-0.95	---	---	-0.81	---	-0.89	-0.98	-0.89	-0.90	-0.92	-0.86	-1.00	-1.00	-0.85	-0.96	-0.98	---	-0.99	-1.00
CG1636	-1.00	---	-1.00	-1.00	-1.00	-1.00	-1.00	-1.00	-1.00	-1.00	-1.00	-1.00	-1.00	-1.00	-1.00	-1.00	-1.00	-1.00	-1.00	-1.00	-1.00	-1.00	-1.00	-1.00	-1.00	-1.00	-1.00	-0.93	-0.98	-0.92	-0.93	---	---	-0.96	---	-0.94	-0.86	-0.87	-0.92	-0.91	-0.85	-0.88	-0.89	-0.90	-0.94	-0.88	---	-0.93	-0.95
CG1637	-1.00	---	-0.99	-1.00	-1.00	-1.00	-1.00	-1.00	-1.00	-1.00	-1.00	-1.00	-1.00	-1.00	-1.00	-1.00	-1.00	-1.00	-1.00	-1.00	-1.00	-1.00	-1.00	-1.00	-1.00	-1.00	-1.00	-0.90	-0.91	-0.93	-0.90	---	---	-0.88	---	-0.91	-0.91	-0.92	-0.92	-0.90	-0.88	-0.94	-0.87	-0.89	-0.90	-0.91	---	-0.93	-0.94
CG1640	-1.00	---	-1.00	-1.00	-1.00	-1.00	-1.00	-1.00	-1.00	---	-1.00	-1.00	-1.00	-1.00	-1.00	-1.00	---	-1.00	---	-1.00	-1.00	-1.00	---	-1.00	-1.00	---	---	---	-0.02	---	---	---	---	---	---	-0.85	-0.64	-0.65	-0.92	---	-1.00	---	---	---	---	---	---	-1.00	---
CG1646	-1.00	---	-1.00	-1.00	-1.00	-1.00	-1.00	-1.00	-1.00	-1.00	-1.00	-1.00	-1.00	-1.00	-1.00	-1.00	-1.00	-1.00	-1.00	-1.00	-1.00	-1.00	-1.00	-1.00	-1.00	-1.00	-1.00	-0.56	-0.77	-0.70	-0.55	---	---	-0.66	---	-0.83	-0.79	-0.80	-0.76	-0.83	-0.76	-0.68	-0.89	-0.79	-0.85	-0.85	---	-0.84	-0.85
CG1647	-1.00	---	-1.00	-1.00	-1.00	-1.00	-1.00	-1.00	-1.00	-1.00	-1.00	-1.00	-1.00	-1.00	-1.00	-1.00	-1.00	-1.00	-1.00	-1.00	-1.00	-1.00	-1.00	-1.00	-1.00	-1.00	-1.00	-0.77	-0.95	-0.68	-0.65	---	---	-0.94	---	-0.87	-0.96	-0.94	-0.95	-0.96	-0.87	-0.94	-0.84	-0.96	-1.00	-0.78	---	-0.92	-0.66
CG1657	---	---	---	---	-1.00	---	-1.00	---	-1.00	---	-1.00	-1.00	-1.00	---	---	-1.00	---	---	---	---	-1.00	---	---	---	-1.00	---	-1.00	---	0.62	---	---	---	---	0.52	---	0.38	-0.13	-0.19	-0.27	---	0.39	---	-0.33	0.41	---	0.33	---	-0.20	0.03
CG1662	-1.00	---	-1.00	-1.00	-1.00	-1.00	-1.00	-1.00	-1.00	-0.97	-1.00	-1.00	-1.00	-1.00	-0.93	-1.00	-0.98	-1.00	-1.00	-1.00	-1.00	-1.00	-1.00	-1.00	-1.00	-1.00	-1.00	-0.48	-0.13	-0.49	-0.26	---	---	0.11	---	-0.08	-0.37	-0.51	-0.45	0.09	-0.23	-0.13	-0.05	-0.41	-0.22	-0.17	---	-0.17	-0.13
CG1663	---	---	---	---	---	---	---	---	---	---	---	-1.00	---	---	---	---	---	---	---	---	---	---	---	---	---	---	---	---	---	---	---	---	---	---	---	---	---	---	---	---	---	---	---	---	---	---	---	---	---
CG1665	---	---	-1.00	---	-1.00	-1.00	---	---	---	---	-1.00	---	---	---	---	---	---	-1.00	---	---	---	---	---	-1.00	---	-1.00	---	---	---	---	---	---	---	---	---	---	---	---	---	---	---	---	---	---	---	---	---	-1.00	-1.00
CG1667	-1.00	---	-1.00	-1.00	-1.00	-1.00	-1.00	-1.00	-1.00	-1.00	-1.00	-1.00	-1.00	-1.00	-1.00	-1.00	-1.00	-1.00	-1.00	-1.00	-1.00	-1.00	-1.00	-1.00	-1.00	-1.00	-1.00	-1.00	-0.95	-1.00	-1.00	---	---	-1.00	---	-0.99	-1.00	-1.00	-1.00	-1.00	-0.98	-0.98	-0.99	-1.00	-0.99	-0.99	---	-1.00	-1.00
CG16700	---	---	---	---	---	---	---	---	---	---	---	---	---	---	---	---	---	---	---	---	---	---	---	---	---	---	---	---	---	---	---	---	---	---	---	---	---	---	---	---	---	---	---	---	---	---	---	---	---
CG1671	-1.00	---	-1.00	-1.00	-1.00	-1.00	-1.00	-1.00	-1.00	-1.00	-1.00	-1.00	-1.00	-1.00	-1.00	-1.00	-1.00	-1.00	-1.00	-1.00	-1.00	-1.00	-1.00	-1.00	-1.00	-1.00	-1.00	-0.26	-0.43	-0.52	-0.11	---	---	-0.26	---	-0.48	-0.65	-0.44	-0.22	-0.16	-0.47	-0.11	-0.16	-0.28	-0.28	-0.30	---	-0.37	-0.22
CG16710	---	---	---	---	---	---	---	---	---	---	---	---	---	---	---	---	---	---	---	---	---	---	---	---	---	---	---	---	---	---	---	---	---	---	---	---	---	---	---	---	---	---	---	---	---	---	---	---	---
CG16717	-1.00	---	-1.00	-1.00	-1.00	-1.00	-1.00	-1.00	-1.00	-1.00	-1.00	-1.00	-1.00	-1.00	-1.00	-1.00	-1.00	-1.00	-1.00	-1.00	-1.00	-1.00	-1.00	-1.00	-1.00	-1.00	-1.00	---	-0.53	-0.33	-0.33	---	---	-0.43	---	-0.60	---	-0.59	---	---	-0.79	---	-0.65	-0.38	---	---	---	-0.58	-0.59
CG16721	-1.00	---	-1.00	-1.00	-1.00	-1.00	-1.00	-1.00	-1.00	-1.00	-1.00	-1.00	-1.00	-1.00	-1.00	-1.00	-1.00	-1.00	-1.00	-1.00	-1.00	-1.00	-1.00	-1.00	-1.00	-1.00	-1.00	-0.95	-0.98	-0.98	-0.98	---	---	-0.95	---	-0.98	-0.96	-0.99	-1.00	-0.97	-0.96	-1.00	-0.94	-1.00	-1.00	-0.99	---	-0.95	-0.97
CG1673	---	---	---	---	---	---	---	---	---	---	---	---	---	---	---	---	---	---	---	-1.00	---	---	---	---	-1.00	---	---	---	---	---	---	---	---	---	---	---	---	---	---	---	0.83	---	0.71	0.79	0.50	0.86	---	0.93	0.84
CG16734	-1.00	---	-1.00	-1.00	-1.00	-1.00	-1.00	-1.00	-1.00	-1.00	-1.00	-1.00	-1.00	-1.00	-1.00	-1.00	-1.00	-1.00	-1.00	-1.00	-1.00	-1.00	-1.00	-1.00	-1.00	-1.00	-1.00	-1.00	-1.00	-0.94	-1.00	---	---	-1.00	---	-0.97	-0.88	-1.00	-1.00	-0.93	-0.81	---	-1.00	-1.00	-1.00	-1.00	---	-0.94	-0.95
CG16736	---	---	---	---	---	---	---	---	---	---	---	---	---	---	---	---	---	---	---	---	---	---	---	---	---	---	---	---	---	---	---	---	---	---	---	---	---	---	---	---	---	---	---	---	---	---	---	---	---
CG1674	---	---	---	---	---	---	---	---	---	---	---	---	---	---	---	---	---	---	---	---	---	---	---	---	---	---	---	---	---	---	---	---	---	---	---	---	---	---	---	---	---	---	---	---	---	---	---	---	---
CG16742	-1.00	---	-1.00	-1.00	-1.00	-1.00	-1.00	-1.00	-1.00	-1.00	-1.00	-1.00	-1.00	-1.00	-1.00	-1.00	-1.00	-1.00	-1.00	-1.00	---	---	-1.00	-1.00	-1.00	-1.00	-1.00	0.67	-0.46	0.12	---	---	---	-0.03	---	-0.38	0.11	-0.69	-0.27	---	-0.19	---	-0.05	-0.21	---	0.10	---	-0.13	0.26
CG16749	---	---	---	---	-1.00	---	-1.00	---	-1.00	-1.00	-1.00	---	-1.00	-1.00	---	-1.00	---	---	---	-1.00	---	---	---	-1.00	---	---	---	---	---	---	---	---	---	---	---	---	-0.70	---	---	---	0.65	---	---	---	---	---	---	-0.52	---
CG16753	-1.00	---	-1.00	-1.00	-0.99	-1.00	-1.00	-1.00	-1.00	-1.00	-1.00	-1.00	-1.00	-1.00	-1.00	-1.00	-1.00	-1.00	-1.00	-1.00	-1.00	-1.00	-1.00	-1.00	-1.00	-0.97	-1.00	-0.95	-0.93	-0.94	-0.88	---	---	-0.88	---	-0.95	-0.93	-0.93	-0.97	-0.97	-0.92	-0.93	-0.89	-0.95	-0.97	-0.94	---	-0.93	-0.96
CG16758	---	---	---	---	---	---	---	---	---	---	---	---	---	---	---	---	---	---	---	---	---	---	---	---	---	---	---	1.00	0.84	0.91	---	---	---	1.00	---	0.96	0.97	1.00	0.99	0.97	0.99	0.96	1.00	0.96	1.00	1.00	---	1.00	1.00
CG1677	-1.00	---	-1.00	-1.00	-1.00	-1.00	-1.00	-1.00	-1.00	-1.00	-1.00	-1.00	-1.00	-1.00	-1.00	-1.00	-1.00	-1.00	-1.00	-1.00	-1.00	-1.00	-1.00	-1.00	-1.00	-1.00	-1.00	-0.94	-0.92	-0.91	-0.92	---	---	-0.91	---	-0.94	-0.97	-0.98	-0.95	-0.95	-0.94	-0.95	-0.96	-0.96	-0.95	-0.94	---	-0.96	-0.96
CG16771	---	---	-1.00	-1.00	---	-1.00	---	-1.00	-1.00	-1.00	-1.00	-1.00	-1.00	-1.00	---	-1.00	---	-1.00	-1.00	-1.00	---	-1.00	---	-1.00	-1.00	---	-1.00	---	-1.00	---	---	---	---	---	---	-1.00	-1.00	-1.00	-1.00	---	---	---	---	-1.00	---	-1.00	---	-1.00	-1.00
CG16787	-1.00	---	-1.00	-1.00	-1.00	-1.00	-1.00	---	-1.00	---	-1.00	-1.00	-0.95	-1.00	-1.00	-1.00	---	---	-1.00	-1.00	-1.00	-1.00	-1.00	-1.00	-1.00	-1.00	-1.00	-0.39	-0.45	---	-0.67	---	---	---	---	-0.02	-0.23	---	-0.60	---	-0.73	---	-0.81	-0.72	---	-0.50	---	-0.51	-0.50
CG16789	---	---	---	---	---	---	---	---	---	---	---	---	---	---	---	---	---	---	---	---	---	---	---	---	---	---	---	---	---	---	---	---	---	---	---	---	---	---	---	---	---	---	---	---	---	---	---	---	---
CG16790	-1.00	---	-1.00	-1.00	-1.00	-1.00	-1.00	-1.00	-1.00	-1.00	-1.00	-1.00	-1.00	-1.00	-1.00	-1.00	-1.00	-1.00	-1.00	-1.00	-1.00	-1.00	-1.00	-1.00	-1.00	-1.00	-1.00	-1.00	-0.64	-1.00	-0.96	---	---	-1.00	---	-1.00	-1.00	-1.00	-1.00	-0.97	-0.97	-1.00	-1.00	-1.00	-1.00	-1.00	---	-1.00	-1.00
CG16791	---	---	---	---	---	---	---	---	---	---	---	---	---	---	---	---	---	---	---	---	---	---	---	---	---	---	---	---	0.24	---	---	---	---	---	---	---	---	---	---	---	---	---	---	---	---	---	---	---	---
CG16812	-1.00	---	-1.00	-1.00	-1.00	-1.00	-1.00	-1.00	-1.00	-1.00	-1.00	-1.00	-1.00	-1.00	-1.00	-1.00	-1.00	-1.00	-1.00	-1.00	-1.00	-1.00	-1.00	-1.00	-1.00	-1.00	-1.00	-0.64	-0.54	-0.41	-0.81	---	---	-0.64	---	-0.64	-0.63	-0.74	-0.66	-0.57	-0.69	-0.72	-0.74	-0.63	-0.61	-0.67	---	-0.72	-0.65
CG16813	-1.00	---	---	---	---	-1.00	---	-1.00	-1.00	-1.00	-1.00	-1.00	-1.00	-1.00	-1.00	-1.00	---	-1.00	---	-1.00	---	---	---	---	---	---	-1.00	---	---	---	---	---	---	---	---	---	---	---	-0.27	---	---	---	---	---	---	---	---	---	---
CG16815	-1.00	---	-1.00	-1.00	-1.00	-1.00	-1.00	-1.00	-1.00	-1.00	-1.00	-1.00	-1.00	-1.00	-1.00	-1.00	-1.00	-1.00	-1.00	-1.00	-1.00	-1.00	-1.00	-1.00	-1.00	-1.00	-1.00	---	-0.33	0.10	-0.38	---	---	-0.32	---	-0.31	-0.33	-0.53	-0.31	-0.49	-0.42	-0.45	-0.59	-0.52	-0.58	-0.70	---	-0.44	-0.78
CG16817	-1.00	---	-1.00	-1.00	-1.00	-0.99	-1.00	-0.99	-1.00	-1.00	-1.00	-1.00	-1.00	-1.00	-1.00	-1.00	-1.00	-1.00	-1.00	-1.00	-1.00	-1.00	-1.00	-1.00	-1.00	-1.00	-1.00	-0.21	-0.43	-0.39	-0.62	---	---	-0.42	---	-0.39	-0.49	-0.46	-0.49	-0.34	-0.37	-0.40	-0.46	-0.31	-0.67	-0.56	---	-0.48	-0.49
CG16833	-1.00	---	-1.00	-1.00	-1.00	-1.00	-1.00	-1.00	-1.00	-1.00	-1.00	-1.00	-1.00	-1.00	-1.00	-1.00	-1.00	-1.00	-1.00	-1.00	---	-1.00	-1.00	-1.00	-1.00	-1.00	-1.00	-0.21	-0.65	-1.00	0.50	---	---	-0.29	---	-0.38	-0.57	-0.67	-0.58	-0.92	-0.55	---	-0.09	-0.51	-0.36	-0.64	---	-0.77	-0.81
CG16838	-1.00	---	-1.00	-1.00	-1.00	-1.00	-1.00	-1.00	-1.00	-1.00	-1.00	-1.00	-1.00	-1.00	-1.00	-1.00	-1.00	-1.00	-1.00	-1.00	-1.00	-1.00	-1.00	-1.00	-1.00	-1.00	-1.00	-0.24	-0.63	-0.49	-0.49	---	---	-0.45	---	-0.74	-0.76	-0.54	-0.70	-0.70	-0.80	-0.70	-0.60	-0.57	-0.70	-0.64	---	-0.83	-0.49
CG16863	-1.00	---	-1.00	-1.00	-1.00	-1.00	-1.00	-1.00	-1.00	-1.00	-1.00	-1.00	-1.00	-1.00	-1.00	-1.00	-1.00	-1.00	-1.00	-1.00	---	-1.00	-1.00	-1.00	-1.00	-1.00	-1.00	---	0.23	---	---	---	---	-1.00	---	-0.71	---	-0.28	-1.00	---	-0.67	---	-0.71	-0.89	---	-0.56	---	-0.14	---
CG16865	-1.00	---	-1.00	-1.00	-1.00	-0.98	-1.00	-1.00	-1.00	-1.00	-1.00	-1.00	-1.00	-0.97	-1.00	-1.00	-1.00	-1.00	-1.00	-1.00	-1.00	-1.00	-1.00	-1.00	-1.00	-1.00	-1.00	-0.44	-0.79	-0.71	-0.66	---	---	-0.80	---	-0.76	-0.76	-0.70	-0.73	-0.75	-0.84	-0.60	-0.87	-0.87	-0.97	-0.81	---	-0.89	-0.88
CG16868	-1.00	---	-1.00	-1.00	-1.00	-1.00	-1.00	-1.00	-0.99	-1.00	-1.00	-1.00	-1.00	-1.00	-1.00	-1.00	-1.00	-1.00	-1.00	-1.00	-1.00	-1.00	-1.00	-1.00	-1.00	-1.00	-1.00	-0.18	-0.41	-0.01	0.00	---	---	-0.22	---	-0.03	-0.39	-0.66	-0.42	-0.44	-0.55	-0.51	-0.37	-0.48	-0.39	-0.54	---	-0.49	-0.23
CG16886	---	---	---	-1.00	-1.00	---	---	---	---	---	---	---	---	---	---	---	---	---	---	---	---	---	---	---	---	---	---	1.00	1.00	0.82	0.64	---	---	---	---	-0.44	---	---	---	---	---	---	---	---	---	---	---	0.87	---
CG16888	-1.00	---	---	---	---	---	---	---	-1.00	---	---	---	---	---	---	---	---	---	---	---	---	---	---	---	-1.00	---	---	---	---	---	---	---	---	---	---	---	---	---	---	---	---	---	---	---	---	---	---	---	---
CG16890	-1.00	---	-1.00	-1.00	-1.00	-1.00	-1.00	-1.00	-1.00	-1.00	-1.00	-1.00	-1.00	-1.00	-1.00	-1.00	-1.00	---	---	-1.00	-1.00	-1.00	---	-1.00	-1.00	-1.00	-1.00	-0.40	-0.40	-0.56	-0.55	---	---	---	---	-0.29	0.26	-0.42	-0.03	-0.17	-0.12	---	-0.38	-0.21	---	-0.22	---	-0.43	-0.09
CG16892	-1.00	---	-1.00	-1.00	-1.00	-1.00	-1.00	-1.00	-1.00	-1.00	-1.00	-1.00	-1.00	-1.00	-1.00	-1.00	-1.00	-1.00	-1.00	-1.00	-1.00	-1.00	-1.00	-1.00	-1.00	-1.00	-1.00	-0.73	-0.69	-0.71	-0.79	---	---	-0.63	---	-0.65	-0.69	-0.63	-0.84	-0.75	-0.74	-0.76	-0.75	-0.75	-0.71	-0.75	---	-0.75	-0.76
CG16896	-1.00	---	-1.00	-1.00	-1.00	-1.00	-1.00	-1.00	-1.00	-1.00	-1.00	-1.00	-1.00	-1.00	-1.00	-1.00	-1.00	-1.00	-1.00	-1.00	-1.00	-1.00	-1.00	-1.00	-1.00	-1.00	-1.00	-0.81	-0.67	-0.82	-0.90	---	---	-0.95	---	-0.92	-0.92	-0.92	-0.94	-0.93	-0.97	-0.94	-0.94	-0.87	-0.95	-0.93	---	-0.99	-0.97
CG16903	-1.00	---	-1.00	-1.00	-1.00	-1.00	-1.00	-1.00	-1.00	-1.00	-1.00	-1.00	-1.00	-1.00	-1.00	-1.00	-1.00	-1.00	-1.00	-1.00	-1.00	-1.00	-1.00	-1.00	-1.00	-1.00	-1.00	-0.61	-0.62	-0.56	-0.82	---	---	-0.56	---	-0.68	-0.65	-0.66	-0.85	-0.70	-0.68	-0.87	-0.69	-0.79	-0.72	-0.74	---	-0.75	-0.80
CG16908	-1.00	---	-1.00	-1.00	-1.00	-1.00	-1.00	-1.00	-1.00	-1.00	-1.00	-1.00	-1.00	-1.00	-1.00	-1.00	-1.00	-1.00	-1.00	-1.00	-1.00	-1.00	-1.00	-1.00	-1.00	-1.00	-1.00	-0.85	-0.70	-0.93	-0.70	---	---	-0.73	---	-0.67	-0.98	-0.81	-0.73	-0.33	-0.84	-1.00	-1.00	-0.92	-1.00	-0.55	---	-0.98	-0.85
CG16935	-1.00	---	-1.00	-1.00	-1.00	-1.00	-1.00	-1.00	-1.00	-1.00	-1.00	-1.00	-1.00	-1.00	-1.00	-1.00	-1.00	-1.00	-1.00	-1.00	-1.00	-1.00	-1.00	-1.00	-1.00	-1.00	-1.00	---	-0.30	-0.56	0.20	---	---	---	---	-0.41	0.13	-0.14	-0.56	-0.65	-0.57	---	0.06	-0.39	-0.54	-0.04	---	-0.14	-0.27
CG16940	-1.00	---	-1.00	-0.98	-1.00	-1.00	-1.00	-1.00	-1.00	-1.00	-1.00	-1.00	-1.00	-1.00	-1.00	-1.00	-1.00	-1.00	-1.00	-1.00	-1.00	-1.00	-1.00	-1.00	-1.00	-1.00	-1.00	-1.00	-0.89	-0.76	-0.95	---	---	-0.96	---	-1.00	-0.96	-0.90	-0.96	-0.92	-0.99	-0.97	-0.96	-0.92	-0.92	-0.94	---	-0.98	-0.94
CG16941	-1.00	---	-1.00	-1.00	-1.00	-1.00	-1.00	-1.00	-1.00	-1.00	-1.00	-1.00	-1.00	-1.00	-1.00	-1.00	-1.00	-1.00	-1.00	-1.00	-1.00	-1.00	-1.00	-1.00	-1.00	-1.00	-1.00	-0.82	-0.98	-1.00	-0.99	---	---	-0.88	---	-0.94	-0.96	-0.97	-0.93	-0.96	-0.94	-0.99	-0.98	-0.94	-0.96	-0.97	---	-0.96	-0.98
CG16947	---	---	---	---	---	---	---	---	---	---	---	---	---	---	---	---	---	---	---	---	---	---	---	---	---	---	---	---	---	---	---	---	---	---	---	---	---	---	---	---	---	---	---	---	---	---	---	---	---
CG16952	-1.00	---	-1.00	-1.00	-1.00	-1.00	-1.00	-1.00	-1.00	-1.00	-1.00	-1.00	-1.00	-1.00	-1.00	-1.00	-1.00	-1.00	-1.00	-1.00	-1.00	-1.00	-1.00	-1.00	-1.00	-1.00	-1.00	-0.01	-0.05	-0.36	0.00	---	---	-0.48	---	-0.79	-0.27	-0.47	-0.27	-0.44	-0.27	-0.63	-0.62	-0.51	-0.70	-0.38	---	-0.52	-0.42
CG16953	-0.98	---	-0.99	-0.99	-0.97	-0.97	-0.97	-0.99	-1.00	-0.97	-1.00	-0.99	-0.98	-0.98	-0.98	-0.99	-0.99	-0.99	-0.98	-0.98	-1.00	-0.98	-0.99	-0.98	-0.98	-0.99	-0.97	-0.71	-0.86	-0.77	-0.94	---	---	-0.85	---	-0.95	-0.85	-0.85	-0.91	-0.78	-0.85	-0.98	-0.94	-0.98	-0.90	-0.76	---	-0.97	-0.73
CG16959	-1.00	---	---	---	---	---	---	---	---	---	---	---	-1.00	---	---	---	---	---	---	---	---	---	---	---	---	---	---	---	---	---	---	---	---	---	---	---	---	---	---	---	---	---	---	---	---	---	---	---	---
CG16965	---	---	---	---	---	---	---	---	---	---	---	---	---	---	---	---	---	---	---	---	---	---	---	---	---	---	---	---	---	---	---	---	---	---	---	---	---	---	---	---	---	---	---	---	---	---	---	---	---
CG16972	---	---	---	---	---	-1.00	-1.00	---	---	---	---	-1.00	---	---	---	-1.00	---	-1.00	-1.00	---	---	---	---	---	---	---	-1.00	---	---	---	---	---	---	---	---	---	---	---	---	---	---	---	-0.12	---	---	---	---	0.09	0.80
CG16974	-1.00	---	-1.00	-1.00	-1.00	-1.00	-1.00	-1.00	-1.00	-1.00	-1.00	-1.00	-1.00	-1.00	-1.00	-1.00	-1.00	-1.00	-1.00	-1.00	-1.00	-1.00	-1.00	-1.00	-1.00	-1.00	-1.00	-0.82	-0.77	-0.84	-0.91	---	---	-0.80	---	-0.89	-0.93	-0.91	-0.92	-0.92	-0.88	-0.90	-0.91	-0.91	-0.85	-0.88	---	-0.87	-0.90
CG16979	-1.00	---	-1.00	-1.00	-1.00	-1.00	-1.00	---	-1.00	-1.00	-1.00	-1.00	-1.00	-1.00	-1.00	-1.00	-1.00	-1.00	-1.00	-1.00	---	-1.00	-1.00	-1.00	-1.00	-1.00	-1.00	-0.67	---	-1.00	---	---	---	-0.83	---	-1.00	-1.00	-0.93	-0.60	-0.86	-0.96	---	---	-0.39	---	-0.76	---	-0.87	-0.69
CG16984	-1.00	---	-1.00	-1.00	-1.00	-1.00	-1.00	-1.00	-1.00	---	-1.00	-1.00	-1.00	-1.00	---	-1.00	-1.00	-1.00	-1.00	-1.00	---	---	-1.00	-1.00	-1.00	-1.00	-1.00	-0.59	0.00	-0.33	---	---	---	---	---	-0.07	-0.31	-0.63	-0.17	-0.30	-0.30	---	0.11	-0.27	---	-0.17	---	-0.26	-0.17
CG16985	-1.00	---	-1.00	-1.00	-1.00	-1.00	-1.00	-1.00	-1.00	-1.00	-1.00	-1.00	-1.00	-1.00	-1.00	-1.00	-1.00	-1.00	-1.00	-1.00	-1.00	---	-1.00	-1.00	-1.00	-1.00	-1.00	---	-0.81	---	-0.92	---	---	-0.60	---	-0.69	-0.82	-0.80	-0.79	---	-0.78	---	-0.87	-0.50	---	-0.58	---	-0.91	-0.68
CG16986	-1.00	---	-1.00	-1.00	-1.00	-1.00	-1.00	-1.00	-1.00	-1.00	-1.00	-1.00	-1.00	-1.00	-1.00	-1.00	-1.00	-1.00	-1.00	-1.00	-1.00	-1.00	-1.00	-1.00	-1.00	-1.00	-1.00	-0.54	-0.49	-0.09	-0.59	---	---	-0.74	---	-0.32	-0.51	-0.67	-0.30	-0.46	-0.62	---	-0.66	-0.50	-0.57	-0.39	---	-0.48	-0.61
CG16989	-1.00	---	-1.00	-1.00	-1.00	-1.00	-1.00	-1.00	-1.00	-1.00	-1.00	-0.99	-1.00	-1.00	-1.00	-1.00	-1.00	-1.00	-1.00	-1.00	-1.00	-1.00	-1.00	-1.00	-1.00	-1.00	-1.00	-0.83	-0.86	-0.78	-0.74	---	---	-0.92	---	-0.52	-0.78	-0.94	-0.77	-0.80	-0.83	-0.73	-0.76	-0.86	-0.67	-0.80	---	-0.85	-0.79
CG17002	-1.00	---	-1.00	-1.00	-1.00	-1.00	-1.00	-1.00	-1.00	-1.00	-1.00	-1.00	-1.00	-1.00	-1.00	-1.00	-1.00	-1.00	-1.00	-1.00	-1.00	-1.00	-1.00	-1.00	-1.00	-1.00	-1.00	-0.68	-0.84	-0.75	-0.80	---	---	-0.81	---	-0.84	-0.79	-0.92	-0.88	-0.79	-0.88	-0.88	-0.77	-0.92	-0.87	-0.84	---	-0.81	-0.81
CG17018	-1.00	---	-1.00	-1.00	-1.00	-1.00	-1.00	-1.00	-1.00	-1.00	-1.00	-1.00	-1.00	-1.00	-1.00	-1.00	-1.00	-1.00	-1.00	-1.00	-1.00	-1.00	-1.00	-1.00	-1.00	-1.00	-1.00	-1.00	-1.00	-1.00	-1.00	---	---	-1.00	---	-1.00	-1.00	-1.00	-1.00	-1.00	-1.00	-1.00	-0.99	-0.99	-1.00	-1.00	---	-1.00	-1.00
CG17019	-1.00	---	-1.00	-1.00	-1.00	-1.00	---	-1.00	-1.00	-1.00	-1.00	-1.00	-1.00	-1.00	-1.00	-1.00	-1.00	-1.00	-1.00	-1.00	-1.00	-1.00	-1.00	-1.00	-1.00	-1.00	-1.00	0.68	0.72	-0.28	0.03	---	---	-0.06	---	0.08	-0.42	-0.11	0.06	-0.24	-0.39	---	0.00	-0.19	-0.25	-0.03	---	0.05	0.06
CG17029	-1.00	---	-1.00	-1.00	-1.00	-1.00	---	---	-1.00	---	---	---	-1.00	-1.00	-1.00	-1.00	-1.00	-1.00	-1.00	-1.00	-1.00	-1.00	-1.00	-1.00	-1.00	-1.00	---	---	---	---	---	---	---	---	---	---	---	---	---	---	-0.92	---	---	---	---	-1.00	---	-1.00	---
CG1703	-1.00	---	-1.00	-1.00	-1.00	-1.00	-1.00	-1.00	-1.00	-1.00	-1.00	-1.00	-1.00	-1.00	-1.00	-1.00	-1.00	-1.00	-1.00	-1.00	-1.00	-1.00	-1.00	-1.00	-1.00	-1.00	-1.00	-0.39	-0.15	-0.39	-0.32	---	---	-0.25	---	-0.44	-0.30	-0.32	-0.35	-0.33	-0.66	-0.67	-0.49	-0.44	-0.45	-0.44	---	-0.25	-0.50
CG17032	-1.00	---	-1.00	-1.00	-1.00	---	---	---	---	---	---	---	---	---	---	---	---	---	---	---	---	---	---	---	---	---	---	0.23	-0.16	-0.30	---	---	---	---	---	---	---	---	---	---	---	---	---	---	---	---	---	---	---
CG17036	---	---	---	---	---	---	---	---	---	---	---	---	---	---	---	---	---	---	---	---	---	---	---	---	---	---	---	---	---	---	---	---	---	---	---	---	---	---	---	---	---	---	---	---	---	---	---	---	---
CG17059	-1.00	---	-0.97	-1.00	-0.96	-1.00	-1.00	-1.00	-0.96	-1.00	-1.00	-1.00	-0.98	-1.00	-1.00	-1.00	-1.00	-1.00	-1.00	-0.96	-1.00	-1.00	-1.00	-0.96	-1.00	-1.00	-1.00	-0.76	-0.77	-0.77	-0.88	---	---	-0.75	---	-0.88	-0.72	-0.55	-0.79	-0.80	-0.59	-0.94	-0.85	-0.81	-0.62	-0.82	---	-0.89	-0.83
CG17065	---	---	---	---	-1.00	---	---	---	---	---	---	---	---	---	---	-1.00	---	---	---	---	---	---	---	---	---	---	---	-0.33	---	---	---	---	---	---	---	---	---	---	---	---	---	---	---	---	---	---	---	---	---
CG17068	-1.00	---	-1.00	-1.00	-1.00	-1.00	-1.00	-1.00	-1.00	-1.00	-1.00	-1.00	-1.00	-1.00	-1.00	-1.00	-0.99	-1.00	-1.00	-1.00	-1.00	-1.00	-1.00	-1.00	-1.00	-1.00	-1.00	-0.63	-0.93	-0.52	-0.80	---	---	-0.76	---	-0.85	-0.82	-0.90	-0.84	-0.88	-0.85	-0.94	-0.73	-0.71	-0.73	-0.80	---	-0.66	-0.81
CG1707	-1.00	---	-1.00	-1.00	-1.00	-1.00	-1.00	-1.00	-1.00	-1.00	-1.00	-1.00	-1.00	-1.00	-1.00	-1.00	-1.00	-1.00	-1.00	-1.00	-1.00	-1.00	-1.00	-1.00	-1.00	-1.00	-1.00	-0.93	-0.99	-0.97	-0.98	---	---	-0.98	---	-1.00	-0.99	-0.99	-0.99	-0.98	-1.00	-0.97	-0.99	-0.99	-0.99	-0.99	---	-0.99	-0.98
CG17075	---	---	---	---	---	---	---	---	-1.00	---	---	-1.00	---	---	---	-1.00	---	---	---	---	---	---	---	---	-1.00	---	---	-0.48	-0.08	---	---	---	---	---	---	-0.75	---	---	---	---	---	---	---	---	---	---	---	-0.79	---
CG17078	-1.00	---	-1.00	-1.00	-1.00	-1.00	-1.00	-1.00	-1.00	-1.00	-1.00	-1.00	-1.00	-1.00	-1.00	-1.00	-1.00	-1.00	-1.00	-1.00	-1.00	-1.00	-1.00	-1.00	-1.00	-1.00	-1.00	-0.42	-0.34	-0.53	-0.39	---	---	-0.31	---	-0.32	-0.36	-0.32	-0.30	-0.42	-0.31	-0.39	-0.26	-0.28	-0.35	-0.30	---	-0.36	-0.35
CG17098	---	---	---	---	---	---	---	---	---	---	---	---	---	---	---	---	---	---	---	---	---	---	---	---	---	---	---	---	---	---	---	---	---	---	---	---	---	---	---	---	---	---	---	---	---	---	---	---	---
CG17110	---	---	---	---	-1.00	-1.00	---	---	---	-1.00	-1.00	-1.00	-0.93	---	---	-1.00	---	---	---	-1.00	---	-1.00	---	-1.00	-1.00	-1.00	-1.00	---	-0.64	---	---	---	---	---	---	---	---	---	---	---	-1.00	---	---	---	---	---	---	-1.00	-0.83
CG17111	---	---	---	---	---	---	---	---	---	---	---	---	---	---	---	---	---	---	---	---	---	---	---	---	---	---	---	---	---	---	---	---	---	---	---	---	---	---	---	---	---	---	---	---	---	---	---	---	---
CG17118	-1.00	---	---	---	-1.00	---	-1.00	-1.00	-1.00	-1.00	-1.00	-1.00	---	-1.00	---	-1.00	-1.00	-1.00	---	-1.00	---	---	-1.00	-1.00	---	---	---	---	-0.81	---	---	---	---	---	---	---	---	---	---	---	---	---	---	---	---	---	---	0.10	---
CG17119	-1.00	---	-1.00	-1.00	-1.00	---	---	---	---	---	---	---	---	---	---	---	---	---	---	---	---	---	---	---	---	---	---	-0.10	-0.04	-0.45	---	---	---	---	---	---	---	---	---	---	---	---	---	---	---	---	---	---	---
CG17122	---	---	---	---	---	---	---	---	---	---	-1.00	---	---	---	---	---	---	---	---	---	---	---	---	---	---	---	---	---	---	---	---	---	---	---	---	---	---	---	---	---	---	---	---	---	---	---	---	---	---
CG17129	-1.00	---	-1.00	-1.00	-1.00	-1.00	-1.00	-1.00	-1.00	-0.97	-1.00	-1.00	-1.00	-1.00	-1.00	-1.00	-1.00	-1.00	-1.00	-1.00	-1.00	-1.00	-1.00	-1.00	-1.00	-1.00	-1.00	-1.00	-1.00	-1.00	-1.00	---	---	-0.83	---	-1.00	-0.91	-1.00	-1.00	-1.00	-1.00	-1.00	-1.00	-0.94	-0.95	-1.00	---	-1.00	-1.00
CG17134	-1.00	---	-1.00	---	---	---	---	---	---	---	---	---	---	---	---	---	---	---	---	---	---	---	---	---	---	---	---	---	---	---	---	---	---	---	---	---	---	---	---	---	---	---	---	---	---	---	---	---	---
CG17141	-1.00	---	-1.00	-1.00	-1.00	-1.00	-1.00	-1.00	-1.00	-1.00	-1.00	-1.00	-1.00	-1.00	-1.00	-1.00	-1.00	-1.00	-1.00	-1.00	-1.00	-1.00	-1.00	-1.00	-0.99	-0.98	-1.00	-0.91	-0.75	---	-0.83	---	---	-0.76	---	-0.72	-1.00	-0.96	-0.96	-0.67	-0.85	---	-1.00	-0.95	-0.88	-0.91	---	-0.79	-0.87
CG17159	-1.00	---	-1.00	-1.00	-1.00	-1.00	-1.00	-1.00	-1.00	-1.00	-1.00	-1.00	-1.00	-1.00	-1.00	-1.00	-1.00	-1.00	-1.00	-1.00	-1.00	-1.00	-1.00	-1.00	-1.00	-1.00	-1.00	-0.12	-0.28	-0.07	-0.35	---	---	-0.08	---	-0.07	-0.04	-0.09	-0.30	-0.46	-0.57	-0.30	-0.37	-0.52	-0.42	-0.23	---	-0.17	-0.31
CG17162	-1.00	---	-1.00	-1.00	-1.00	-1.00	-1.00	-1.00	-1.00	-1.00	-1.00	-1.00	-1.00	-1.00	-1.00	-1.00	-1.00	-1.00	-1.00	-1.00	-1.00	-1.00	-1.00	-1.00	-1.00	-1.00	-1.00	-0.11	-0.28	-0.06	-0.35	---	---	-0.13	---	-0.08	-0.04	-0.12	-0.30	-0.48	-0.58	-0.32	-0.35	-0.52	-0.42	-0.26	---	-0.18	-0.32
CG17163	-1.00	---	-1.00	-1.00	-1.00	-1.00	-1.00	-1.00	-1.00	-1.00	-1.00	-1.00	-1.00	-1.00	-1.00	-1.00	-1.00	-1.00	-1.00	-1.00	-1.00	-1.00	-1.00	-1.00	-1.00	-1.00	-1.00	-0.78	-0.75	-0.88	-0.90	---	---	-0.52	---	-0.83	-0.79	-0.86	-0.78	-0.88	-0.73	-0.94	-0.83	-0.71	-0.85	-0.93	---	-0.80	-0.76
CG17167	---	---	---	---	-1.00	-1.00	---	-1.00	-1.00	---	-1.00	-1.00	---	---	---	---	-1.00	---	---	-1.00	---	-1.00	-1.00	---	-1.00	---	---	---	---	---	---	---	---	---	---	---	---	---	---	---	---	---	---	---	---	---	---	-0.09	---
CG17168	-1.00	---	-1.00	-1.00	-1.00	-1.00	-1.00	-1.00	-1.00	-1.00	-1.00	-1.00	-1.00	-1.00	-1.00	-1.00	-1.00	-1.00	-1.00	-1.00	-1.00	-1.00	-1.00	-1.00	-1.00	-1.00	-1.00	-0.87	-0.86	-0.82	-0.88	---	---	-0.89	---	-0.85	-0.87	-0.88	-0.91	-0.89	-0.90	-0.93	-0.89	-0.90	-0.91	-0.92	---	-0.85	-0.88
CG17169	---	---	---	---	---	---	---	---	---	---	---	---	---	---	---	---	---	---	---	---	---	---	---	---	---	---	---	---	---	---	---	---	---	---	---	---	---	---	---	---	---	---	---	---	---	---	---	-0.05	---
CG1718	-1.00	---	-1.00	-1.00	-1.00	-1.00	-1.00	-1.00	-1.00	-1.00	-0.99	-1.00	-1.00	-1.00	-1.00	-1.00	-1.00	-1.00	-1.00	-1.00	-1.00	-1.00	-1.00	-1.00	-1.00	-1.00	-1.00	-0.77	-1.00	-1.00	-1.00	---	---	-0.95	---	-0.97	-0.92	-0.88	-1.00	-1.00	-0.92	-0.82	-0.97	-0.93	-0.97	-0.95	---	-0.92	-0.99
CG17180	-1.00	---	-1.00	-1.00	-1.00	-1.00	-1.00	-1.00	-1.00	-1.00	-1.00	-1.00	-1.00	-1.00	-1.00	-1.00	-1.00	-1.00	-1.00	-1.00	-1.00	-1.00	-1.00	-1.00	-1.00	-1.00	-1.00	-0.67	-1.00	-0.22	---	---	---	-0.50	---	-0.61	-0.37	0.06	-0.22	-0.39	-0.17	---	0.00	-0.36	---	-0.53	---	0.27	-0.32
CG17186	-1.00	---	-1.00	-1.00	-1.00	-1.00	-1.00	-1.00	-1.00	-1.00	-1.00	-1.00	-1.00	-1.00	-1.00	-1.00	-1.00	-1.00	-1.00	-1.00	-1.00	-1.00	-1.00	-1.00	-1.00	-1.00	-1.00	0.05	-0.24	-0.40	-0.65	---	---	0.12	---	-0.38	-0.34	-0.22	-0.03	-0.23	-0.50	---	-0.15	-0.52	---	-0.23	---	-0.06	-0.52
CG17187	-1.00	---	-1.00	-1.00	-1.00	-1.00	-1.00	-1.00	-1.00	-1.00	-1.00	-1.00	-1.00	-1.00	-1.00	-1.00	-1.00	-1.00	-1.00	-1.00	-1.00	-1.00	-1.00	-1.00	-1.00	-1.00	-1.00	-0.89	-1.00	---	---	---	---	-1.00	---	-1.00	-1.00	-0.68	-1.00	-1.00	-1.00	---	-1.00	-0.94	---	-0.60	---	-0.88	-1.00
CG17202	---	---	---	---	---	---	---	---	---	---	---	---	---	---	---	---	---	---	---	---	---	---	---	---	---	---	---	---	---	---	---	---	---	---	---	---	---	---	---	---	---	---	---	---	---	---	---	---	---
CG17209	---	---	-1.00	---	---	-1.00	-1.00	---	-1.00	-1.00	---	---	---	---	---	---	---	---	---	---	---	---	---	---	-1.00	---	---	---	-0.63	0.73	---	---	---	---	---	---	---	---	---	-0.08	---	---	---	0.59	---	---	---	0.22	0.38
CG17219	-1.00	---	-1.00	-1.00	-1.00	-1.00	-1.00	-1.00	-1.00	-1.00	-1.00	-1.00	-1.00	-1.00	-1.00	-1.00	-1.00	-1.00	-1.00	-1.00	-1.00	-1.00	-1.00	-1.00	-1.00	-1.00	-0.98	-0.48	-0.61	-0.92	-0.71	---	---	-0.65	---	-0.71	-0.72	-0.78	-0.84	-0.82	-0.71	-0.74	-0.90	-0.74	-0.77	-0.89	---	-0.76	-0.87
CG17221	-1.00	---	-1.00	-1.00	-1.00	-1.00	-0.76	-1.00	-1.00	-1.00	-1.00	-1.00	-1.00	-1.00	-1.00	-1.00	---	-1.00	-1.00	-1.00	-1.00	-1.00	-1.00	-1.00	-1.00	-1.00	-1.00	-1.00	-0.92	-0.81	---	---	---	-0.63	---	-0.76	-1.00	-0.82	-0.87	-0.90	-0.70	---	-0.87	---	---	-0.94	---	-0.92	-0.84
CG17224	---	---	---	---	---	---	---	---	---	---	---	---	---	---	---	---	---	---	---	---	---	---	---	---	---	---	---	---	---	---	---	---	---	---	---	---	---	---	---	---	---	---	---	---	---	---	---	---	---
CG17230	---	---	-1.00	---	-1.00	-1.00	---	---	-1.00	-1.00	-1.00	-1.00	-1.00	---	---	---	---	---	---	---	---	---	-1.00	-1.00	---	---	---	-0.39	-0.35	---	---	---	---	---	---	---	---	---	---	---	---	---	0.36	---	---	---	---	-0.48	---
CG17233	-1.00	---	-1.00	-1.00	-1.00	-1.00	-1.00	-1.00	-1.00	-1.00	-1.00	-1.00	-0.99	-1.00	-1.00	-1.00	-1.00	-1.00	-0.99	-1.00	-1.00	-1.00	-0.99	-0.99	-1.00	-1.00	-1.00	-0.29	-0.12	-0.37	-0.09	---	---	-0.48	---	-0.37	-0.14	-0.38	-0.45	-0.26	-0.13	0.06	-0.20	0.04	-0.36	-0.16	---	-0.42	-0.21
CG17249	-1.00	---	-1.00	-1.00	-1.00	-1.00	-1.00	-1.00	-1.00	-1.00	-1.00	-1.00	-1.00	-1.00	-1.00	-1.00	-1.00	-1.00	-1.00	-1.00	-1.00	-1.00	-1.00	-1.00	-1.00	-1.00	-1.00	-0.85	-0.63	-0.70	-0.80	---	---	-0.68	---	-0.75	-0.71	-0.81	-0.74	-0.61	-0.67	-0.66	-0.75	-0.68	-0.83	-0.64	---	-0.68	-0.67
CG17259	-1.00	---	-1.00	-1.00	-1.00	-1.00	---	-1.00	-1.00	-1.00	-1.00	-1.00	-1.00	-1.00	---	-1.00	---	---	-1.00	---	---	-1.00	---	---	---	---	---	---	---	-1.00	---	---	---	---	---	-0.36	-0.56	-0.90	-0.92	---	---	---	---	---	---	-0.87	---	-0.69	---
CG17260	---	---	---	-1.00	-1.00	---	-1.00	-1.00	-1.00	-1.00	-1.00	-1.00	-1.00	-1.00	-0.93	-1.00	-1.00	-1.00	-1.00	-1.00	-1.00	-1.00	---	-1.00	-1.00	-1.00	-0.96	---	---	---	---	---	---	---	---	-1.00	---	---	-1.00	---	-1.00	---	---	---	---	---	---	-1.00	-1.00
CG17261	---	---	---	---	---	---	---	---	---	---	---	---	---	---	---	---	---	---	---	---	---	---	---	---	---	---	---	---	---	---	---	---	---	---	---	---	---	---	---	---	---	---	---	---	---	---	---	---	---
CG17264	-1.00	---	-1.00	---	---	-1.00	---	---	-1.00	---	-1.00	---	---	---	---	---	---	---	---	---	---	---	---	---	---	---	---	---	0.00	0.27	---	---	---	---	---	0.43	---	---	---	---	---	---	---	---	---	---	---	---	---
CG17265	-1.00	---	-1.00	-1.00	-1.00	-1.00	-1.00	-1.00	-1.00	-1.00	-1.00	-1.00	-1.00	-1.00	-1.00	-1.00	-1.00	-1.00	-1.00	-1.00	-1.00	-1.00	-1.00	-1.00	-1.00	-1.00	-1.00	-0.54	-0.44	-0.21	-0.26	---	---	-0.09	---	0.07	-0.22	-0.22	-0.32	0.11	-0.08	---	-0.05	-0.14	-0.04	-0.14	---	-0.03	-0.38
CG17266	-1.00	---	-1.00	-1.00	-1.00	-1.00	-1.00	-1.00	-1.00	-1.00	-1.00	-1.00	-1.00	-1.00	-1.00	-1.00	-1.00	-1.00	-1.00	-1.00	-1.00	-1.00	-1.00	-0.98	-1.00	-1.00	-1.00	-0.78	-0.64	-0.51	-0.31	---	---	-0.32	---	-0.45	-0.51	-0.56	-0.44	-0.32	-0.54	-0.42	-0.53	-0.52	-0.70	-0.49	---	-0.57	-0.57
CG17267	-1.00	---	-1.00	-1.00	-1.00	-1.00	-1.00	-1.00	-1.00	-1.00	-1.00	-1.00	-1.00	-1.00	-1.00	-1.00	-1.00	-1.00	-1.00	-1.00	-1.00	-1.00	-1.00	-1.00	-1.00	-1.00	-1.00	-0.45	-0.58	---	---	---	---	-0.93	---	-0.79	-0.44	-0.59	-0.81	---	-0.63	---	-0.77	-0.25	-0.83	---	---	-0.89	-0.79
CG17270	---	---	---	-1.00	---	-1.00	---	-1.00	-1.00	-1.00	-1.00	-1.00	-1.00	-1.00	---	-1.00	-1.00	-1.00	-1.00	-1.00	---	-1.00	-1.00	-1.00	-1.00	-1.00	-1.00	---	---	---	---	---	---	---	---	---	---	---	---	---	---	---	---	---	---	---	---	-1.00	---
CG17271	-0.99	---	-1.00	-1.00	-0.99	-1.00	-1.00	-1.00	-1.00	-1.00	-1.00	-1.00	-1.00	-1.00	-1.00	-1.00	-1.00	-1.00	-1.00	-1.00	-1.00	-1.00	-1.00	-1.00	-1.00	-1.00	-1.00	-0.72	-0.71	-0.81	-0.81	---	---	-0.79	---	-0.82	-0.77	-0.87	-0.82	-0.77	-0.81	-0.81	-0.87	-0.84	-0.83	-0.87	---	-0.78	-0.83
CG17272	-1.00	---	-1.00	-1.00	-1.00	-1.00	-1.00	-0.98	-0.98	-1.00	-1.00	-0.98	-1.00	-1.00	-1.00	-1.00	-1.00	-1.00	-0.98	-0.99	-1.00	-1.00	-1.00	-1.00	-1.00	-0.99	-1.00	-0.62	-0.57	-0.69	-0.88	---	---	-0.86	---	-0.80	-0.88	-0.84	-0.84	-0.79	-0.88	-0.94	-0.94	-0.76	-0.95	-0.83	---	-0.82	-0.81
CG17292	---	---	---	---	---	---	---	---	---	---	---	---	---	---	---	---	---	---	---	---	---	---	---	---	---	---	---	---	---	---	---	---	---	---	---	---	---	---	---	---	---	---	---	---	---	---	---	---	---
CG17294	---	---	---	---	---	---	---	---	---	---	---	---	---	---	---	---	---	---	---	---	---	---	---	---	---	---	---	---	---	---	---	---	---	---	---	---	---	---	---	---	---	---	---	---	---	---	---	---	---
CG17322	-1.00	---	-1.00	-1.00	-1.00	-1.00	-1.00	-1.00	-1.00	-1.00	-1.00	-1.00	-1.00	-1.00	-1.00	-1.00	-1.00	-1.00	-1.00	-1.00	-1.00	-1.00	-1.00	-0.99	-1.00	-1.00	-1.00	-1.00	-1.00	-1.00	-1.00	---	---	-1.00	---	-1.00	-1.00	-1.00	-1.00	-1.00	-1.00	-1.00	-1.00	-1.00	-1.00	-1.00	---	-1.00	-1.00
CG17327	-1.00	---	-1.00	-1.00	-1.00	-1.00	-1.00	-1.00	-1.00	-1.00	-1.00	-1.00	-1.00	-1.00	-1.00	-1.00	-1.00	-1.00	-0.99	-1.00	-1.00	-1.00	-1.00	-1.00	-1.00	-0.99	-1.00	-0.90	-0.76	-0.73	-0.92	---	---	-0.89	---	-0.85	-0.84	-0.87	-0.88	-0.92	-0.79	-0.71	-0.90	-0.88	-0.94	-0.92	---	-0.94	-0.84
CG17328	-1.00	---	-1.00	-1.00	-1.00	-1.00	-1.00	-1.00	-1.00	-1.00	-1.00	-1.00	-1.00	-1.00	-1.00	-1.00	-1.00	-1.00	-1.00	-1.00	-1.00	-1.00	-1.00	-1.00	-1.00	-1.00	-1.00	0.00	-0.33	-0.45	-0.16	---	---	0.06	---	-0.19	-0.19	-0.41	-0.40	-0.16	-0.04	---	-0.21	-0.34	-0.52	-0.13	---	-0.52	-0.33
CG17333	-1.00	---	-1.00	-1.00	-1.00	-0.97	-1.00	-1.00	-1.00	-1.00	-0.98	-1.00	-1.00	-1.00	-1.00	-1.00	-1.00	-1.00	-1.00	-1.00	-1.00	-1.00	-1.00	-1.00	-1.00	-1.00	-1.00	-0.48	-0.49	-0.62	-0.91	---	---	-0.37	---	-0.55	-0.47	-0.46	-0.40	-0.46	-0.42	-0.67	-0.77	-0.64	-0.62	-0.69	---	-0.42	-0.55
CG17337	-1.00	---	-1.00	-1.00	-1.00	-1.00	-1.00	-1.00	-1.00	-1.00	-1.00	-1.00	-1.00	-1.00	-1.00	-1.00	-1.00	-1.00	-1.00	-1.00	-1.00	-1.00	-1.00	-1.00	-1.00	-1.00	-1.00	-0.76	-0.88	-0.82	-0.87	---	---	-0.75	---	-0.72	-0.78	-0.85	-0.78	-0.86	-0.83	-0.85	-0.79	-0.73	-0.72	-0.77	---	-0.79	-0.80
CG17343	-1.00	---	-1.00	-1.00	-1.00	-1.00	-1.00	-1.00	-1.00	-1.00	-1.00	-1.00	-1.00	-1.00	-1.00	-1.00	-1.00	-1.00	-1.00	-1.00	-1.00	-1.00	-1.00	-1.00	-1.00	-1.00	-1.00	-0.82	-0.47	-0.74	---	---	---	-0.53	---	-0.43	-0.46	-0.59	-0.69	---	-0.36	-0.68	-0.47	-0.71	-0.80	-0.20	---	-0.83	-0.62
CG17352	---	---	---	---	---	---	---	---	---	---	---	---	---	---	---	---	---	---	---	---	---	---	---	---	---	---	---	---	---	---	---	---	---	---	---	---	---	---	---	---	---	---	---	---	---	---	---	---	---
CG17359	-1.00	---	-1.00	-1.00	-1.00	-1.00	-1.00	-1.00	-1.00	-1.00	-1.00	-1.00	-1.00	-1.00	-1.00	-1.00	-1.00	-1.00	-1.00	-1.00	-1.00	-1.00	-1.00	-1.00	-1.00	-1.00	-1.00	---	---	---	---	---	---	---	---	-0.95	-0.86	-1.00	-0.60	---	-1.00	---	-0.80	-0.60	---	-0.52	---	-0.87	-1.00
CG17360	-1.00	---	-1.00	-1.00	-1.00	-1.00	-1.00	-1.00	-1.00	-1.00	-1.00	-1.00	-1.00	-1.00	-1.00	-1.00	-1.00	-1.00	-1.00	-1.00	-1.00	-1.00	-1.00	-1.00	-1.00	-1.00	-1.00	0.27	-0.34	0.31	0.44	---	---	-0.13	---	-0.07	-0.25	-0.30	-0.20	-0.33	-0.85	---	0.13	-0.34	0.20	-0.09	---	-0.10	-0.08
CG17361	-1.00	---	---	-1.00	-1.00	---	---	---	-1.00	---	-1.00	---	---	-1.00	---	-1.00	-1.00	---	-1.00	-1.00	---	---	---	-1.00	-1.00	-1.00	---	---	-0.67	---	---	---	---	---	---	-0.62	-0.67	---	---	---	---	---	---	---	---	---	---	-0.87	-0.52
CG1737	-1.00	---	-1.00	-1.00	-1.00	-1.00	-1.00	-1.00	-1.00	-1.00	-1.00	-1.00	-1.00	-1.00	-1.00	-1.00	-1.00	-1.00	-1.00	-1.00	-1.00	-1.00	-1.00	-1.00	-1.00	-1.00	-1.00	0.33	0.41	0.25	0.05	---	---	0.46	---	0.08	0.37	0.47	0.31	0.63	0.54	0.50	0.37	0.23	0.28	-0.10	---	0.53	0.33
CG17374	---	---	---	---	---	-1.00	---	---	---	---	---	---	---	---	---	---	---	---	---	---	---	---	---	---	---	---	---	---	---	---	---	---	---	---	---	---	---	---	---	---	---	---	---	---	---	---	---	---	---
CG1738	-1.00	---	-1.00	-1.00	-1.00	-1.00	-1.00	-0.97	-1.00	-1.00	-1.00	-1.00	-1.00	-1.00	-1.00	-1.00	-1.00	-1.00	-1.00	-1.00	-1.00	-1.00	-1.00	-1.00	-1.00	-1.00	-1.00	0.18	0.09	0.35	-0.05	---	---	-0.41	---	0.07	0.06	0.17	0.31	0.09	-0.06	-0.40	0.07	0.03	0.14	-0.02	---	0.20	-0.19
CG17385	-1.00	---	-1.00	-1.00	-1.00	-1.00	-1.00	-1.00	-1.00	-1.00	-1.00	-1.00	-1.00	-1.00	-1.00	-1.00	-1.00	-1.00	-1.00	-1.00	-1.00	-1.00	-1.00	-1.00	-1.00	-1.00	-1.00	-0.86	-0.89	-0.89	-0.91	---	---	-0.87	---	-0.93	-0.90	-0.91	-0.93	-0.88	-0.92	-0.94	-0.94	-0.93	-0.90	-0.90	---	-0.92	-0.92
[truncated: 6,453 more rows]
[truncated: 137 more columns]
