# Supplementary material for: Spatially varying cis-regulatory divergence in Drosophila embryos elucidates cis-regulatory logic
Source: PLoS Genet. 2018 Nov 1;14(11):e1007631. doi: 10.1371/journal.pgen.1007631 (PMC6211617; doi:10.1371/journal.pgen.1007631)
Supplement: S3 File — (TSV) [file pgen.1007631.s019.tsv]

	melXmel_cyc14C_sl01_FPKM	melXmel_cyc14C_sl02_FPKM	melXmel_cyc14C_sl03_FPKM	melXmel_cyc14C_sl04_FPKM	melXmel_cyc14C_sl05_FPKM	melXmel_cyc14C_sl06_FPKM	melXmel_cyc14C_sl07_FPKM	melXmel_cyc14C_sl08_FPKM	melXmel_cyc14C_sl09_FPKM	melXmel_cyc14C_sl10_FPKM	melXmel_cyc14C_sl11_FPKM	melXmel_cyc14C_sl12_FPKM	melXmel_cyc14C_sl13_FPKM	melXmel_cyc14C_sl14_FPKM	melXmel_cyc14C_sl15_FPKM	melXmel_cyc14C_sl16_FPKM	melXmel_cyc14C_sl17_FPKM	melXmel_cyc14C_sl18_FPKM	melXmel_cyc14C_sl19_FPKM	melXmel_cyc14C_sl20_FPKM	melXmel_cyc14C_sl21_FPKM	melXmel_cyc14C_sl22_FPKM	melXmel_cyc14C_sl23_FPKM	melXmel_cyc14C_sl24_FPKM	melXmel_cyc14C_sl25_FPKM	melXmel_cyc14C_sl26_FPKM	melXmel_cyc14C_sl27_FPKM	melXsim_cyc14C_rep1_sl01_FPKM	melXsim_cyc14C_rep1_sl02_FPKM	melXsim_cyc14C_rep1_sl03_FPKM	melXsim_cyc14C_rep1_sl04_FPKM	melXsim_cyc14C_rep1_sl05_FPKM	melXsim_cyc14C_rep1_sl06_FPKM	melXsim_cyc14C_rep1_sl07_FPKM	melXsim_cyc14C_rep1_sl08_FPKM	melXsim_cyc14C_rep1_sl09_FPKM	melXsim_cyc14C_rep1_sl10_FPKM	melXsim_cyc14C_rep1_sl11_FPKM	melXsim_cyc14C_rep1_sl12_FPKM	melXsim_cyc14C_rep1_sl13_FPKM	melXsim_cyc14C_rep1_sl14_FPKM	melXsim_cyc14C_rep1_sl15_FPKM	melXsim_cyc14C_rep1_sl16_FPKM	melXsim_cyc14C_rep1_sl17_FPKM	melXsim_cyc14C_rep1_sl18_FPKM	melXsim_cyc14C_rep1_sl19_FPKM	melXsim_cyc14C_rep1_sl20_FPKM	melXsim_cyc14C_rep1_sl21_FPKM	melXsim_cyc14C_rep1_sl22_FPKM
128up	17.82	---	55.05	25.82	27.54	24.99	24.90	25.14	23.65	19.14	17.92	20.73	18.18	21.22	22.48	22.81	24.24	20.33	23.19	19.68	29.25	20.80	27.56	24.36	24.52	38.71	32.86	21.30	30.14	26.62	28.91	---	---	33.20	---	20.59	32.00	23.74	22.05	27.80	25.36	26.78	20.13	23.40	22.68	21.98	---	19.67	29.00
14-3-3epsilon	1289.77	---	1660.18	1777.36	1379.82	1703.19	1672.95	2184.85	1690.90	1714.75	1552.72	1609.17	1734.58	1841.37	1902.99	1645.53	1793.18	2034.02	1866.59	2005.08	1372.67	1696.52	1960.79	1933.17	1613.28	1794.53	1483.97	1952.99	1496.65	1896.40	1973.17	---	---	1901.31	---	1924.95	1977.84	2140.54	1817.19	1727.62	1635.95	2108.49	1791.61	2051.99	2076.11	1740.25	---	1417.20	2078.40
14-3-3zeta	283.06	---	369.81	387.69	276.46	386.38	369.77	364.86	301.81	323.24	318.17	283.44	318.71	383.30	295.17	293.76	336.25	356.82	378.17	412.11	344.81	370.63	371.67	382.03	336.21	408.67	358.82	306.28	316.59	297.19	301.46	---	---	242.00	---	245.86	247.05	236.05	261.02	209.98	236.27	220.51	212.76	245.72	263.02	232.60	---	202.92	284.00
140up	11.79	---	12.55	10.95	6.49	7.87	4.57	9.13	9.19	7.54	4.66	5.45	5.78	9.37	8.28	13.25	8.85	7.26	4.85	7.03	7.79	10.58	3.38	5.97	6.44	15.05	7.76	11.77	7.73	6.42	2.22	---	---	5.55	---	6.08	4.21	2.79	4.94	7.54	8.93	7.80	5.48	4.66	5.03	5.54	---	4.66	6.70
18w	4.93	---	57.31	33.03	29.00	54.40	67.20	48.44	92.97	104.76	96.23	20.02	23.64	5.27	8.09	9.92	4.60	8.62	5.16	4.67	2.59	9.66	46.04	22.44	81.37	33.90	26.39	6.41	48.99	87.53	55.83	---	---	39.27	---	76.77	46.81	68.29	45.61	16.38	29.71	15.80	9.00	22.90	18.07	5.88	---	12.88	32.79
26-29-p	455.98	---	499.22	466.06	345.82	323.36	268.50	379.90	269.96	268.58	252.36	257.62	271.45	360.56	290.55	248.61	341.61	309.97	394.49	444.88	402.99	423.71	365.82	490.55	361.37	778.27	630.11	689.33	580.02	576.51	551.16	---	---	404.77	---	385.80	342.49	443.88	334.87	395.48	276.72	368.52	375.46	374.20	330.05	401.74	---	394.65	440.92
2mit	0.00	---	0.02	0.00	0.00	0.26	0.19	0.03	0.00	0.11	0.00	0.05	0.00	0.00	0.09	0.03	0.03	0.00	0.00	0.00	0.00	0.00	0.07	0.00	0.00	0.00	0.00	0.00	0.03	0.00	0.00	---	---	0.00	---	0.02	0.00	0.00	0.00	0.00	0.00	0.00	0.00	0.00	0.18	0.00	---	0.09	0.00
312	19.50	---	29.79	28.62	17.09	17.37	14.64	15.55	25.61	17.08	14.51	15.02	15.92	16.91	17.46	15.29	16.09	14.03	16.08	15.23	21.62	29.07	21.91	20.03	13.17	22.99	22.90	27.55	37.16	16.36	19.04	---	---	20.95	---	15.52	17.34	27.59	21.55	19.73	14.17	19.44	20.30	23.43	10.92	21.28	---	18.10	18.39
4E-T	12.43	---	18.78	16.06	16.72	32.09	27.96	21.21	30.60	25.32	32.20	33.92	32.62	26.40	27.72	28.33	28.10	30.08	24.60	24.72	6.62	19.12	24.50	23.43	30.78	23.73	31.29	19.34	22.00	23.29	18.47	---	---	22.04	---	23.65	24.49	21.05	26.13	29.79	27.37	27.19	30.15	27.34	24.99	23.25	---	33.84	26.18
4EHP	12.44	---	11.99	7.51	5.24	7.49	8.67	7.99	7.19	6.32	7.85	9.26	6.41	7.48	8.58	5.72	6.85	10.00	8.37	9.00	4.62	10.45	8.96	8.49	6.93	10.28	10.39	15.49	7.84	7.87	8.73	---	---	9.56	---	7.44	9.15	9.93	6.36	6.65	8.77	13.72	7.19	6.72	4.31	7.12	---	9.60	8.01
5-HT1A	0.00	---	0.00	0.21	0.09	0.33	0.05	0.15	0.07	0.00	0.00	0.08	0.00	0.00	0.00	0.00	0.00	0.00	0.00	0.00	0.00	0.00	0.00	0.00	0.00	0.00	0.00	0.00	0.00	0.18	0.11	---	---	0.17	---	0.00	0.13	0.00	0.05	0.00	0.00	0.00	0.00	0.00	0.20	0.00	---	0.00	0.04
5-HT1B	0.00	---	0.00	0.00	0.00	0.00	0.00	0.00	0.00	0.00	0.00	0.00	0.00	0.00	0.00	0.00	0.00	0.00	0.00	0.00	0.00	0.00	0.00	0.00	0.00	0.00	0.00	0.00	0.00	0.00	0.00	---	---	0.00	---	0.38	0.00	0.00	0.20	0.18	0.00	0.00	0.20	0.19	0.00	0.14	---	0.00	0.10
5-HT2A	0.00	---	0.23	0.00	0.23	0.62	0.12	0.00	0.23	0.23	0.80	1.44	1.25	0.42	0.55	0.57	0.07	0.30	0.14	0.36	0.09	0.21	1.22	0.59	2.42	0.35	0.70	0.61	0.07	0.41	0.16	---	---	0.22	---	0.47	0.56	0.50	1.33	0.72	0.68	0.00	0.17	0.64	0.84	0.88	---	0.54	0.44
5-HT2B	0.00	---	0.00	0.00	0.00	0.00	0.00	0.00	0.00	0.00	0.00	0.00	0.00	0.05	0.00	0.00	0.00	0.27	0.00	0.00	0.00	0.00	0.00	0.00	0.00	0.00	0.00	0.00	0.00	0.00	0.00	---	---	0.00	---	0.04	0.08	0.00	0.00	0.00	0.00	0.00	0.10	0.00	0.19	0.00	---	0.00	0.00
5-HT7	0.00	---	0.00	0.00	0.00	0.00	0.00	0.00	0.00	0.00	0.23	0.00	0.00	0.00	0.00	0.00	0.00	0.00	0.00	0.00	0.00	0.00	0.00	0.00	0.00	0.00	0.00	0.00	0.00	0.00	0.00	---	---	0.00	---	0.31	0.00	0.00	0.00	0.00	0.11	0.00	0.00	0.00	0.00	0.09	---	0.00	0.00
5PtaseI	3.82	---	1.74	0.79	0.09	1.54	0.41	0.19	0.11	0.86	0.24	1.89	0.83	0.62	0.43	0.72	1.48	2.84	0.39	1.80	0.21	0.63	1.10	1.36	1.43	1.00	0.78	4.38	4.22	0.36	1.62	---	---	1.82	---	1.74	1.19	2.89	2.40	3.40	1.41	0.81	0.84	1.94	0.59	1.50	---	1.61	1.12
7B2	1.00	---	1.04	0.00	0.00	0.00	0.00	0.00	0.53	0.00	0.00	0.48	0.00	0.52	1.08	0.00	0.00	0.99	0.00	0.73	0.00	0.25	0.00	2.00	0.00	0.26	0.40	0.00	3.17	0.00	0.00	---	---	0.00	---	0.00	0.82	0.74	0.25	0.00	0.00	1.88	0.00	0.00	0.00	0.00	---	0.00	0.00
825-Oak	0.00	---	0.00	0.00	0.00	0.00	0.00	0.00	0.00	0.00	0.00	0.00	0.00	0.00	0.00	0.00	0.00	0.00	0.00	0.00	0.00	0.00	0.00	0.00	0.00	0.00	0.00	0.00	0.00	0.00	0.00	---	---	0.00	---	0.00	0.00	0.00	0.00	0.00	0.00	0.00	0.00	0.00	0.00	0.00	---	0.00	0.00
A16	42.38	---	65.86	45.07	40.92	32.57	39.60	51.74	38.34	40.96	30.55	32.87	28.85	32.31	30.00	36.22	40.59	26.08	46.15	46.49	17.16	52.04	28.48	46.74	32.49	38.32	29.31	59.43	51.54	34.81	35.69	---	---	34.85	---	38.69	34.73	33.75	30.25	26.60	26.52	34.79	32.55	30.38	36.40	35.81	---	33.00	36.74
A2bp1	6.35	---	9.85	8.09	11.35	10.80	9.11	10.06	9.63	8.32	10.47	11.44	11.60	9.42	11.73	10.03	10.75	14.89	10.63	13.10	6.66	8.51	13.31	5.94	6.24	9.14	8.44	5.43	10.88	7.32	7.66	---	---	7.30	---	10.72	7.02	5.38	10.74	8.01	11.05	9.74	12.96	9.55	10.83	9.22	---	6.25	8.33
ABCB7	6.10	---	2.68	3.88	5.31	2.58	5.16	3.51	3.05	3.04	3.82	1.63	3.59	1.71	1.41	2.75	1.85	2.28	3.24	3.84	0.80	1.81	4.81	1.91	3.33	3.97	2.89	9.80	4.37	4.32	4.26	---	---	5.05	---	3.99	4.79	3.47	2.69	6.32	1.76	2.01	2.39	5.02	4.77	3.38	---	1.91	6.32
ACC	1.02	---	1.00	0.13	0.06	0.18	0.06	0.30	0.18	0.06	0.12	0.04	0.13	0.26	0.26	0.07	0.06	0.52	0.16	0.03	0.04	0.41	0.14	0.35	0.12	0.21	0.46	0.00	0.06	0.54	0.08	---	---	0.46	---	0.07	0.57	0.05	0.07	0.37	0.17	0.12	0.86	0.32	0.25	0.24	---	0.12	0.33
ACXA	0.00	---	0.00	0.00	0.00	0.00	0.00	0.00	0.00	0.00	0.00	0.00	0.00	0.00	0.00	0.00	0.00	0.00	0.00	0.00	0.00	0.00	0.00	0.00	0.00	0.00	0.00	0.00	0.36	0.00	0.00	---	---	0.00	---	0.00	0.00	0.00	0.00	0.00	0.00	0.00	0.00	0.00	0.00	0.00	---	0.06	0.10
ACXB	0.00	---	0.00	0.00	0.00	0.00	0.00	0.00	0.00	0.22	0.00	0.00	0.00	0.00	0.00	0.00	0.00	0.00	0.00	0.00	0.00	0.00	0.14	0.00	0.30	0.00	0.00	0.00	0.00	0.11	0.00	---	---	0.00	---	0.00	0.00	0.00	0.00	0.00	0.00	0.00	0.00	0.00	0.00	0.00	---	0.00	0.00
ACXC	0.00	---	0.09	0.00	0.00	0.00	0.00	0.23	0.00	0.13	0.00	0.00	0.00	0.00	0.00	0.00	0.00	0.06	0.00	0.16	0.00	0.20	0.00	0.00	0.00	0.00	0.00	0.00	0.17	0.00	0.38	---	---	0.10	---	0.05	0.00	0.00	0.00	0.00	0.00	0.00	0.00	0.00	0.00	0.00	---	0.00	0.00
ACXD	0.00	---	0.00	0.00	0.00	0.00	0.00	0.00	0.03	0.00	0.07	0.00	0.00	0.00	0.00	0.00	0.00	0.00	0.00	0.00	0.00	0.00	0.00	0.00	0.00	0.00	0.00	0.00	0.00	0.00	0.00	---	---	0.00	---	0.00	0.00	0.17	0.40	0.00	0.00	0.00	0.00	0.00	0.00	0.07	---	0.00	0.00
ACXE	0.00	---	0.23	0.00	0.00	0.00	0.00	0.00	0.00	0.00	0.00	0.00	0.00	0.00	0.00	0.00	0.00	0.00	0.05	0.00	0.00	0.00	0.00	0.00	0.00	0.00	0.00	0.00	0.00	0.00	0.00	---	---	0.00	---	0.00	0.00	0.00	0.00	0.00	0.12	0.00	0.00	0.00	0.00	0.08	---	0.00	0.54
AGBE	3.40	---	3.07	2.00	2.88	4.19	2.65	4.37	5.24	1.72	1.63	3.43	3.36	2.97	4.67	3.59	4.84	4.29	2.82	2.16	3.23	4.46	6.81	3.23	5.13	6.77	12.06	1.67	3.47	2.26	0.00	---	---	2.46	---	1.51	0.80	1.46	2.22	3.14	2.70	2.29	3.52	2.80	0.95	4.29	---	3.08	3.03
AGO1	39.70	---	83.73	74.34	67.61	46.53	79.60	87.72	50.77	62.44	62.32	66.60	48.43	86.57	54.44	46.14	71.29	51.76	101.05	103.66	25.33	96.79	48.30	83.77	37.55	85.58	56.71	58.76	59.25	61.73	50.08	---	---	46.93	---	45.25	58.50	57.44	55.88	52.94	51.42	48.64	60.77	55.28	71.67	51.18	---	55.98	61.50
AGO2	39.39	---	47.77	46.85	44.71	55.61	56.19	54.93	56.12	61.03	56.51	73.83	63.49	52.42	64.29	54.19	59.53	82.83	75.09	45.86	23.54	51.20	61.68	63.72	59.91	50.51	56.51	45.13	47.51	68.29	46.88	---	---	51.99	---	53.01	60.70	55.54	49.81	49.32	57.78	51.58	58.90	53.63	64.47	55.63	---	51.40	57.34
AGO3	14.36	---	67.84	46.39	17.55	68.01	54.13	59.22	61.37	38.65	89.06	81.68	47.68	85.52	72.39	35.11	88.87	54.31	72.84	69.34	34.90	75.19	79.85	74.25	75.10	51.08	60.86	73.02	76.82	74.94	103.29	---	---	84.38	---	95.72	78.16	75.56	79.06	47.66	91.74	81.87	83.01	69.87	59.86	50.96	---	50.66	69.06
AIF	13.91	---	14.82	12.19	8.57	12.29	15.14	12.69	16.07	9.87	16.08	10.79	12.02	9.13	10.03	13.43	10.30	11.20	14.81	12.28	3.86	7.31	13.61	10.41	11.56	2.85	8.26	16.34	20.12	20.01	13.65	---	---	21.21	---	21.50	17.79	18.03	13.39	13.59	10.44	12.40	16.65	12.61	15.88	17.96	---	17.35	18.48
ALiX	55.39	---	79.72	88.31	77.76	104.69	86.56	95.31	88.25	102.61	119.87	96.90	114.87	115.14	97.16	94.84	111.17	125.88	116.20	109.16	103.90	102.27	107.10	120.47	109.27	86.23	83.05	85.51	68.43	96.56	105.37	---	---	91.54	---	121.19	91.99	110.46	97.80	119.92	92.32	106.53	119.23	106.89	103.24	104.65	---	117.03	113.31
AMPKalpha	9.03	---	11.24	14.18	10.15	10.12	4.66	10.17	5.69	4.66	7.31	9.49	7.57	4.84	10.16	7.99	10.24	9.36	9.35	8.80	13.68	7.63	6.62	10.50	7.81	17.23	18.13	7.00	6.30	3.15	4.88	---	---	8.92	---	6.41	8.26	8.84	10.09	5.20	8.63	10.67	13.34	12.88	10.25	9.19	---	4.18	12.34
AMPdeam	0.72	---	2.06	1.29	3.13	0.75	3.61	3.04	2.37	0.91	2.07	2.63	0.76	1.45	2.84	1.98	1.30	1.52	2.76	2.53	1.90	3.69	2.78	2.84	3.59	2.30	3.98	1.75	1.50	4.55	3.44	---	---	0.19	---	3.16	0.93	1.20	1.19	1.54	2.02	1.08	2.19	0.73	2.01	3.59	---	2.18	0.53
AP-1-2beta	34.89	---	46.87	44.53	52.71	51.20	46.54	54.44	42.66	59.49	58.81	55.64	51.10	56.86	55.40	38.92	50.11	56.55	63.84	63.63	46.42	58.46	69.03	66.99	69.63	70.69	65.30	38.06	52.31	54.35	61.46	---	---	56.91	---	60.13	51.56	67.72	58.98	60.08	52.14	57.91	74.25	67.32	69.75	58.50	---	67.73	66.55
AP-1gamma	7.96	---	3.64	3.85	6.67	4.90	5.11	3.78	5.64	7.07	7.25	6.93	7.55	4.16	4.52	6.15	4.36	6.88	6.70	4.94	4.25	3.71	6.75	6.66	4.82	4.59	7.27	1.25	3.30	1.98	3.80	---	---	2.04	---	2.46	2.34	1.13	3.33	3.19	4.10	2.52	3.03	2.49	2.90	3.48	---	4.44	1.91
AP-1mu	140.84	---	135.89	157.91	128.55	165.53	168.94	171.51	149.45	150.52	152.20	137.09	167.66	174.32	143.15	132.17	158.45	181.99	184.30	206.41	191.84	168.23	173.38	176.63	159.34	170.57	136.88	134.79	151.95	167.71	172.50	---	---	163.31	---	214.54	161.26	218.98	176.69	175.47	163.40	194.31	201.04	189.84	180.50	213.00	---	167.98	187.15
AP-1sigma	20.77	---	42.90	43.80	22.40	55.26	51.69	59.78	65.90	52.45	65.91	73.91	57.54	86.67	82.65	50.33	77.52	69.61	77.19	79.86	80.72	75.33	66.84	52.56	63.64	71.29	63.69	28.56	12.57	19.37	31.90	---	---	30.66	---	46.76	36.16	32.46	45.11	30.91	60.44	50.74	47.73	41.23	48.37	30.65	---	19.10	35.61
AP-2alpha	3.66	---	2.70	2.47	2.78	3.03	2.82	2.32	3.94	1.13	3.89	3.43	2.23	1.84	1.52	2.22	2.08	2.03	0.80	1.51	0.45	2.10	1.85	1.11	1.75	2.33	4.62	9.03	4.59	6.41	2.17	---	---	4.00	---	5.74	6.24	4.30	5.03	4.01	4.47	4.93	3.64	4.26	2.93	4.24	---	4.77	2.90
AP-2mu	8.38	---	2.32	4.62	4.36	3.51	3.73	3.46	5.89	6.78	4.64	6.21	4.79	3.23	3.76	5.77	4.37	5.92	2.77	2.81	4.81	4.71	4.65	4.13	5.99	4.83	5.57	5.08	2.44	3.68	4.36	---	---	3.63	---	3.69	1.57	2.99	1.82	2.12	3.76	0.00	2.13	2.01	4.31	2.49	---	2.71	5.00
AP-2sigma	47.88	---	43.22	50.43	29.02	32.14	33.59	43.44	37.91	43.01	26.10	41.91	34.94	30.39	50.92	32.70	51.54	42.97	35.90	38.40	36.84	34.05	45.36	44.41	36.43	76.67	65.69	44.00	40.14	45.24	33.96	---	---	38.88	---	42.02	39.52	46.35	32.47	29.93	33.67	47.43	35.40	32.79	40.78	23.86	---	23.27	39.54
APC10	7.27	---	6.71	5.91	2.47	5.14	5.53	9.47	3.12	4.48	4.83	2.44	1.99	5.27	3.99	3.43	4.64	3.55	5.49	2.42	5.58	4.62	5.81	5.57	3.97	7.99	2.64	11.02	6.94	5.51	2.45	---	---	10.77	---	11.20	8.54	9.71	7.16	7.60	4.40	14.18	10.63	4.83	10.47	4.45	---	6.93	6.00
APC4	17.11	---	6.48	12.70	13.31	9.40	10.65	9.83	8.79	13.08	7.54	7.92	7.03	7.43	7.97	8.23	5.10	10.51	6.76	11.02	12.58	8.67	10.25	12.51	8.31	12.25	15.44	15.38	13.40	9.23	17.16	---	---	9.65	---	7.35	12.41	15.57	8.44	11.96	12.02	5.60	9.37	7.86	6.34	14.31	---	8.33	13.63
APC7	2.19	---	1.08	3.44	2.59	2.69	1.09	2.88	3.05	1.91	1.81	2.20	2.88	2.73	1.28	0.93	2.73	2.53	0.51	2.03	3.27	1.20	0.15	1.55	1.77	0.53	5.02	0.87	1.15	1.08	1.28	---	---	3.49	---	1.06	1.41	1.31	2.26	2.39	0.71	1.01	1.48	1.10	2.37	0.35	---	0.52	0.58
APP-BP1	5.61	---	1.51	5.61	3.60	4.63	7.47	5.27	2.93	4.25	2.84	4.92	2.69	3.45	0.92	1.76	3.64	3.39	1.32	5.33	3.83	3.76	5.53	4.05	2.69	2.76	7.63	2.18	2.01	2.70	2.72	---	---	4.20	---	7.62	4.05	2.92	3.79	8.62	3.70	2.43	4.26	3.61	1.93	2.71	---	5.23	3.52
AQP	0.00	---	0.21	0.00	0.00	0.00	0.20	0.00	0.26	0.00	0.00	0.32	0.52	0.00	0.00	0.00	0.24	0.00	0.00	0.00	0.00	0.00	0.00	0.00	0.00	0.00	0.00	0.00	0.00	0.00	0.00	---	---	0.53	---	0.00	0.00	0.00	0.00	0.00	0.00	0.00	0.00	0.00	0.71	0.00	---	0.35	0.00
ARY	0.00	---	0.00	0.00	0.00	0.00	0.00	0.00	0.00	0.00	0.00	0.00	0.00	0.00	0.00	0.00	0.00	0.00	0.00	0.00	0.00	0.00	0.00	0.00	0.00	0.00	0.00	0.00	0.00	0.00	0.00	---	---	0.00	---	0.00	0.00	0.00	0.00	0.00	0.00	0.00	0.00	0.00	0.00	0.00	---	0.00	0.00
ASPP	13.32	---	20.52	17.97	16.12	11.10	13.35	16.48	19.48	11.74	19.87	24.28	16.44	17.19	15.95	18.30	15.69	14.63	21.23	20.98	3.09	20.36	16.60	22.36	19.56	14.98	11.75	7.90	10.95	9.69	10.29	---	---	11.93	---	10.55	11.38	10.59	10.30	9.95	17.10	7.51	11.99	9.93	14.76	8.20	---	15.44	10.24
ATP7	15.89	---	9.83	9.14	13.07	13.93	13.46	9.77	10.04	8.51	17.56	10.35	8.38	11.48	10.59	9.38	8.21	12.07	8.64	8.41	1.57	6.21	12.71	8.55	12.07	9.02	10.60	13.50	6.08	11.62	12.62	---	---	12.45	---	17.12	6.55	9.83	12.72	10.00	8.87	10.21	14.76	9.99	13.30	11.02	---	14.62	9.12
ATPCL	21.69	---	9.05	12.96	13.83	14.92	9.64	10.17	16.24	18.73	13.90	12.68	14.11	12.63	13.43	13.54	9.73	15.37	13.70	10.69	10.79	10.93	10.10	10.75	14.01	9.86	18.12	13.34	12.94	14.43	15.78	---	---	16.69	---	17.58	16.71	12.56	15.05	15.40	13.48	12.19	15.50	13.61	12.93	17.22	---	19.44	15.59
ATPsyn-Cf6	614.86	---	816.70	912.48	612.95	723.25	731.41	807.93	723.86	777.15	573.61	570.18	700.53	872.38	804.70	750.08	815.58	791.26	730.96	876.52	1385.34	928.13	760.98	830.91	626.38	895.99	627.86	650.23	671.59	578.31	699.36	---	---	685.63	---	558.47	624.63	657.46	718.34	762.11	658.83	874.37	633.57	637.64	784.00	749.63	---	542.48	668.97
ATPsyn-b	587.85	---	912.28	997.49	637.59	779.26	828.54	976.76	784.51	817.62	660.54	661.08	764.25	1035.49	873.79	740.84	1025.74	854.49	946.58	1101.65	1490.38	1093.66	876.97	969.30	725.22	1056.96	696.44	636.22	612.12	684.45	671.04	---	---	736.45	---	728.31	695.97	683.09	693.24	675.14	641.77	796.04	653.43	713.85	711.92	716.25	---	525.31	740.29
ATPsyn-beta	766.70	---	1016.05	1064.67	847.78	900.11	829.92	996.86	735.97	863.83	731.52	763.77	853.31	922.28	786.98	814.49	903.93	955.84	945.13	998.85	1126.90	983.51	922.18	1056.10	883.87	1087.22	1070.69	935.40	973.55	946.42	974.44	---	---	793.09	---	850.88	842.74	876.20	854.60	899.31	724.13	774.04	794.11	801.08	758.94	968.40	---	862.95	928.69
ATPsyn-d	550.11	---	917.34	977.39	547.59	640.92	633.77	801.23	558.76	640.08	568.37	549.55	602.54	941.47	658.04	590.13	813.53	704.74	827.34	1100.44	1261.27	1037.61	683.25	910.81	544.94	1012.02	604.95	974.02	862.34	866.82	1010.40	---	---	939.76	---	811.19	782.63	895.19	832.88	898.47	703.62	1041.29	761.83	823.48	907.97	969.58	---	738.21	895.85
ATPsyn-gamma	275.65	---	311.14	245.93	259.46	271.69	291.80	347.47	257.66	269.04	228.03	228.64	233.78	331.82	294.36	261.83	297.10	313.41	328.21	355.26	553.91	343.61	349.40	336.00	290.08	442.50	444.20	330.12	250.27	286.57	326.53	---	---	295.15	---	324.30	292.12	318.65	274.18	300.70	256.93	326.26	267.59	285.92	297.04	326.10	---	259.20	308.38
ATbp	8.23	---	0.91	1.25	3.23	2.08	2.62	0.65	5.86	5.36	2.61	2.81	3.15	0.77	1.13	3.69	1.02	2.42	0.12	0.18	0.59	1.52	1.01	0.92	2.00	0.73	3.25	0.92	6.37	1.38	2.49	---	---	1.80	---	1.74	2.57	1.62	2.27	5.37	4.47	1.89	2.42	1.85	2.14	2.33	---	5.11	1.33
Aac11	77.16	---	107.51	99.33	74.61	93.84	107.05	108.84	103.56	101.65	98.23	108.40	90.46	85.14	90.20	99.33	84.22	90.68	103.59	100.65	46.60	90.27	94.29	105.10	86.67	86.99	66.78	68.78	109.09	87.17	59.83	---	---	81.61	---	85.09	90.04	84.45	87.07	89.21	83.41	72.61	91.76	83.60	86.86	93.49	---	82.53	84.14
Aatf	18.80	---	35.83	38.92	19.36	40.92	32.14	42.49	24.71	33.09	35.83	28.46	32.57	30.68	25.57	32.64	34.75	34.63	23.20	39.85	18.11	28.03	28.28	30.16	38.18	32.97	36.55	41.95	29.20	42.97	40.42	---	---	25.16	---	37.42	38.37	39.32	35.12	20.93	27.58	26.05	33.07	34.80	29.21	27.57	---	24.17	37.12
Aats-ala	11.98	---	19.48	9.99	12.73	17.84	16.24	13.17	16.49	14.72	12.38	13.54	9.72	10.49	13.54	12.52	7.83	12.72	8.63	12.33	7.77	7.00	12.65	10.00	15.10	9.11	7.86	25.59	14.84	19.40	12.19	---	---	15.16	---	15.57	16.17	15.25	18.25	12.27	12.59	12.17	15.78	13.17	12.83	13.66	---	13.15	9.91
Aats-ala-m	9.20	---	0.99	2.44	3.91	6.17	6.13	5.65	2.98	3.47	4.04	2.19	2.40	3.86	3.56	2.21	4.27	0.85	2.37	1.52	0.09	2.82	2.21	4.05	4.77	6.41	4.43	6.29	6.01	3.05	7.05	---	---	2.99	---	3.19	3.37	5.60	4.19	5.92	4.89	4.32	4.12	3.55	3.38	2.84	---	4.23	3.54
Aats-arg	13.36	---	3.58	7.94	11.66	9.29	8.31	12.98	9.43	5.64	10.73	9.24	8.45	6.93	5.34	6.11	7.22	8.16	6.11	7.53	2.84	6.53	11.70	8.67	7.69	7.13	10.83	13.80	7.58	16.51	8.85	---	---	8.61	---	15.47	6.40	7.76	5.90	11.43	8.23	5.37	8.46	7.94	11.98	9.07	---	10.65	7.51
Aats-asn	14.00	---	26.31	21.34	17.45	18.29	17.49	22.79	17.20	18.38	22.21	15.44	14.30	21.01	17.69	15.01	15.41	13.18	22.89	21.05	14.42	16.78	17.64	16.40	17.55	21.91	21.14	34.25	13.07	22.13	20.21	---	---	13.89	---	19.05	22.00	15.85	23.26	18.02	14.84	15.93	18.28	20.01	16.01	15.75	---	15.36	24.37
Aats-asp	9.56	---	14.76	5.75	9.16	10.88	9.21	17.28	12.11	18.45	12.75	11.94	11.00	13.03	13.01	12.45	8.42	7.32	13.51	12.97	16.30	13.03	15.17	12.53	21.00	12.41	21.08	5.52	10.89	7.90	5.74	---	---	9.18	---	13.73	18.69	15.03	7.92	7.41	11.95	7.54	7.75	10.69	5.57	10.27	---	10.47	9.41
Aats-cys	1.63	---	15.14	3.99	6.22	5.60	9.13	5.95	4.87	3.20	4.61	9.95	5.39	4.92	4.73	4.84	3.93	7.67	5.84	7.96	1.92	3.57	7.64	5.90	7.00	5.75	7.37	4.91	6.86	9.18	5.79	---	---	4.63	---	5.93	9.62	7.00	5.11	5.55	6.02	8.25	9.22	7.97	5.59	6.98	---	3.22	6.94
Aats-gln	26.68	---	33.64	34.84	31.91	45.89	55.18	39.21	48.36	45.04	44.73	41.46	39.46	39.60	43.92	36.51	49.24	51.32	47.84	47.61	34.42	46.97	57.22	54.61	46.75	48.89	55.00	80.45	59.59	50.11	72.68	---	---	65.67	---	60.27	54.22	60.98	59.50	66.56	51.01	60.42	59.54	53.99	60.10	68.93	---	63.42	73.81
Aats-glupro	5.13	---	5.62	2.15	4.63	3.12	3.52	5.22	7.95	2.04	3.91	4.46	6.68	2.38	2.56	4.53	1.58	3.71	3.59	2.44	0.16	2.03	3.40	2.93	5.84	4.51	5.04	5.62	3.61	3.27	1.78	---	---	7.44	---	5.08	3.75	7.57	6.09	6.28	2.97	2.32	4.07	5.03	3.65	3.67	---	4.53	5.62
Aats-gly	14.79	---	12.61	8.96	9.43	9.75	8.63	7.22	7.34	5.75	5.70	5.31	7.85	7.12	7.78	7.25	11.77	8.70	10.03	8.57	6.24	9.88	13.33	14.46	15.71	20.19	12.87	16.40	8.24	18.60	19.74	---	---	14.15	---	19.83	13.18	13.29	16.56	19.13	13.75	13.34	17.33	14.32	17.53	17.36	---	19.39	25.71
Aats-his	69.45	---	91.66	93.60	76.72	92.74	83.36	110.02	92.32	113.98	95.71	101.66	95.42	113.48	127.27	86.37	96.11	100.49	117.60	111.43	154.86	119.28	114.89	97.08	112.57	100.72	119.79	77.64	72.03	73.71	89.89	---	---	84.07	---	120.75	87.45	111.98	88.58	92.96	91.15	98.72	105.66	100.69	101.72	94.18	---	88.38	97.97
Aats-ile	88.31	---	83.54	85.67	89.50	142.52	120.88	96.37	104.74	118.78	139.35	146.18	131.81	114.72	128.02	118.07	120.35	149.28	119.51	111.34	91.65	91.97	134.01	114.12	140.36	98.58	101.33	66.70	90.40	96.18	86.01	---	---	101.01	---	114.42	102.35	94.60	116.85	111.63	110.94	97.42	129.49	104.79	93.87	96.89	---	122.42	97.63
Aats-leu	3.41	---	4.50	4.95	5.09	3.55	6.05	5.27	3.21	3.47	3.50	4.76	4.36	2.28	2.50	1.52	3.06	4.47	3.04	2.04	1.39	2.39	1.26	2.96	5.63	4.04	4.79	9.80	13.01	5.93	5.34	---	---	5.62	---	4.63	2.73	4.33	2.44	9.18	4.05	4.96	4.12	4.52	4.41	3.81	---	2.27	7.55
Aats-lys	100.91	---	98.83	121.12	144.99	159.12	155.14	128.70	173.87	196.63	183.62	160.76	180.35	129.47	198.89	192.25	141.59	178.99	134.68	137.68	218.83	141.40	166.00	122.06	198.58	159.58	187.86	86.03	109.89	101.20	101.71	---	---	146.52	---	122.34	157.10	172.22	164.53	164.91	136.37	176.68	180.02	181.68	142.34	171.45	---	157.39	154.39
Aats-met	35.00	---	36.70	42.18	38.08	42.96	42.44	57.82	43.07	45.96	45.58	37.39	41.55	55.10	43.93	41.78	44.46	60.80	55.87	53.47	47.59	43.38	38.26	50.29	39.10	43.86	35.51	34.80	41.61	38.17	36.98	---	---	47.02	---	38.39	38.12	34.53	33.08	41.13	40.19	40.26	47.68	46.62	51.85	53.83	---	41.88	36.77
Aats-phe	12.55	---	17.48	16.56	11.57	7.05	11.28	18.26	10.38	11.66	9.12	9.16	8.03	13.37	6.36	8.08	6.24	6.00	9.06	5.19	11.53	9.14	6.70	12.53	10.45	6.22	7.22	24.09	19.36	8.75	8.68	---	---	12.68	---	11.66	9.48	10.51	12.18	9.25	9.09	8.46	9.23	14.26	9.05	8.91	---	11.62	12.99
Aats-pro	20.21	---	13.39	10.21	13.21	13.45	14.34	11.84	14.40	12.10	11.20	13.09	16.80	15.40	11.58	14.84	13.15	19.05	19.04	11.86	16.04	10.47	14.01	15.13	12.15	16.29	15.97	27.65	16.03	16.97	13.37	---	---	14.85	---	11.43	11.62	12.63	8.45	17.98	11.08	10.13	8.60	11.20	6.82	10.60	---	14.24	10.41
Aats-ser	2.73	---	3.97	2.19	3.90	2.92	4.01	0.90	2.68	1.89	3.86	3.97	2.66	2.37	3.54	1.56	2.31	2.24	6.68	2.91	2.78	7.09	4.01	1.19	5.50	2.46	5.59	1.99	4.36	3.29	2.84	---	---	2.00	---	4.27	1.79	2.83	2.17	0.20	3.40	1.52	1.25	3.53	1.54	2.03	---	1.19	0.61
Aats-thr	119.87	---	119.78	141.40	140.85	194.92	192.97	153.06	181.66	192.14	204.45	173.10	192.79	137.81	195.01	174.56	169.98	208.39	167.51	145.37	179.25	151.98	214.35	135.56	194.96	162.06	194.96	156.56	156.84	186.27	190.17	---	---	173.32	---	196.14	199.44	192.79	201.05	199.23	170.35	191.40	202.96	215.95	192.41	179.17	---	213.03	174.99
Aats-trp	4.46	---	7.23	5.80	1.25	4.41	4.14	6.46	6.56	2.38	5.91	3.81	3.71	4.36	6.30	2.80	0.92	6.00	3.63	4.21	2.53	3.24	2.60	1.43	3.29	2.86	8.42	3.14	2.98	16.97	14.02	---	---	7.99	---	10.03	4.05	5.77	7.42	3.29	5.41	4.98	9.01	4.52	9.26	6.21	---	6.32	3.33
Aats-tyr	112.84	---	154.55	136.11	122.69	119.32	115.16	130.78	110.76	128.62	120.33	113.61	110.76	120.18	121.79	123.42	132.74	136.16	136.52	107.00	127.77	114.74	107.97	123.95	120.25	148.46	142.84	107.64	118.37	86.00	116.33	---	---	108.83	---	101.87	106.34	117.27	102.99	97.06	115.69	109.05	117.43	114.26	100.23	111.89	---	80.58	105.70
Aats-tyr-m	2.62	---	6.61	4.23	3.63	5.40	3.75	7.38	5.10	4.41	6.31	3.35	4.69	8.25	4.20	3.36	5.51	6.79	6.18	7.45	4.69	5.89	3.56	4.49	4.12	4.98	4.61	5.81	2.22	8.34	4.33	---	---	2.87	---	6.39	7.06	3.66	6.67	5.46	3.01	2.30	3.84	1.97	4.77	3.85	---	6.06	4.09
Aats-val	5.43	---	4.59	5.57	4.67	5.69	6.92	7.26	5.83	3.57	6.45	6.44	7.10	4.40	6.00	7.06	5.08	4.43	6.87	3.66	2.76	3.22	6.02	3.34	5.77	3.47	4.08	5.09	5.94	3.66	5.60	---	---	8.49	---	9.16	6.89	5.93	7.97	9.12	9.99	6.90	7.44	7.56	10.22	9.61	---	7.44	9.59
Abd-B	0.21	---	0.03	0.00	0.22	0.00	0.00	0.00	0.00	0.00	0.00	0.00	0.00	0.00	0.00	0.15	0.03	0.04	0.00	0.07	0.10	0.39	0.49	0.83	0.73	0.96	0.28	0.00	0.00	0.00	0.00	---	---	0.07	---	0.00	0.00	0.00	0.00	0.00	0.00	0.00	0.00	0.00	0.10	0.00	---	0.02	0.32
Abi	46.55	---	41.97	51.37	44.73	51.08	36.50	54.85	44.21	38.49	46.11	42.86	38.01	50.71	43.50	39.38	51.45	42.03	57.61	54.74	30.88	55.09	52.44	65.82	48.83	52.29	50.59	52.17	41.96	39.18	58.54	---	---	43.08	---	46.93	40.69	46.87	40.81	36.05	40.06	52.95	50.96	49.26	41.15	46.50	---	39.15	44.87
Abl	16.51	---	23.17	23.16	28.80	32.51	29.34	23.23	30.63	23.81	37.67	32.51	27.49	33.07	31.37	24.18	29.44	29.26	35.13	23.59	10.10	26.26	28.75	28.79	23.40	25.63	18.58	21.76	30.78	31.65	26.01	---	---	29.01	---	36.82	32.76	35.05	37.59	33.35	36.99	34.50	44.21	37.68	39.82	38.09	---	36.29	40.54
Abp1	80.05	---	60.69	65.77	67.81	94.79	96.06	87.13	74.48	78.06	97.30	89.46	97.19	84.17	92.58	92.01	80.02	99.95	95.09	88.15	62.17	75.12	104.75	86.03	105.17	81.07	82.20	68.71	55.53	59.45	71.07	---	---	72.13	---	93.22	71.02	82.96	91.71	83.11	76.88	79.72	93.16	86.64	84.43	87.71	---	94.10	83.25
Ac13E	0.35	---	0.03	0.08	0.16	0.42	0.57	0.25	0.32	0.23	0.38	0.73	0.13	0.25	0.33	0.87	0.25	0.13	0.22	0.22	0.00	0.16	0.14	0.33	0.65	0.19	0.16	0.00	0.59	0.00	0.44	---	---	0.21	---	0.42	0.25	0.04	0.46	0.06	0.37	0.53	1.11	0.04	0.52	0.14	---	0.07	0.16
Ac3	2.03	---	0.77	0.45	3.49	2.22	1.34	0.38	1.53	0.87	1.25	1.40	0.96	0.06	0.97	0.52	0.12	0.71	1.24	0.79	0.06	0.64	1.31	1.06	1.97	0.93	1.53	1.53	1.24	1.38	0.61	---	---	0.24	---	0.96	0.25	0.30	0.60	2.16	0.28	0.93	0.00	0.15	0.89	0.54	---	0.38	0.61
Ac76E	0.00	---	0.00	0.00	0.00	0.00	0.00	0.00	0.00	0.00	0.00	0.03	0.03	0.00	0.00	0.00	0.00	0.00	0.00	0.00	0.00	0.00	0.00	0.00	0.00	0.00	0.00	0.00	0.00	0.00	0.00	---	---	0.00	---	0.17	0.00	0.05	0.00	0.00	0.00	0.00	0.00	0.00	0.00	0.00	---	0.00	0.00
Ac78C	2.15	---	4.16	4.86	8.72	9.78	15.75	23.75	38.96	47.33	49.22	37.83	32.81	25.07	28.22	24.35	21.44	25.71	27.41	24.76	14.01	20.68	25.40	24.66	19.57	9.90	10.53	2.52	6.78	7.04	8.31	---	---	10.99	---	26.18	25.63	25.08	20.23	22.56	22.45	13.20	17.55	17.71	20.74	24.13	---	25.09	26.03
AcCoAS	2.16	---	1.22	1.84	0.85	0.06	0.92	0.61	0.13	0.00	0.16	0.38	0.39	0.06	0.37	0.30	0.10	0.46	0.05	0.52	0.83	1.24	1.09	0.69	0.19	0.33	0.88	0.00	0.17	0.84	0.00	---	---	0.21	---	0.09	0.58	0.30	1.22	0.21	0.11	0.00	0.67	1.08	0.73	0.82	---	0.63	0.71
Acam	0.00	---	0.00	0.00	0.00	0.00	0.00	0.00	0.00	0.00	0.00	0.00	0.00	0.00	0.00	0.00	0.00	0.00	0.00	0.00	0.00	0.00	0.00	0.00	0.00	0.00	1.39	0.00	0.00	0.00	0.00	---	---	0.00	---	0.00	0.00	0.00	0.00	0.00	0.00	0.00	0.00	0.00	0.00	0.00	---	0.00	0.00
Ace	0.00	---	0.00	0.00	0.00	0.00	0.00	0.00	0.00	0.00	0.00	0.00	0.00	0.00	0.00	0.00	0.31	0.00	0.00	0.00	0.00	0.00	0.00	0.00	0.00	0.00	0.00	0.00	0.00	0.00	0.00	---	---	0.00	---	0.00	0.00	0.00	0.00	0.00	0.00	0.00	0.00	0.00	0.00	0.28	---	0.00	0.00
Acer	94.18	---	81.95	88.06	98.55	118.60	135.06	108.89	107.03	117.42	107.80	102.78	106.07	107.56	123.98	126.39	125.87	147.96	131.43	126.74	97.85	119.14	124.40	112.92	133.67	111.53	102.75	77.58	85.46	94.74	106.64	---	---	99.61	---	96.49	98.58	107.53	106.45	114.31	108.04	93.88	133.17	129.32	130.59	132.92	---	140.64	138.38
Acf1	9.49	---	7.25	11.35	14.02	15.14	12.21	8.89	13.91	9.96	11.82	10.23	9.47	4.40	8.76	11.43	6.13	10.23	9.16	7.17	2.79	6.88	10.73	7.51	12.77	8.97	14.26	23.53	27.02	25.93	26.36	---	---	14.86	---	17.68	20.37	21.08	19.43	16.51	19.92	10.09	15.16	17.18	18.36	12.61	---	16.56	17.97
Ack	68.86	---	41.82	33.20	42.94	42.67	40.61	31.66	45.15	33.58	52.49	48.17	40.50	23.46	35.85	34.22	27.51	34.10	39.32	24.05	21.36	28.19	52.42	35.33	55.17	30.43	47.86	66.01	52.85	62.32	40.27	---	---	43.23	---	53.10	40.14	41.19	47.46	44.49	54.06	31.56	54.52	50.72	45.78	46.13	---	55.32	44.09
Ack-like	3.31	---	4.54	3.75	2.13	5.43	4.01	3.24	4.73	3.45	3.78	4.57	2.92	1.84	2.77	5.04	1.50	4.52	3.21	2.28	0.98	2.78	3.30	3.96	2.63	2.66	5.89	7.58	3.57	3.69	5.53	---	---	2.82	---	3.41	3.98	4.76	4.35	1.60	4.27	5.17	3.06	4.24	1.83	3.27	---	2.42	3.13
Acn	152.33	---	141.47	132.39	141.36	169.68	166.73	140.67	147.63	155.24	170.19	145.74	165.11	149.84	141.60	146.99	147.53	179.86	176.80	150.03	68.35	150.20	162.44	164.31	181.03	154.12	136.50	177.03	170.30	185.70	193.88	---	---	184.61	---	207.47	165.26	179.57	177.64	185.28	155.54	166.32	197.19	178.71	172.75	182.52	---	191.48	188.09
Acon	192.51	---	126.02	143.89	229.26	194.51	211.15	170.51	193.92	188.64	203.56	219.12	191.09	137.91	210.36	182.00	160.30	195.29	137.59	111.64	201.80	136.43	181.53	129.46	178.06	124.22	150.77	127.56	132.84	136.05	125.20	---	---	135.32	---	132.46	140.12	125.18	132.13	117.14	141.83	120.65	167.18	116.50	114.73	126.89	---	139.19	122.57
Acox57D-d	2.73	---	5.30	2.82	2.41	1.91	7.01	4.66	4.34	4.47	3.64	3.45	3.59	6.53	2.44	1.89	2.86	3.60	4.32	2.12	3.82	4.17	5.43	8.03	5.15	9.80	7.97	1.57	3.93	5.34	2.80	---	---	4.50	---	3.46	5.58	3.87	4.02	1.59	2.90	5.77	3.84	3.82	4.56	5.83	---	4.03	4.57
Acox57D-p	0.89	---	0.92	0.00	2.64	0.71	1.86	0.27	0.96	0.00	1.34	1.32	0.39	0.53	0.43	0.23	0.48	0.13	0.52	0.49	0.00	0.25	0.37	0.86	0.17	0.50	1.68	0.00	0.94	1.69	0.29	---	---	0.00	---	2.28	0.00	1.95	1.27	0.48	0.13	0.90	0.75	0.74	0.00	1.42	---	1.01	0.45
Acp1	0.00	---	0.00	0.00	0.00	0.00	0.00	0.00	0.00	0.00	0.00	0.00	0.00	0.00	0.00	0.00	0.00	0.00	0.00	0.00	0.00	0.00	0.00	0.00	0.20	0.00	0.22	0.00	0.00	0.00	0.00	---	---	0.00	---	0.00	0.00	0.00	0.00	0.00	0.00	0.00	0.00	0.00	0.00	0.00	---	0.00	0.00
Acp24A4	0.00	---	0.00	0.00	0.00	0.00	0.00	0.00	0.00	0.00	0.00	0.00	0.00	0.00	0.00	0.00	0.00	0.00	0.00	0.00	0.00	0.00	0.00	0.00	0.00	0.00	0.00	0.00	0.00	0.00	0.00	---	---	0.00	---	0.00	0.00	0.00	0.00	0.00	0.00	0.00	0.00	0.00	0.00	0.00	---	0.00	0.00
Acp26Aa	0.00	---	0.00	0.00	0.00	0.00	0.00	0.00	0.00	0.00	0.00	0.00	0.00	0.00	0.00	0.00	0.00	0.00	0.00	0.00	0.00	0.00	0.00	0.00	0.00	0.00	0.68	0.00	0.00	0.00	0.00	---	---	0.00	---	0.00	0.00	0.00	0.00	0.00	0.00	0.00	0.00	0.00	0.00	0.00	---	0.00	0.00
Acp26Ab	0.00	---	0.00	0.00	0.00	0.00	0.00	0.00	0.00	0.00	0.00	0.00	0.00	0.00	0.00	0.00	0.00	0.00	0.00	0.00	0.00	0.00	0.00	0.00	0.00	0.91	0.96	0.00	0.00	0.00	0.00	---	---	0.00	---	0.00	0.00	0.00	0.00	0.00	0.00	0.00	0.00	0.00	0.00	0.00	---	0.00	0.00
Acp29AB	0.00	---	0.00	0.00	0.00	0.00	0.00	0.00	0.00	0.00	0.00	0.00	0.00	0.00	0.00	0.00	0.00	0.00	0.00	0.00	0.00	0.00	0.00	0.00	0.00	0.00	0.00	0.00	0.00	0.00	0.00	---	---	0.00	---	0.00	0.00	0.00	0.00	0.00	0.00	0.00	0.00	0.00	0.00	0.00	---	0.00	0.00
Acp32CD	0.00	---	0.00	0.00	0.00	0.00	0.00	0.00	0.00	0.00	0.00	0.00	0.00	0.00	0.00	0.00	0.00	0.00	0.00	0.00	0.00	0.00	0.00	0.00	0.00	0.00	0.00	0.00	0.00	0.00	0.00	---	---	0.00	---	0.00	0.00	0.00	0.00	0.00	0.00	0.00	0.00	0.00	0.00	0.00	---	0.00	0.00
Acp33A	0.00	---	0.00	0.00	0.00	0.00	0.00	0.00	0.00	0.00	0.00	0.00	0.00	0.00	0.00	0.00	0.00	0.00	0.00	0.00	0.00	0.00	0.00	0.00	0.00	0.00	0.00	0.00	0.00	0.00	0.00	---	---	0.00	---	0.00	0.00	0.00	0.00	0.00	0.00	0.00	0.00	0.00	0.00	0.00	---	0.00	0.00
Acp36DE	1.14	---	0.00	0.72	0.29	0.19	2.28	0.00	0.07	0.82	0.40	0.15	0.00	0.07	0.12	0.22	0.37	0.10	0.46	0.00	0.49	0.00	0.24	0.08	0.24	0.00	0.35	0.55	0.00	0.00	0.00	---	---	0.35	---	0.08	0.00	0.00	0.00	0.19	0.00	0.00	0.00	0.00	0.41	0.00	---	0.00	0.09
Acp53C14a	0.00	---	0.00	0.00	0.00	0.00	0.00	0.00	0.00	0.00	0.00	0.00	0.00	0.00	0.00	0.00	0.00	0.00	0.00	0.00	0.00	0.00	0.00	0.00	0.00	0.00	0.00	0.00	0.00	0.00	0.00	---	---	0.00	---	0.00	0.00	0.00	0.00	0.00	0.00	0.00	0.00	0.00	0.00	0.00	---	0.00	0.00
Acp53C14b	0.00	---	0.00	0.00	0.00	0.00	0.00	0.00	0.00	0.00	0.00	0.00	0.00	0.00	0.00	0.00	0.00	0.00	0.00	0.00	0.00	0.00	0.00	0.00	0.00	0.00	0.00	0.00	0.00	0.00	0.00	---	---	0.00	---	0.00	0.00	0.00	0.00	0.00	0.00	0.00	0.00	0.00	0.00	0.00	---	0.00	0.00
Acp53C14c	0.00	---	0.00	0.00	0.00	0.00	0.00	0.00	0.00	0.00	0.59	0.00	0.00	0.61	0.00	1.23	0.00	0.00	0.00	0.00	0.00	0.00	0.00	0.00	0.00	0.00	0.00	0.00	0.00	0.00	0.00	---	---	0.00	---	0.00	0.00	0.00	0.00	0.00	0.00	0.00	0.00	0.00	0.00	0.00	---	0.00	0.00
Acp53Ea	0.00	---	0.00	0.00	0.00	0.00	0.00	0.00	0.00	0.00	0.67	0.00	0.00	0.00	0.00	0.00	0.00	0.00	0.00	0.00	0.00	0.00	0.00	0.00	0.00	0.00	0.00	0.00	0.00	0.00	0.00	---	---	0.00	---	0.00	0.00	0.00	0.00	0.00	0.00	0.00	0.00	0.00	0.00	0.00	---	0.00	0.00
Acp54A1	0.00	---	0.00	0.00	0.00	0.00	0.00	0.00	0.00	0.00	0.00	0.00	0.00	0.00	0.00	0.00	0.00	0.00	0.00	0.00	0.00	0.00	0.00	0.00	0.00	0.00	0.00	0.00	0.00	0.00	0.00	---	---	0.00	---	0.00	0.00	4.37	0.00	0.00	0.00	0.00	0.00	0.00	0.00	0.00	---	0.00	0.00
Acp62F	0.00	---	0.00	0.00	0.00	0.00	0.00	0.00	0.00	0.00	0.00	0.00	0.00	0.00	0.00	0.00	0.00	0.00	0.00	0.00	0.00	0.00	0.00	0.00	0.00	0.00	0.00	0.00	0.00	0.00	0.00	---	---	0.00	---	0.00	0.00	0.00	0.00	0.00	0.00	0.00	0.00	0.00	0.00	0.00	---	0.29	1.91
Acp63F	0.00	---	0.00	0.00	0.00	0.00	0.00	0.00	0.00	0.00	0.00	0.00	0.00	0.00	0.00	0.00	0.00	0.00	0.00	0.00	0.00	0.00	0.00	0.00	0.00	0.00	0.00	0.00	0.00	0.00	0.00	---	---	0.00	---	0.00	0.00	0.00	0.00	0.00	0.00	0.00	0.00	0.00	0.00	0.00	---	0.00	0.00
Acp65Aa	0.00	---	0.00	0.00	0.00	0.00	0.55	0.00	0.00	0.00	0.00	0.00	0.00	0.00	0.00	0.00	0.00	0.00	0.00	0.00	0.00	0.00	0.00	0.00	0.00	0.00	0.00	0.00	0.00	0.00	0.00	---	---	0.00	---	0.00	0.00	0.00	0.00	0.00	0.00	0.00	0.00	0.00	0.00	0.00	---	0.00	0.00
Acp76A	0.00	---	0.00	0.00	0.00	0.00	0.00	0.00	0.00	0.00	0.00	0.00	0.00	0.00	0.00	0.00	0.00	0.00	0.00	0.00	0.00	0.00	0.00	0.00	0.00	0.00	0.00	0.00	0.00	0.00	0.00	---	---	0.00	---	0.00	0.00	0.00	0.00	0.00	0.00	0.00	0.00	0.00	0.00	0.00	---	0.00	0.00
Acp95EF	0.00	---	5.36	0.00	0.00	0.95	0.00	0.00	0.00	6.72	1.16	7.02	3.51	0.00	0.00	0.00	0.00	7.91	0.00	0.16	0.00	0.00	0.00	0.00	5.10	0.00	0.00	0.00	14.09	7.57	0.00	---	---	0.01	---	2.88	0.00	0.00	5.23	21.55	0.00	0.00	0.00	10.64	0.00	0.00	---	0.00	0.00
Acp98AB	0.00	---	0.00	0.00	0.00	0.00	0.00	0.00	0.00	0.00	0.00	0.00	0.00	0.00	0.00	0.00	0.00	0.00	0.00	0.00	0.00	0.00	0.00	0.00	0.00	0.00	0.00	0.00	0.00	0.00	0.00	---	---	0.00	---	0.00	0.00	0.00	0.00	0.00	0.00	0.00	0.00	0.00	0.00	0.00	---	0.00	0.00
Acph-1	0.00	---	0.21	1.05	1.16	1.96	2.37	2.06	0.33	2.28	1.88	1.89	1.51	2.76	1.33	2.60	3.06	0.79	3.64	2.75	2.26	2.59	1.89	4.08	5.78	4.75	22.06	0.58	1.27	5.22	0.59	---	---	3.69	---	1.71	6.29	3.33	1.74	4.34	2.90	1.86	3.80	3.06	3.09	3.32	---	3.88	1.72
Acsl	2.54	---	1.34	1.67	2.74	1.62	1.27	1.47	2.76	1.13	1.42	1.70	2.14	0.54	2.12	1.44	0.96	2.46	2.30	1.91	0.70	0.79	2.19	1.40	2.87	1.30	2.16	2.88	2.89	2.58	2.76	---	---	2.43	---	2.65	0.75	1.87	0.57	0.48	0.78	1.15	1.56	1.61	0.70	3.01	---	1.48	1.72
Act42A	395.56	---	524.32	577.12	452.03	476.04	439.39	693.73	487.07	545.88	439.86	484.49	494.98	722.84	585.13	481.87	644.00	589.64	689.13	719.14	466.19	657.75	558.12	683.06	469.33	590.52	444.41	534.27	400.85	547.17	511.78	---	---	457.94	---	569.83	501.82	683.83	477.37	491.06	474.34	537.92	544.04	556.34	592.69	545.66	---	448.54	540.73
Act57B	0.18	---	0.11	0.32	0.07	0.00	0.22	0.00	0.14	0.00	0.16	0.09	0.07	0.09	0.00	0.07	0.13	0.13	0.13	0.00	0.00	0.14	0.14	0.00	0.00	0.00	0.22	0.00	0.00	0.00	0.64	---	---	0.00	---	0.00	0.00	0.21	0.00	0.00	0.29	0.00	0.00	0.00	0.00	0.17	---	0.00	0.00
Act5C	2391.02	---	2735.33	2711.22	2939.05	2598.07	2981.58	3265.85	2797.96	2960.65	2671.06	2673.81	2835.19	3415.63	3333.46	2672.93	3373.40	2914.65	3437.46	3426.01	2532.51	3251.46	3085.23	3118.80	2924.72	3124.44	2689.52	2853.75	2387.97	2963.06	2623.46	---	---	2758.32	---	3035.47	3130.75	3582.01	2987.53	3040.09	2753.19	2909.59	2878.64	3180.75	2991.64	3106.42	---	2780.78	3218.73
Act79B	0.37	---	0.14	0.52	0.15	0.16	0.26	0.19	0.00	0.13	0.19	0.21	0.17	0.81	0.00	0.32	0.16	0.32	0.32	0.00	0.00	0.35	0.51	0.48	0.11	0.18	0.00	0.00	0.43	0.73	0.40	---	---	0.00	---	0.00	0.19	0.28	0.84	0.00	0.53	0.00	0.00	0.86	0.00	0.40	---	0.37	0.00
Act87E	4.08	---	1.36	2.64	1.92	1.00	1.04	1.36	1.26	0.62	1.21	1.54	1.91	2.04	1.01	1.31	1.71	1.94	1.70	2.62	2.61	1.49	1.10	0.98	1.99	0.92	1.89	1.35	1.85	1.34	2.88	---	---	0.62	---	1.58	1.18	1.47	2.47	3.12	3.99	1.16	1.46	2.27	1.65	0.56	---	2.45	1.06
Act88F	1.80	---	0.00	0.00	0.75	0.17	0.13	0.38	0.26	0.26	0.19	0.21	0.25	0.12	0.00	0.32	0.82	0.16	0.16	0.17	0.00	0.35	0.00	0.49	0.23	0.36	0.40	0.00	0.00	0.00	0.00	---	---	0.35	---	0.00	0.20	0.00	0.52	0.00	0.36	0.00	0.22	0.00	0.00	0.00	---	0.16	0.20
Actbeta	0.00	---	0.00	0.00	0.00	0.00	0.00	0.00	0.15	0.57	0.00	0.11	0.00	0.00	0.22	0.00	0.11	0.00	0.00	0.22	0.00	0.00	0.00	0.00	0.00	0.00	0.12	0.00	0.00	0.00	0.00	---	---	0.19	---	0.00	0.00	0.04	0.00	0.00	0.00	0.00	0.00	0.11	0.00	0.00	---	0.00	0.00
Actn	21.26	---	32.58	21.00	25.99	32.14	25.48	26.96	29.01	23.32	36.05	27.95	21.89	23.94	33.57	20.49	22.79	24.24	25.25	24.45	16.91	26.16	25.01	22.94	32.95	29.58	38.14	32.54	38.12	25.90	31.79	---	---	29.57	---	32.92	33.83	31.07	31.55	27.80	30.03	30.51	34.69	29.51	26.63	28.88	---	30.99	26.27
Actn3	0.48	---	0.00	0.00	0.00	0.00	0.00	0.00	0.00	0.00	0.00	0.00	0.00	0.00	0.00	0.00	0.00	0.00	0.00	0.00	0.00	0.00	0.00	0.00	0.00	0.00	0.00	0.00	0.00	0.00	0.00	---	---	0.00	---	0.00	0.00	0.00	0.00	0.00	0.00	0.00	0.00	0.00	0.00	0.00	---	0.00	0.00
Acyp	0.00	---	0.00	0.00	0.87	0.00	0.00	0.00	0.00	0.00	0.00	0.00	0.00	0.00	0.00	0.00	0.00	0.00	0.00	0.00	0.00	0.00	0.00	0.00	0.00	0.00	0.00	0.00	0.00	0.00	0.00	---	---	0.00	---	0.00	0.00	0.00	0.00	0.00	0.00	0.00	0.00	0.00	0.00	0.00	---	0.00	0.00
Acyp2	12.05	---	21.82	15.89	4.88	24.75	10.77	16.03	10.77	15.05	14.65	11.14	11.79	22.31	16.45	16.58	14.20	18.10	20.73	21.41	33.32	30.33	11.50	14.92	9.75	30.71	11.90	10.03	19.09	7.75	19.38	---	---	11.80	---	9.94	11.27	11.96	10.78	17.26	10.02	24.82	19.23	16.75	18.84	16.28	---	9.81	18.43
AdSL	13.51	---	7.72	13.12	8.84	14.12	14.65	14.33	10.64	8.87	11.79	10.99	11.41	11.44	12.14	14.37	11.52	11.69	7.90	12.59	10.08	12.13	15.10	14.46	19.11	13.13	27.20	18.97	20.48	10.55	15.32	---	---	18.72	---	15.66	13.69	14.47	16.05	17.74	10.89	8.46	15.74	16.51	15.82	12.71	---	13.70	13.27
AdSS	385.86	---	480.76	525.71	434.49	426.57	428.32	515.82	430.15	430.64	441.01	457.97	453.19	530.60	508.72	418.11	547.46	503.40	573.20	583.79	484.12	577.01	524.87	543.36	453.30	513.89	428.34	414.08	343.71	438.86	463.23	---	---	426.18	---	454.54	431.02	511.45	442.75	448.92	408.91	420.06	454.42	443.14	448.99	427.81	---	400.29	440.08
Ada	23.21	---	39.11	53.94	33.09	36.94	27.42	49.78	30.07	38.33	29.01	24.64	27.78	33.41	22.87	30.77	45.19	37.68	42.73	42.59	52.33	39.15	31.03	36.05	25.26	41.59	28.43	49.25	46.57	37.23	57.12	---	---	62.64	---	45.91	53.23	43.09	46.51	57.80	40.59	46.91	43.66	42.75	56.18	52.69	---	40.34	39.67
Ada1-1	0.00	---	0.00	0.00	0.00	0.00	0.31	0.00	0.00	0.00	0.00	0.00	0.00	0.00	0.00	0.00	0.00	0.00	0.00	0.00	0.00	0.00	0.00	0.00	0.00	0.00	0.00	3.56	0.65	2.94	0.86	---	---	1.46	---	0.72	1.96	0.55	1.10	1.36	0.75	1.37	0.46	1.31	0.95	0.92	---	0.51	1.62
Ada1-2	8.50	---	16.44	19.52	6.40	14.82	12.69	12.82	9.04	7.91	9.63	4.76	9.85	11.33	7.84	7.41	11.75	14.37	12.24	12.42	13.30	12.57	11.90	13.20	10.47	14.36	10.50	17.26	13.81	10.81	9.25	---	---	17.19	---	12.72	11.90	16.06	10.13	11.59	10.36	6.72	9.40	12.82	5.56	8.08	---	7.76	15.07
Ada2a	2.68	---	6.67	3.52	4.77	4.06	5.19	2.99	1.90	5.94	3.36	3.33	3.58	0.90	4.48	3.41	4.16	4.07	1.36	2.73	2.49	2.53	3.49	2.82	2.76	4.05	4.37	9.54	5.57	5.64	4.72	---	---	7.40	---	8.22	5.23	8.05	6.56	5.50	3.35	5.81	6.36	2.58	3.46	6.52	---	4.05	7.26
Ada2b	26.55	---	26.01	30.34	25.63	25.56	25.80	26.41	29.55	25.33	25.66	32.10	36.00	30.24	30.04	31.15	34.26	26.26	36.37	31.23	21.27	27.80	28.64	29.47	28.17	30.59	27.88	37.20	24.47	28.04	20.03	---	---	22.32	---	41.78	33.49	37.71	19.06	28.25	30.51	21.98	27.69	28.77	43.94	34.71	---	30.27	26.43
Adam	18.37	---	11.42	12.52	8.12	12.41	15.26	15.88	23.05	16.33	12.81	18.52	15.09	17.06	18.75	18.01	16.04	26.07	14.89	15.39	7.30	17.59	21.09	18.75	19.51	14.74	18.76	25.82	17.57	11.06	22.37	---	---	13.27	---	23.25	23.72	26.58	23.90	25.32	26.07	18.98	18.94	24.93	21.70	24.82	---	21.36	24.24
AdamTS-A	0.03	---	0.29	0.00	0.07	0.29	0.10	0.17	0.04	0.25	0.00	0.07	0.08	0.06	0.00	0.12	0.09	0.00	0.00	0.03	0.00	0.06	0.00	0.00	0.09	0.03	0.00	0.69	0.39	0.66	0.56	---	---	0.11	---	0.09	0.24	0.17	0.00	0.42	0.07	0.00	0.15	0.07	0.07	0.04	---	0.04	0.07
Adar	9.02	---	5.39	9.05	8.36	10.38	8.82	8.47	9.52	8.88	11.36	10.27	11.44	6.08	5.91	9.29	6.74	6.70	5.73	7.09	1.54	7.48	8.32	5.50	6.41	8.06	10.65	15.63	10.45	17.73	14.66	---	---	16.00	---	13.04	13.24	15.01	11.90	12.09	18.41	7.76	11.84	9.56	11.22	6.65	---	9.48	10.80
AdenoK	34.24	---	35.62	30.90	21.82	28.76	26.66	37.49	27.99	25.06	25.99	28.59	25.55	18.33	18.56	14.02	20.66	27.87	18.35	15.31	24.89	19.31	26.33	23.90	30.05	36.45	39.11	44.28	17.41	25.57	37.12	---	---	25.69	---	25.30	21.74	23.60	21.35	15.55	20.82	27.00	18.73	26.94	14.11	21.86	---	15.20	18.86
Adf1	109.68	---	109.22	118.39	100.64	89.74	95.18	105.62	101.40	96.88	92.15	94.75	88.32	96.14	85.01	94.44	98.05	115.17	119.01	116.19	81.53	102.91	97.97	137.89	94.00	125.35	103.26	141.74	84.33	115.06	115.37	---	---	73.79	---	106.92	88.37	75.26	75.77	78.72	97.79	73.20	80.06	79.17	86.36	95.95	---	76.35	92.65
Adgf-A	141.69	---	94.13	59.37	26.45	10.99	2.02	1.52	1.22	0.00	0.41	1.23	0.84	0.18	0.10	0.41	1.25	1.72	1.08	0.77	0.51	0.68	0.40	0.61	2.56	1.38	1.75	136.09	112.93	111.88	72.17	---	---	10.21	---	3.01	1.41	1.49	1.45	1.77	0.47	1.26	2.20	0.90	0.21	1.94	---	5.94	5.26
Adgf-B	0.00	---	0.00	0.00	0.00	0.00	0.44	0.00	0.00	0.00	0.00	0.00	0.00	0.00	0.00	0.00	0.00	0.00	0.00	0.00	0.00	0.00	0.00	0.00	0.00	0.00	0.00	0.00	0.00	0.00	0.00	---	---	0.00	---	0.00	0.00	0.00	0.00	0.00	0.00	0.00	0.00	0.00	0.00	0.00	---	0.00	0.00
Adgf-C	1.46	---	0.00	0.12	0.92	0.18	0.67	0.17	0.81	0.00	0.38	0.43	0.67	1.07	0.71	0.55	0.59	0.00	0.29	0.61	0.00	0.00	0.17	0.82	0.46	0.78	0.77	0.74	0.43	0.00	0.36	---	---	1.82	---	0.00	0.00	0.21	0.16	1.20	0.82	0.57	0.19	0.54	0.00	0.20	---	0.88	0.83
Adgf-D	0.00	---	0.40	0.77	0.67	0.19	0.43	0.72	0.19	0.00	0.10	0.23	0.00	0.11	0.00	0.29	0.00	0.17	0.62	0.32	0.00	0.16	0.36	0.37	0.49	0.98	0.00	0.00	0.00	0.00	0.00	---	---	0.32	---	0.00	0.00	0.00	0.00	0.00	0.00	0.00	0.00	0.00	0.00	0.21	---	0.19	0.17
Adgf-E	0.00	---	0.00	0.00	0.00	0.00	0.00	0.00	0.00	0.00	0.00	0.00	0.00	0.00	0.00	0.00	0.00	0.00	0.00	0.00	0.00	0.00	0.00	0.00	0.00	0.00	0.00	0.00	0.00	0.00	0.00	---	---	0.00	---	0.00	0.00	0.00	0.00	0.00	0.00	0.00	0.00	0.00	0.00	0.00	---	0.00	0.00
Adh	2.09	---	5.36	12.37	9.36	14.55	9.59	13.43	8.93	16.91	9.04	11.78	9.14	13.52	19.28	13.72	11.38	13.97	17.65	9.02	24.75	8.89	21.23	11.15	11.47	20.02	24.06	11.01	12.03	16.55	9.26	---	---	9.77	---	7.15	19.97	5.31	12.13	10.17	20.56	17.42	13.56	11.46	15.27	15.28	---	13.96	12.58
Adhr	0.00	---	0.00	0.00	0.57	0.00	0.00	0.00	0.22	1.06	0.00	0.00	0.00	0.00	0.00	0.00	0.00	0.66	0.38	0.00	0.00	1.25	0.00	0.00	0.00	0.00	0.00	0.49	0.00	0.00	0.00	---	---	0.59	---	0.00	0.23	0.80	0.00	0.00	0.00	2.32	0.00	0.00	0.00	0.00	---	0.00	0.33
AdipoR	63.42	---	46.85	57.23	44.23	44.38	44.52	44.05	38.98	38.52	35.36	38.37	39.83	48.49	39.60	34.30	43.85	40.61	38.61	41.69	36.11	37.83	44.06	52.91	49.34	47.30	47.09	74.25	61.29	61.10	57.19	---	---	47.69	---	77.52	52.32	52.66	45.62	47.72	53.24	42.92	52.21	42.11	50.68	52.19	---	41.15	53.56
Adk1	0.50	---	6.86	5.02	3.17	1.78	4.66	10.53	4.75	1.72	3.34	3.50	3.46	4.78	0.80	3.72	5.38	2.32	4.27	4.29	4.21	5.55	3.17	10.07	3.84	5.49	4.06	0.86	2.28	0.00	1.70	---	---	1.55	---	3.24	3.36	3.18	2.92	2.74	4.96	9.38	4.70	4.74	1.33	2.45	---	4.14	5.40
Adk2	73.65	---	129.23	101.79	81.66	84.25	84.69	134.75	93.05	97.03	79.89	96.15	91.07	121.05	98.74	100.25	94.40	85.45	94.19	112.25	139.20	109.46	76.03	103.42	88.80	137.62	128.77	72.20	86.69	89.77	83.48	---	---	81.96	---	77.33	103.63	88.04	99.08	90.19	89.59	79.16	85.55	77.63	84.16	81.52	---	70.47	89.34
Adk3	2.54	---	1.19	1.06	0.70	1.74	1.59	0.26	1.58	1.62	2.03	1.20	1.08	2.16	1.60	0.83	0.48	2.99	1.72	0.82	1.45	0.85	2.71	0.96	1.40	2.26	1.86	2.97	0.57	3.07	0.00	---	---	0.68	---	0.48	0.75	1.53	1.78	0.00	1.56	2.81	0.00	1.43	0.61	0.53	---	1.21	1.46
AdoR	0.00	---	0.18	0.00	0.00	0.00	0.00	0.08	0.00	0.00	0.00	0.05	0.00	0.00	0.00	0.21	0.00	0.00	0.00	0.00	0.00	0.00	0.08	0.00	0.00	0.00	0.00	0.00	0.00	0.00	0.00	---	---	0.00	---	0.00	0.16	0.00	0.07	0.00	0.08	0.00	0.00	0.00	0.00	0.00	---	0.00	0.00
Ady43A	0.00	---	2.34	3.95	4.12	2.13	2.55	2.47	1.59	1.24	0.72	1.57	1.31	1.53	1.22	1.58	1.85	0.12	0.11	1.57	0.00	1.08	0.00	0.46	1.22	1.89	0.73	2.67	0.00	1.54	0.00	---	---	1.05	---	0.00	0.22	1.75	0.12	0.73	0.75	0.00	1.92	0.13	0.54	0.95	---	0.30	0.23
Aef1	3.04	---	3.49	2.36	5.75	4.66	3.97	5.74	6.07	6.59	4.93	3.45	4.80	5.79	4.60	4.22	5.71	6.01	9.11	5.32	4.42	3.85	2.44	5.37	4.36	7.47	5.91	7.37	2.50	1.21	2.95	---	---	2.06	---	6.65	2.67	3.60	3.84	2.81	3.95	1.56	3.62	3.87	3.52	2.81	---	4.03	1.72
Afti	6.67	---	1.09	1.24	1.72	2.31	2.43	1.31	1.86	1.45	1.54	2.22	2.09	1.84	3.68	2.51	1.41	2.54	1.08	0.89	0.00	0.94	3.59	1.08	4.38	0.61	2.21	1.81	2.03	1.74	0.35	---	---	1.28	---	1.02	0.77	1.44	0.64	1.79	2.48	1.01	1.68	1.26	1.20	0.82	---	2.21	1.42
Ag5r	0.00	---	0.00	0.00	0.00	0.00	0.00	0.00	0.00	0.00	0.00	0.00	0.00	0.00	0.00	0.00	0.00	0.00	0.00	0.00	0.00	0.00	0.27	0.00	0.00	0.00	0.00	0.00	0.00	0.00	0.00	---	---	0.00	---	0.00	0.00	0.00	0.00	0.00	0.00	0.00	0.00	0.00	0.00	0.00	---	0.00	0.00
Ag5r2	0.00	---	0.00	0.00	0.00	0.00	0.00	0.00	0.00	0.00	0.00	0.00	0.00	0.00	0.00	0.00	0.00	0.00	0.00	0.00	0.00	0.00	0.00	0.00	0.00	0.00	0.00	0.00	0.00	0.00	0.00	---	---	0.00	---	0.00	0.00	0.00	0.00	0.00	0.00	0.00	0.00	0.00	0.00	0.00	---	0.00	0.00
Ahcy13	7.74	---	9.66	8.77	11.85	10.93	13.15	11.20	6.75	8.66	14.54	10.72	12.47	7.77	8.25	8.14	8.89	10.87	10.81	10.07	10.74	7.47	10.48	8.89	8.88	18.50	14.93	8.01	5.32	6.95	6.92	---	---	10.16	---	11.13	8.60	12.33	7.74	10.94	9.03	13.98	9.14	5.91	9.54	12.93	---	8.65	11.94
Ahcy89E	0.00	---	0.38	0.00	0.00	0.00	0.00	0.00	0.00	0.00	0.00	0.00	0.00	0.00	0.00	0.00	0.00	0.00	0.00	0.00	0.00	0.00	0.00	0.00	0.00	0.00	0.00	0.00	0.00	0.00	0.00	---	---	0.00	---	0.00	0.00	0.00	0.14	0.00	0.00	0.00	0.00	0.00	0.00	0.00	---	0.00	0.00
Ak6	17.66	---	22.16	23.48	7.24	19.33	23.93	29.76	14.91	15.47	17.67	12.69	18.36	18.73	17.53	13.20	16.88	19.42	23.01	21.77	27.14	26.11	22.45	25.38	23.13	24.58	21.89	24.24	18.58	12.67	19.85	---	---	16.82	---	24.02	15.26	22.29	14.09	15.12	16.86	27.39	17.80	19.01	26.97	15.62	---	11.44	23.62
Akap200	611.33	---	614.96	612.47	650.80	656.35	630.79	583.76	624.43	608.08	618.05	572.78	619.61	584.60	527.06	660.39	586.17	640.67	631.34	573.00	306.78	551.58	554.96	614.31	563.86	546.08	484.57	533.07	685.65	691.41	647.27	---	---	598.51	---	742.35	641.92	593.33	716.31	769.96	715.05	663.28	648.92	699.57	668.35	759.36	---	840.44	666.71
Akh	0.00	---	0.61	0.00	0.46	0.00	0.00	0.00	0.00	0.00	0.94	0.00	0.93	0.53	0.00	0.88	2.24	5.07	1.48	0.78	0.00	0.00	1.79	0.00	1.75	0.79	3.22	0.00	0.00	0.00	0.00	---	---	0.00	---	0.00	0.00	0.00	0.00	1.71	0.89	0.00	0.00	0.00	0.00	0.00	---	0.00	0.00
AkhR	0.00	---	0.34	0.00	0.00	0.08	0.00	0.00	0.00	0.00	0.00	0.00	0.24	0.00	0.00	0.00	0.00	0.00	0.00	0.00	0.00	0.00	0.00	0.00	0.00	0.00	0.00	0.00	0.00	0.00	0.00	---	---	0.00	---	0.00	0.00	0.19	0.00	0.00	0.00	0.00	0.00	0.00	0.00	0.00	---	0.00	0.00
Akt1	6.94	---	5.92	4.62	7.93	8.96	7.67	3.87	9.39	9.10	6.79	8.68	12.15	2.40	4.86	10.38	3.83	5.06	6.78	3.63	2.97	3.96	7.04	5.51	6.80	5.10	5.89	2.01	5.44	2.99	5.00	---	---	3.35	---	4.10	4.25	1.77	6.50	9.33	5.11	4.75	4.82	4.45	5.76	6.04	---	9.64	4.40
Alas	5.32	---	7.65	5.96	4.22	3.77	1.59	3.27	3.96	3.56	6.67	2.73	4.23	1.75	6.42	6.10	2.30	4.19	6.11	6.11	5.22	6.32	3.77	7.61	2.39	2.85	5.31	11.05	8.73	0.00	9.77	---	---	6.25	---	4.71	5.45	4.68	3.28	9.21	5.82	6.19	9.43	7.79	6.78	5.90	---	7.64	6.44
Ald	136.69	---	276.62	327.68	257.84	217.58	205.22	261.98	174.47	225.92	157.69	188.73	171.40	264.94	245.29	175.42	237.29	223.27	280.32	344.67	222.67	287.32	260.05	288.43	222.54	361.49	261.27	222.52	216.27	262.63	327.75	---	---	254.69	---	301.55	247.70	297.08	262.76	282.17	229.80	266.57	257.23	307.79	276.48	269.53	---	228.51	286.05
Aldh	19.71	---	18.96	23.20	28.96	22.97	19.38	21.00	22.38	21.96	14.12	23.53	25.66	27.53	29.52	24.57	19.00	24.63	23.16	23.03	21.69	29.08	23.87	21.79	23.38	40.66	41.62	28.96	32.48	31.14	34.42	---	---	31.72	---	33.37	40.13	37.07	36.22	41.99	42.86	37.85	39.09	41.02	32.94	38.04	---	28.81	39.20
Aldh-III	48.83	---	64.84	54.21	46.02	61.27	57.84	71.36	51.75	57.73	55.10	57.48	62.64	72.39	61.94	54.18	68.27	75.43	69.19	77.20	72.81	77.43	71.28	69.82	54.12	65.50	49.57	45.72	50.52	54.93	50.49	---	---	46.92	---	61.92	47.18	61.03	54.72	52.51	52.32	42.63	54.65	52.45	47.76	62.01	---	48.49	47.86
Alg-2	11.78	---	26.69	33.15	16.19	35.19	32.05	26.93	27.32	25.96	20.97	16.88	23.96	31.69	26.17	29.48	23.65	23.48	20.42	30.37	57.03	30.64	28.12	39.33	29.44	34.87	41.12	26.41	29.68	20.40	32.13	---	---	24.29	---	20.74	21.06	17.85	25.89	25.91	21.42	26.17	19.63	16.57	22.73	25.67	---	29.82	23.58
Alg10	0.00	---	0.00	0.00	0.00	0.00	0.00	0.00	0.00	0.00	0.00	0.00	0.61	0.11	0.00	0.10	0.15	0.00	0.78	0.00	0.00	0.32	0.00	0.12	0.00	0.33	0.00	0.00	2.21	0.00	0.00	---	---	0.00	---	1.13	1.19	0.00	0.00	0.00	0.00	0.00	1.61	0.00	0.81	0.00	---	0.00	0.00
Alh	31.55	---	36.42	16.99	21.92	15.42	16.44	9.08	13.36	20.66	41.26	52.47	55.61	56.54	69.30	86.79	77.94	73.88	76.18	61.23	40.90	55.64	59.28	36.44	24.06	6.99	4.66	22.47	40.42	24.50	16.98	---	---	8.75	---	11.41	20.69	16.47	28.86	39.33	56.38	45.30	59.90	52.54	67.32	53.59	---	47.56	45.33
Alk	0.00	---	0.00	0.00	0.00	0.23	0.00	0.00	0.00	0.05	0.46	0.13	0.04	0.03	0.00	0.13	0.04	0.23	0.00	0.00	0.00	0.00	0.03	0.00	0.02	0.00	0.16	0.00	0.02	0.00	0.14	---	---	0.00	---	0.00	0.15	0.00	0.07	0.00	0.00	0.00	0.00	0.00	0.00	0.00	---	0.00	0.02
AlkB	33.85	---	90.62	63.27	28.68	74.68	68.23	70.11	66.67	60.84	64.91	50.51	60.17	84.89	61.08	58.31	88.91	74.13	81.62	95.28	103.59	86.03	83.43	80.62	74.96	74.26	66.88	76.78	51.70	75.89	83.16	---	---	80.75	---	61.54	71.56	71.52	82.76	54.13	72.00	79.03	75.66	74.43	87.22	60.20	---	55.19	68.84
Alr	11.81	---	8.08	11.86	4.15	5.24	2.49	6.51	6.86	8.59	7.06	9.58	5.32	7.92	6.36	11.39	7.64	6.62	5.74	1.77	7.86	7.21	11.90	6.29	8.02	9.68	15.90	18.57	14.57	10.64	6.81	---	---	11.10	---	8.68	11.47	5.35	7.56	7.95	7.72	2.77	6.55	12.70	11.92	8.29	---	5.06	9.38
Ama	170.15	---	180.66	186.74	165.37	197.53	187.87	261.85	269.32	327.39	269.49	320.82	303.96	360.33	354.63	336.34	374.76	400.02	487.62	449.79	366.72	545.43	552.38	632.96	483.46	635.87	467.37	283.49	190.50	217.05	194.49	---	---	174.51	---	249.54	300.15	332.34	293.98	353.54	263.79	327.85	313.62	350.15	348.25	386.79	---	327.47	447.63
Amnionless	0.00	---	0.00	0.00	0.00	0.00	0.00	0.18	0.09	0.42	0.40	0.45	0.30	0.11	0.19	0.10	0.28	0.16	0.96	0.00	0.00	0.00	0.54	0.00	0.00	0.17	0.68	0.00	0.00	0.00	0.00	---	---	0.00	---	0.00	1.20	0.45	0.16	0.63	0.00	0.00	0.00	0.00	0.00	0.00	---	0.24	0.53
Amph	1.04	---	0.43	1.23	0.88	1.04	0.69	2.28	1.95	1.13	2.34	0.70	0.81	1.10	0.95	1.14	0.66	1.49	1.83	0.99	1.50	1.61	0.94	0.78	1.59	1.00	0.81	2.62	1.80	0.39	4.49	---	---	1.77	---	1.15	1.03	1.50	0.89	1.00	1.11	1.09	0.60	1.53	0.46	0.52	---	0.77	2.34
Amun	15.62	---	4.74	8.50	10.69	9.21	9.19	4.29	8.87	11.18	6.16	7.68	8.57	5.53	6.24	8.36	4.83	4.73	5.42	3.66	6.53	4.44	6.12	4.78	6.18	4.93	6.66	17.74	19.53	8.90	13.77	---	---	12.51	---	11.56	10.82	5.24	13.38	18.59	13.98	8.00	8.97	13.60	10.81	10.29	---	22.33	10.63
Amy-d	0.46	---	0.34	0.00	0.00	0.09	0.00	0.00	0.00	0.00	0.00	0.00	0.00	0.00	0.00	0.00	0.00	0.00	0.00	0.00	0.00	0.00	0.00	0.00	0.00	0.00	0.00	0.00	0.00	0.00	0.00	---	---	0.00	---	0.00	0.00	0.00	0.00	0.00	0.00	0.00	0.00	0.00	0.00	0.00	---	0.00	0.00
Amy-p	0.27	---	0.00	0.00	0.00	0.00	0.00	0.00	0.00	0.00	0.00	0.00	0.00	0.00	0.00	0.00	0.00	0.00	0.00	0.00	0.00	0.00	0.00	0.00	0.00	0.00	0.00	0.00	0.00	0.00	0.00	---	---	0.00	---	0.00	0.00	0.00	0.00	0.00	0.00	0.00	0.00	0.00	0.00	0.00	---	0.00	0.00
Amyrel	0.00	---	0.00	0.00	0.00	0.00	0.00	0.00	0.00	0.00	0.00	0.00	0.00	0.00	0.00	0.00	0.00	0.00	0.00	0.00	0.00	0.00	0.00	0.00	0.00	0.00	0.00	0.00	0.00	0.00	0.00	---	---	0.00	---	0.00	0.00	0.00	0.00	0.00	0.00	0.00	0.00	0.00	0.00	0.00	---	0.00	0.00
Ance	5.60	---	5.81	29.56	36.95	19.87	34.06	36.91	27.94	15.51	12.25	17.29	20.23	13.30	13.09	16.70	12.52	21.47	12.58	13.07	7.03	9.52	4.63	4.20	3.61	2.33	4.59	4.45	5.53	6.53	10.53	---	---	27.72	---	9.69	10.76	11.83	7.89	10.62	7.62	11.35	13.61	26.57	21.36	23.97	---	10.64	5.08
Ance-2	1.75	---	0.82	3.24	2.07	1.09	2.49	2.68	1.36	2.18	0.75	2.06	1.70	1.02	0.93	1.21	1.84	3.59	0.43	0.22	0.00	0.78	0.13	0.52	0.71	0.00	0.00	0.00	0.00	0.00	0.00	---	---	0.64	---	0.53	0.22	0.14	0.35	1.12	0.59	1.21	1.06	0.76	1.07	0.87	---	1.13	0.35
Ance-3	0.23	---	0.18	0.00	0.00	0.00	0.00	0.00	0.00	0.08	0.00	0.00	0.10	0.00	0.00	0.00	0.00	0.08	0.00	0.00	0.00	0.00	0.00	0.00	0.00	0.00	0.00	0.00	0.00	0.28	0.34	---	---	0.00	---	0.00	0.00	0.27	0.00	0.00	0.00	0.26	0.00	0.17	0.00	0.00	---	0.00	0.08
Ance-4	0.00	---	0.33	0.00	0.08	0.00	0.00	0.00	0.00	0.00	0.00	0.00	0.00	0.00	0.00	0.00	0.00	0.00	0.00	0.00	0.00	0.40	0.00	0.00	0.00	0.00	0.00	0.00	0.00	0.00	0.00	---	---	0.00	---	0.00	0.00	0.00	0.00	0.00	0.00	0.00	0.00	0.00	0.00	0.00	---	0.00	0.00
Ance-5	0.00	---	0.00	0.00	0.00	0.00	0.00	0.00	0.00	0.00	0.00	0.00	0.00	0.00	0.00	0.00	0.00	0.00	0.00	0.00	0.00	0.00	0.00	0.00	0.00	0.00	0.00	0.00	0.00	0.00	0.00	---	---	0.00	---	0.00	0.00	0.00	0.00	0.00	0.00	0.00	0.00	0.00	0.00	0.00	---	0.00	0.00
Andorra	0.00	---	0.00	0.00	0.00	0.00	0.00	0.00	0.00	0.00	0.00	0.00	0.00	0.00	0.00	0.00	0.00	0.00	0.00	0.00	0.00	0.00	0.00	0.00	0.00	0.00	0.00	0.00	0.00	0.00	0.00	---	---	0.00	---	0.35	0.00	0.00	0.00	0.00	0.00	0.00	0.00	0.00	0.00	0.00	---	0.00	0.00
Ank	27.76	---	36.30	31.52	45.21	71.63	56.51	30.43	65.35	66.65	90.61	85.89	66.75	39.32	59.58	57.22	43.74	60.10	41.84	40.41	17.90	34.78	52.79	42.67	86.52	33.25	57.34	61.77	62.04	67.69	59.76	---	---	61.38	---	74.96	64.02	67.23	73.85	72.72	82.68	61.46	69.47	57.14	63.23	59.94	---	75.76	69.53
Ank2	0.00	---	0.28	0.68	0.10	0.46	1.26	0.00	0.00	0.08	0.00	0.57	0.14	0.07	0.00	0.41	0.00	0.00	0.00	0.12	0.27	0.11	0.00	0.00	0.42	0.05	0.10	0.32	0.00	0.00	0.00	---	---	0.22	---	0.03	0.00	0.14	0.12	0.00	0.13	0.00	0.00	0.53	0.00	0.12	---	0.04	0.11
Anp	0.00	---	0.00	0.00	0.00	0.00	0.00	0.00	0.00	0.00	0.00	0.00	0.00	0.00	0.00	0.00	0.00	0.00	0.00	0.00	0.00	0.00	0.00	0.00	0.00	0.00	0.00	0.00	0.00	0.00	0.00	---	---	0.00	---	0.00	0.00	0.00	0.00	0.00	0.00	0.00	0.00	0.00	0.00	0.00	---	0.00	0.00
Ant2	0.77	---	0.21	2.27	1.23	1.88	1.57	1.47	0.15	1.45	0.31	0.88	1.22	1.47	0.90	0.73	1.28	1.31	1.26	1.57	1.14	4.00	2.30	0.00	1.16	3.20	1.52	4.28	1.20	0.00	0.00	---	---	1.04	---	0.79	1.40	0.77	0.53	1.49	0.83	1.88	2.29	0.31	1.35	0.00	---	0.09	1.73
Antp	0.00	---	0.00	0.00	0.00	0.00	0.00	0.15	0.04	0.00	0.00	0.40	3.05	14.88	13.59	7.97	9.49	7.44	6.50	4.46	1.02	1.95	2.01	0.83	0.15	0.00	0.28	0.00	0.00	0.00	0.00	---	---	0.00	---	0.00	0.24	0.20	2.29	8.40	14.68	15.84	10.60	10.34	8.53	3.50	---	0.78	0.80
AnxB10	1.58	---	2.34	1.16	2.29	2.93	2.10	2.92	2.99	4.59	3.80	2.01	2.74	2.58	3.40	3.23	3.70	5.13	2.70	1.86	3.37	2.27	1.89	3.30	0.82	2.67	3.05	3.51	0.00	1.35	4.56	---	---	0.66	---	3.41	2.21	0.56	1.89	1.69	0.32	1.24	0.42	3.26	0.89	1.49	---	0.54	2.29
AnxB11	45.07	---	47.70	44.09	50.48	42.63	55.65	48.90	56.60	59.14	44.79	51.61	43.04	52.16	46.21	45.92	60.71	46.06	42.60	45.36	44.47	53.24	63.31	51.67	49.42	50.46	43.93	39.78	42.20	36.00	24.19	---	---	42.16	---	38.53	49.35	40.13	33.15	34.75	42.05	47.05	42.84	35.18	37.98	34.74	---	40.74	38.13
AnxB9	106.80	---	193.43	226.59	153.55	149.59	147.34	210.19	154.49	134.59	136.54	149.90	139.43	197.73	172.13	154.59	222.00	183.28	197.72	211.03	184.00	205.29	187.22	222.70	158.38	248.85	153.19	219.00	152.38	151.87	174.54	---	---	183.26	---	177.10	179.37	193.04	170.51	158.89	165.14	179.96	156.78	175.52	175.97	166.99	---	154.49	181.58
Aos1	348.69	---	364.78	405.63	359.06	366.57	337.26	412.04	364.26	388.91	326.48	336.36	369.70	454.60	356.13	401.55	435.12	409.83	425.57	441.32	607.79	465.17	381.35	429.18	340.56	423.57	352.03	404.23	378.87	376.15	420.18	---	---	359.66	---	386.49	329.22	388.12	384.76	388.56	328.02	426.68	379.41	390.24	414.48	383.28	---	322.68	428.77
Apc	0.53	---	0.12	0.16	0.51	0.78	0.91	0.25	0.51	1.08	1.47	2.10	0.25	0.54	0.61	1.08	0.38	0.15	0.76	0.45	0.00	0.11	0.35	0.28	1.07	0.34	1.32	2.08	1.07	0.55	0.77	---	---	0.64	---	0.54	1.39	0.86	0.57	0.99	1.63	0.70	1.07	0.32	1.15	0.64	---	0.87	0.55
Apc2	100.97	---	103.71	87.23	92.89	127.56	107.28	97.79	97.18	98.95	116.53	106.33	94.80	86.26	101.53	86.03	96.55	129.82	110.67	120.06	62.48	92.51	101.94	98.42	110.23	82.78	95.66	84.64	123.07	125.27	108.87	---	---	96.42	---	112.88	106.56	123.20	103.31	120.80	91.67	104.58	107.75	111.55	92.72	116.44	---	111.43	106.88
ApepP	90.45	---	120.97	142.14	113.80	124.16	157.16	174.75	133.46	113.34	135.75	142.22	155.87	171.24	131.21	145.50	166.31	161.68	151.89	179.94	149.91	150.04	132.68	169.39	141.31	128.78	102.21	125.09	148.70	117.70	137.26	---	---	147.13	---	134.06	141.87	138.73	135.41	138.41	139.13	133.36	150.14	158.44	138.66	132.79	---	131.73	141.71
Apf	29.12	---	44.49	34.69	28.71	33.77	45.81	47.50	43.52	49.28	35.67	39.67	53.05	52.48	48.86	51.44	44.36	44.76	51.27	57.20	78.65	46.81	44.24	34.14	35.11	44.44	33.69	26.79	34.33	42.20	38.25	---	---	35.23	---	34.86	37.19	39.06	39.25	48.71	29.60	23.46	41.42	39.45	65.27	36.03	---	25.96	37.75
Aph-4	5.02	---	0.83	0.34	3.54	0.73	2.23	1.25	1.07	3.45	2.56	4.47	3.91	0.40	2.32	1.80	0.98	2.16	1.11	0.43	0.96	0.87	3.01	0.76	5.21	0.55	1.69	2.46	3.13	0.88	1.88	---	---	2.29	---	0.94	2.00	1.47	1.02	1.90	2.11	1.61	0.89	2.74	0.37	3.04	---	2.37	0.63
Aplip1	0.00	---	0.00	0.00	0.00	0.00	0.00	0.00	0.00	0.00	0.00	0.00	0.00	0.00	0.00	0.00	0.00	0.00	0.00	0.00	0.00	0.00	0.00	0.00	0.00	0.00	0.00	0.00	0.00	0.00	0.00	---	---	0.00	---	0.00	0.00	0.00	0.00	0.00	0.00	0.00	0.00	0.00	0.00	0.00	---	0.00	0.00
Apoltp	0.15	---	0.00	0.00	0.00	0.00	0.00	0.00	0.00	0.00	0.00	0.00	0.00	0.01	0.00	0.00	0.00	0.00	0.00	0.00	0.00	0.00	0.00	0.00	0.00	0.00	0.01	0.00	0.00	0.06	0.00	---	---	0.00	---	0.00	0.05	0.00	0.00	0.00	0.00	0.00	0.00	0.13	0.00	0.02	---	0.00	0.00
Appl	0.00	---	0.00	0.37	0.21	0.25	0.35	0.00	0.00	0.05	0.34	0.20	0.10	0.03	0.00	0.00	0.25	0.14	0.13	0.00	0.00	0.25	0.21	0.00	0.00	0.13	0.10	0.00	0.00	0.34	0.40	---	---	0.00	---	0.00	0.42	0.05	0.08	0.00	0.09	0.00	0.10	0.14	0.00	0.12	---	0.00	0.00
Aprt	42.02	---	98.24	88.19	54.54	66.96	64.22	86.65	59.01	53.30	60.85	70.37	71.40	93.39	70.38	65.18	94.15	58.14	90.44	90.99	100.95	98.13	73.12	67.13	58.69	101.02	78.84	71.85	86.51	92.40	109.65	---	---	97.80	---	74.67	95.11	97.60	76.04	88.98	72.27	93.44	70.28	85.34	72.72	80.20	---	63.94	87.91
Aps	244.50	---	310.79	306.10	297.98	275.96	292.34	313.04	288.44	266.99	308.30	300.93	290.09	337.28	261.32	272.92	281.29	316.86	354.68	315.15	149.44	287.38	279.59	368.31	300.67	308.67	262.91	336.12	321.73	411.17	350.11	---	---	285.99	---	372.15	332.88	322.98	381.52	323.13	372.28	314.51	350.45	372.24	345.23	346.38	---	344.59	376.88
Arc1	0.78	---	2.45	1.14	1.93	3.17	1.50	4.76	1.09	1.49	2.31	1.18	3.04	1.20	2.80	1.74	2.07	2.19	4.11	2.69	4.50	3.26	1.91	1.41	3.01	3.01	3.00	1.13	0.13	1.13	1.64	---	---	0.55	---	1.80	2.19	0.00	1.01	0.28	1.80	1.03	1.38	2.13	0.35	1.26	---	1.47	1.51
Arc2	1.42	---	1.54	0.00	2.23	1.04	0.65	2.58	0.86	0.70	0.69	0.76	2.19	0.26	1.76	1.88	2.22	1.55	2.20	0.76	1.26	1.16	0.42	0.28	0.56	0.78	1.87	0.64	0.35	0.00	0.00	---	---	0.00	---	0.00	0.00	0.57	0.40	1.49	0.40	0.00	0.97	1.38	0.99	0.97	---	0.27	0.43
Arc42	18.19	---	24.95	22.62	22.05	13.37	16.79	14.14	11.45	10.53	17.20	15.04	10.73	15.22	18.09	17.62	16.84	15.37	22.63	8.76	20.15	19.00	14.77	21.87	16.86	27.47	22.14	33.03	29.07	28.90	29.55	---	---	18.35	---	18.27	13.73	21.63	21.33	22.93	18.51	28.82	15.47	23.03	11.65	24.88	---	16.37	23.75
Arf102F	115.94	---	316.13	350.60	81.05	273.51	248.96	340.67	248.82	241.55	220.27	202.09	220.86	363.05	292.04	190.44	313.12	245.75	326.49	404.61	405.42	366.38	294.83	379.49	236.83	337.90	271.66	164.24	149.46	191.39	287.01	---	---	278.75	---	204.71	209.89	249.84	218.53	174.30	168.65	245.40	172.48	206.29	224.39	171.59	---	103.57	231.94
Arf51F	34.20	---	42.74	51.86	48.53	54.39	48.13	41.32	45.09	55.24	55.35	46.81	48.19	55.01	45.86	48.69	51.82	50.90	53.65	57.60	39.90	39.90	31.74	40.21	26.15	24.17	26.29	25.27	28.75	39.68	44.65	---	---	32.51	---	39.42	39.69	34.14	46.29	37.66	39.23	46.21	38.13	38.46	38.69	30.97	---	34.83	32.77
Arf79F	484.99	---	489.79	534.34	420.22	525.52	506.11	594.47	524.66	470.55	496.93	497.75	531.07	588.57	495.78	489.58	574.52	469.88	527.81	548.13	328.42	546.46	486.65	582.11	502.81	508.46	489.29	486.09	443.46	504.06	503.67	---	---	464.79	---	507.03	556.30	542.12	510.37	431.33	440.46	487.49	469.65	534.91	508.72	428.09	---	361.35	524.32
ArfGAP1	84.61	---	98.87	93.46	83.25	107.98	96.41	97.13	88.48	84.01	104.98	99.86	107.72	104.50	91.26	92.61	92.60	101.40	122.75	108.94	105.27	105.14	105.44	106.54	111.00	127.46	126.70	77.37	76.32	86.36	82.64	---	---	88.73	---	109.00	76.40	104.46	97.38	80.89	95.07	112.71	103.37	90.46	92.48	97.52	---	90.98	92.22
ArfGAP3	72.94	---	95.86	99.39	90.48	117.55	109.29	85.33	109.95	109.91	124.98	109.82	107.76	114.96	96.33	96.86	105.67	123.98	113.95	126.45	87.31	101.94	115.40	121.21	129.83	122.90	107.21	132.62	107.20	161.77	165.22	---	---	113.34	---	174.01	116.29	144.50	138.88	124.97	133.60	160.07	126.81	126.18	133.22	126.19	---	126.47	136.39
Arfip	15.21	---	9.51	7.72	10.73	10.59	9.31	11.01	11.87	13.66	8.26	11.81	8.51	8.23	4.35	10.70	8.48	6.06	7.19	7.29	3.56	3.31	13.56	7.44	9.58	5.16	9.78	26.65	16.03	16.18	12.80	---	---	10.32	---	17.36	15.49	17.51	10.19	10.69	16.19	15.50	14.86	13.08	13.94	9.20	---	10.90	13.69
Arfrp1	2.73	---	6.20	6.84	4.66	8.38	8.09	9.76	9.05	8.57	9.86	13.18	14.75	12.98	7.46	12.59	9.64	10.62	16.06	24.69	15.40	15.78	7.92	9.01	8.92	13.51	14.32	5.32	4.15	1.70	6.03	---	---	1.67	---	4.68	4.11	6.00	6.56	5.13	7.89	14.66	6.94	9.86	2.79	8.60	---	4.03	8.42
Argk	5.85	---	2.72	4.53	9.00	6.52	12.31	3.75	7.14	4.46	9.44	10.71	7.15	7.02	9.71	7.48	6.96	8.96	5.03	2.30	9.22	4.85	6.10	4.32	10.11	5.96	6.73	8.48	3.06	2.67	1.35	---	---	5.90	---	6.06	8.77	10.13	6.06	3.41	8.73	9.34	7.19	4.31	7.81	5.02	---	2.88	9.52
Ark	11.70	---	6.20	5.54	11.30	12.79	9.79	5.70	13.38	9.10	12.19	13.36	8.51	5.50	8.68	11.02	5.44	11.34	5.16	3.26	1.66	5.82	10.69	6.62	9.45	3.87	7.60	8.29	12.47	7.00	16.28	---	---	13.11	---	10.86	8.19	9.41	9.65	11.72	8.01	6.02	8.63	7.85	8.68	9.42	---	9.30	10.73
Arl1	66.48	---	116.43	90.48	85.44	118.25	118.01	140.72	97.87	105.15	78.13	90.60	91.38	98.01	108.54	99.60	98.65	113.17	81.76	112.71	187.78	120.58	115.04	100.24	96.73	139.09	133.22	78.61	76.69	76.72	77.95	---	---	75.87	---	59.84	79.71	64.52	64.76	67.94	58.87	56.27	52.68	71.39	72.97	54.14	---	46.99	70.26
Arl2	18.36	---	17.68	14.02	14.71	13.98	16.95	18.12	21.76	27.37	11.06	12.88	15.30	24.41	24.71	14.68	15.39	20.90	19.21	25.53	24.59	17.84	15.52	19.38	17.92	33.97	25.48	10.31	18.32	13.11	8.89	---	---	10.28	---	11.04	10.06	17.75	14.05	17.82	9.44	7.20	10.24	17.37	11.80	17.15	---	7.19	10.05
Arl4	3.16	---	9.34	11.37	4.77	8.52	8.67	9.44	8.61	5.09	4.41	6.82	4.15	8.37	8.45	5.70	7.62	1.63	11.29	8.98	4.88	10.16	13.08	13.08	9.16	10.64	9.74	16.02	12.99	15.65	13.22	---	---	8.39	---	11.44	10.38	9.21	5.64	3.79	9.04	11.55	5.11	9.07	14.90	8.21	---	9.19	9.08
Arl6	0.42	---	0.00	0.00	0.00	0.30	0.00	1.14	0.31	0.00	0.32	0.36	0.32	0.35	0.00	0.00	0.49	0.54	0.00	0.52	0.00	1.01	0.00	0.00	0.00	0.00	0.87	0.83	0.96	0.00	0.00	---	---	0.00	---	0.00	0.00	0.00	0.00	1.05	0.00	0.00	0.00	0.00	0.00	0.00	---	0.00	0.00
Arp1	11.42	---	12.61	12.15	5.32	8.31	7.96	10.69	10.06	11.92	8.60	10.27	9.37	10.98	10.29	11.53	5.87	8.78	17.00	9.94	15.56	8.50	10.83	12.65	12.31	18.19	14.28	13.64	15.75	24.48	12.13	---	---	9.82	---	11.57	17.99	19.03	16.62	11.38	12.87	13.97	9.89	13.13	12.58	16.11	---	8.77	19.06
Arp10	20.64	---	17.46	25.12	18.98	16.90	25.15	21.61	21.35	22.29	15.31	15.08	13.12	17.74	19.12	13.94	23.76	19.65	20.13	15.87	5.17	18.50	20.28	18.46	16.61	14.06	11.98	17.27	20.16	17.60	16.60	---	---	18.86	---	21.63	16.64	20.50	13.95	11.63	17.79	18.92	19.35	16.96	15.63	21.63	---	16.92	14.93
Arp2	21.41	---	23.87	17.22	18.74	22.95	14.64	20.57	22.90	22.50	25.94	22.12	21.76	19.83	18.70	18.97	16.08	18.13	24.24	19.88	22.73	17.22	23.21	25.26	19.94	17.77	24.57	33.82	26.21	44.67	20.03	---	---	34.28	---	30.16	33.03	27.98	26.08	30.35	24.24	19.64	32.94	25.66	21.59	20.02	---	26.04	20.25
Arp3	121.50	---	145.64	148.27	124.56	171.26	139.84	163.50	149.53	138.34	154.41	141.93	150.84	179.38	163.56	131.48	167.75	187.91	178.74	193.70	181.00	174.50	172.69	185.29	159.84	142.87	129.71	216.68	160.90	174.16	188.01	---	---	152.11	---	199.85	195.35	199.45	183.90	195.58	154.86	198.84	178.83	177.75	165.31	194.41	---	188.44	175.30
Arp5	29.56	---	30.15	38.11	45.60	40.90	41.36	42.16	34.35	38.38	41.09	37.23	42.56	47.43	37.57	33.20	45.40	50.40	48.74	42.50	38.42	39.07	41.06	43.47	36.43	52.05	37.25	51.11	23.20	33.61	29.92	---	---	37.03	---	39.60	39.20	52.79	43.50	45.23	40.31	32.68	41.67	41.19	37.01	41.65	---	36.60	47.66
Arp53D	3.13	---	3.80	2.49	1.82	0.57	2.60	1.93	2.60	0.39	2.12	2.21	1.63	2.03	2.04	0.12	1.69	1.40	1.30	0.97	0.00	2.51	2.42	0.45	0.60	3.69	0.50	4.89	3.15	1.16	0.45	---	---	1.90	---	0.19	1.40	0.26	2.01	0.00	0.83	1.44	0.00	0.68	0.00	2.99	---	0.69	1.25
Arp6	119.21	---	170.03	177.75	130.72	119.54	128.69	167.62	121.73	143.25	118.09	120.38	154.56	160.20	144.70	143.09	140.24	127.83	148.32	165.17	181.96	165.58	116.60	153.82	124.51	157.62	112.63	97.40	100.40	90.07	95.85	---	---	109.53	---	121.91	106.63	115.61	122.16	133.09	91.49	96.18	108.69	104.58	90.06	124.22	---	108.35	113.61
Arp8	18.96	---	9.96	12.30	18.22	21.04	12.34	14.53	21.09	19.21	17.80	25.15	19.02	15.23	18.45	16.57	19.93	12.60	13.34	13.15	19.97	13.57	17.25	14.20	20.95	12.33	16.16	18.35	17.98	18.84	23.27	---	---	13.32	---	20.60	21.28	14.43	22.79	18.73	19.31	16.86	20.98	19.49	22.75	17.02	---	18.25	11.82
Arpc1	63.54	---	80.83	79.96	61.59	63.34	68.80	71.91	68.79	66.63	65.51	72.61	60.95	63.61	70.37	68.50	61.19	68.02	78.61	64.25	73.69	63.89	55.35	76.63	70.88	87.39	76.12	105.96	87.12	70.43	68.70	---	---	59.68	---	70.93	82.52	72.43	67.35	72.50	79.10	83.55	77.75	79.46	80.14	73.84	---	67.52	69.62
Arpc2	176.38	---	157.82	180.36	158.03	238.96	204.77	187.87	214.24	202.58	214.51	214.33	222.08	190.04	196.76	200.68	189.60	233.50	183.92	181.84	146.70	176.49	231.26	214.78	265.33	196.52	242.98	187.36	224.66	191.26	184.26	---	---	167.87	---	179.05	180.78	153.50	189.65	187.81	177.07	163.07	179.07	186.26	166.38	171.76	---	170.53	193.25
Arpc3A	29.73	---	31.77	23.76	21.60	21.71	15.31	23.99	19.00	15.14	10.48	15.84	14.84	14.02	16.29	14.79	12.89	4.93	10.96	15.49	14.15	16.61	11.31	21.78	10.70	13.64	17.63	23.22	15.60	15.71	14.63	---	---	17.81	---	16.21	18.80	11.94	14.62	14.15	11.88	16.36	8.52	12.77	7.04	11.03	---	9.32	11.86
Arpc3B	0.94	---	0.00	0.73	1.05	0.00	2.94	0.49	0.00	0.00	0.00	0.00	0.00	0.32	0.55	0.61	0.44	0.50	0.85	0.44	1.65	0.88	0.00	0.00	0.00	0.00	0.00	2.90	0.00	0.00	0.00	---	---	0.00	---	0.45	0.50	0.00	0.00	0.00	0.80	0.00	0.92	0.00	0.00	0.00	---	0.00	1.03
Arpc4	186.55	---	268.95	279.02	240.47	230.66	213.07	337.27	215.55	243.88	182.54	183.95	224.00	273.63	233.13	206.92	307.88	243.28	228.06	303.81	392.81	279.16	232.33	270.83	183.98	310.70	205.02	272.56	203.98	224.21	213.72	---	---	241.51	---	260.41	212.93	208.90	197.52	230.95	188.66	265.81	203.84	219.24	209.97	246.41	---	164.10	225.03
Arpc5	126.63	---	164.61	137.75	102.75	112.03	126.19	166.37	91.72	119.50	85.75	81.81	110.99	106.50	114.66	98.01	113.12	139.60	118.31	165.70	161.36	122.38	126.27	136.82	113.70	161.19	144.52	179.82	145.88	177.04	136.64	---	---	140.98	---	141.90	156.59	125.61	148.21	154.36	106.32	162.47	123.45	147.83	127.76	143.76	---	122.98	135.66
Arr1	0.00	---	0.00	0.00	0.00	0.00	0.00	0.11	0.13	0.00	0.00	0.00	0.08	0.00	0.00	0.00	0.00	0.00	0.00	0.00	0.00	0.00	0.00	0.00	0.00	0.00	0.00	0.00	0.21	0.00	0.00	---	---	0.89	---	0.00	0.00	0.00	0.00	0.00	0.00	0.00	0.59	0.00	0.00	0.00	---	0.00	0.00
Arr2	0.00	---	0.00	0.00	0.10	0.29	0.00	0.00	0.00	0.00	0.00	0.00	0.00	0.25	0.00	0.48	0.00	0.00	0.00	0.00	0.00	0.00	0.00	0.00	0.00	0.00	0.00	0.00	0.00	0.00	0.00	---	---	0.00	---	0.00	0.00	0.00	0.00	0.68	0.00	0.00	0.00	0.45	0.00	0.00	---	0.00	0.00
Ars2	118.01	---	162.79	152.79	145.69	155.58	160.71	176.81	165.46	162.30	166.19	163.49	167.54	163.70	164.84	153.65	168.87	191.91	189.63	162.41	68.83	167.39	174.66	187.37	149.86	137.75	142.26	149.20	141.67	185.34	153.26	---	---	143.51	---	168.01	157.39	173.51	156.20	162.63	143.29	129.41	148.87	151.76	152.42	166.60	---	162.31	176.40
Art1	193.88	---	195.40	248.90	250.97	227.33	274.86	313.19	222.93	270.93	229.56	241.25	242.82	266.74	313.36	218.31	251.88	275.87	267.54	339.40	324.52	246.65	306.36	263.97	265.97	294.48	325.23	139.76	145.19	128.97	189.40	---	---	148.15	---	151.01	172.80	199.71	158.07	145.88	130.30	153.25	155.06	149.68	166.16	165.14	---	128.78	161.85
Art2	6.20	---	5.64	1.32	1.84	2.71	0.38	0.69	3.06	3.18	2.94	2.36	2.45	1.59	0.49	2.88	2.78	1.75	1.57	1.86	0.96	2.80	2.62	1.11	0.48	2.26	1.07	0.90	2.83	1.13	1.53	---	---	0.00	---	1.65	0.23	0.60	0.45	2.14	0.67	1.60	0.93	0.51	3.24	0.84	---	2.09	1.17
Art3	88.96	---	80.75	90.74	75.76	88.63	87.48	87.17	83.53	94.50	97.69	77.33	100.43	86.42	93.88	84.66	90.39	87.49	81.23	55.41	81.49	72.28	96.91	66.04	107.17	59.45	86.57	54.83	66.62	57.98	76.64	---	---	66.08	---	63.56	73.17	76.55	75.04	70.31	59.15	83.24	73.92	66.00	59.73	71.55	---	60.06	64.72
Art4	15.73	---	5.56	8.90	12.04	13.48	9.54	6.49	11.60	9.34	14.56	10.61	13.41	6.36	7.35	9.42	5.51	7.70	7.21	3.77	5.08	6.44	9.91	5.33	13.05	11.53	25.56	23.37	21.03	14.96	19.28	---	---	14.22	---	11.61	16.54	14.93	16.57	16.95	17.95	18.14	13.50	14.59	10.45	14.82	---	16.61	15.77
Art6	0.00	---	0.00	0.00	0.00	0.00	0.00	0.00	0.15	0.00	0.00	0.00	0.00	0.17	0.00	0.00	0.00	0.00	0.00	0.00	0.00	0.00	0.00	0.00	0.00	0.00	0.00	0.00	0.00	0.00	0.00	---	---	0.00	---	0.00	0.00	0.00	0.00	0.00	0.00	0.00	0.00	0.00	0.00	0.00	---	0.00	0.00
Art7	2.37	---	2.85	2.72	5.71	4.54	2.94	9.85	9.61	8.43	6.93	6.39	4.87	4.44	7.02	5.33	4.03	4.38	6.65	5.78	3.84	3.34	4.90	4.82	4.69	1.15	3.41	5.69	5.33	6.22	2.56	---	---	9.41	---	11.17	10.43	9.96	5.82	5.23	7.10	6.17	7.32	4.44	6.92	3.44	---	5.41	4.83
Art8	41.69	---	64.76	50.37	35.21	37.76	33.07	35.64	31.22	41.49	20.34	30.48	29.65	24.55	33.65	39.11	21.01	41.63	29.14	31.22	48.35	33.05	40.17	35.73	33.78	32.12	28.52	49.68	25.56	34.33	16.37	---	---	38.18	---	28.61	29.27	24.19	35.05	20.24	22.81	19.54	15.87	25.31	23.38	33.72	---	23.50	16.27
Art9	0.00	---	0.00	0.00	0.00	0.00	0.00	0.00	0.00	0.00	0.00	0.00	0.00	0.00	0.00	0.00	0.00	0.00	0.00	0.00	0.00	0.00	0.00	0.00	0.00	0.00	0.00	0.00	0.00	0.00	0.00	---	---	0.00	---	0.00	0.00	0.00	0.00	0.00	0.00	0.00	0.00	0.00	0.00	0.00	---	0.00	0.00
Asap	5.11	---	4.22	5.55	12.65	21.98	17.16	17.53	31.56	25.79	35.39	30.09	24.55	12.88	17.36	17.61	11.51	12.16	14.34	12.19	2.50	10.46	20.41	14.13	7.81	3.92	4.37	2.97	5.20	4.72	13.56	---	---	25.26	---	30.79	23.92	25.51	25.49	25.02	26.06	14.95	19.90	20.01	21.56	20.73	---	27.58	20.68
Asator	10.50	---	5.62	6.87	9.48	10.66	6.87	8.11	10.71	8.96	12.38	9.97	12.95	6.78	10.37	11.02	8.77	9.18	6.79	6.45	5.47	6.02	5.56	6.70	10.87	5.93	8.27	10.93	13.55	12.43	11.63	---	---	9.68	---	11.57	11.50	9.68	12.96	7.23	11.81	10.43	12.60	9.64	11.59	8.43	---	10.93	10.47
Asciz	12.26	---	10.43	7.31	7.01	5.05	8.72	10.16	6.11	10.29	6.53	6.80	11.08	9.51	5.01	7.74	6.82	8.33	5.63	11.61	9.65	6.37	10.18	5.49	6.17	5.87	5.03	5.83	1.97	9.77	0.00	---	---	4.34	---	4.74	5.23	5.25	6.60	8.27	6.54	5.30	3.26	6.88	5.05	5.61	---	7.00	5.21
Asph	18.70	---	14.42	17.56	27.73	33.98	27.22	17.35	25.98	21.31	21.03	18.14	15.83	7.68	13.18	14.61	13.64	17.13	8.55	5.83	4.02	10.74	18.54	14.31	25.57	10.97	12.73	22.66	33.22	37.87	21.75	---	---	20.23	---	28.66	24.53	33.90	28.73	30.30	31.40	18.48	30.93	34.54	23.25	17.26	---	21.19	27.65
AstA	0.23	---	0.79	1.78	0.91	1.89	0.99	0.00	0.18	0.00	0.00	0.21	0.00	0.22	0.00	0.00	0.00	0.00	0.15	0.15	0.00	0.00	0.00	0.00	0.14	0.57	0.15	0.00	0.00	0.68	2.17	---	---	0.89	---	0.14	0.44	0.72	0.00	0.00	0.18	0.55	0.18	0.00	0.88	0.00	---	0.00	0.00
AstA-R1	0.00	---	0.12	0.00	0.00	0.00	0.00	0.00	0.00	0.00	0.00	0.00	0.00	0.00	0.00	0.00	0.00	0.00	0.00	0.00	0.00	0.00	0.00	0.00	0.00	0.09	0.00	0.06	0.22	0.00	0.00	---	---	0.00	---	0.00	0.00	0.00	0.06	0.00	0.00	0.00	0.05	0.00	0.00	0.00	---	0.00	0.00
AstA-R2	0.00	---	0.00	0.00	0.00	0.00	0.00	0.00	0.00	0.00	0.00	0.00	0.00	0.00	0.00	0.00	0.00	0.00	0.00	0.00	0.00	0.00	0.00	0.00	0.21	0.00	0.00	0.00	0.00	0.00	0.00	---	---	0.00	---	0.00	0.00	0.00	0.00	0.00	0.00	0.00	0.18	0.00	0.00	0.18	---	0.00	0.00
AstC	0.00	---	1.40	1.27	0.28	0.00	2.52	1.11	1.08	0.84	0.31	2.33	2.45	1.00	1.81	8.69	5.75	4.68	1.67	3.89	3.14	5.06	4.71	3.56	2.45	2.70	2.22	1.39	0.00	0.98	0.81	---	---	0.00	---	0.61	0.63	0.44	0.81	0.44	1.45	0.60	0.81	1.65	1.50	1.10	---	1.94	0.98
AstC-R1	0.00	---	0.00	0.00	0.00	0.00	0.17	0.00	0.00	0.00	0.12	0.00	0.00	0.00	0.00	0.00	0.07	0.17	0.21	0.00	0.00	0.00	0.39	0.00	0.21	0.00	0.45	0.00	0.00	0.00	0.00	---	---	0.00	---	0.06	0.00	0.00	0.00	0.17	0.00	0.00	0.00	0.07	0.00	0.00	---	0.00	0.00
AstC-R2	0.00	---	0.00	0.00	0.00	0.00	0.00	0.00	0.00	0.00	0.00	0.00	0.07	0.00	0.00	0.00	0.32	0.00	0.00	0.00	0.00	0.00	0.00	0.00	0.17	0.00	0.00	0.00	0.00	0.00	0.00	---	---	0.00	---	0.23	0.00	0.00	0.44	0.00	0.00	0.00	0.00	0.00	0.00	0.17	---	0.41	0.00
AstCC	0.00	---	0.00	0.00	0.00	0.00	0.00	0.00	0.00	0.00	0.00	0.00	0.00	0.00	0.00	0.00	0.00	0.00	0.00	0.00	0.00	0.00	0.00	0.26	0.00	0.00	0.00	0.00	0.00	0.00	0.00	---	---	0.00	---	0.00	0.00	0.00	0.00	0.00	0.00	0.00	0.00	0.00	0.00	0.00	---	0.00	0.00
Asx	8.48	---	5.27	4.91	6.83	6.73	6.25	4.60	7.95	6.71	10.42	9.88	10.02	3.58	5.80	9.03	4.26	7.43	5.53	2.32	0.18	3.50	5.64	4.06	9.72	2.80	6.79	8.25	14.82	11.34	10.75	---	---	9.36	---	9.65	8.07	8.59	12.01	14.27	8.71	8.14	10.09	9.48	8.81	7.04	---	10.27	9.42
Atac1	26.38	---	35.61	36.18	38.63	36.15	34.61	44.09	38.64	29.28	28.90	28.13	35.17	36.11	25.11	31.86	24.59	53.30	31.66	25.67	35.96	23.90	29.78	31.39	39.70	31.93	30.67	41.84	43.29	43.28	56.19	---	---	37.26	---	43.35	33.17	33.84	33.85	36.65	31.93	22.98	33.42	27.37	34.88	41.03	---	32.02	27.22
Atac2	5.03	---	8.66	10.35	6.87	8.70	9.36	9.20	7.95	3.19	6.78	7.82	7.53	7.01	5.66	8.22	5.24	8.35	6.08	3.35	7.57	5.12	7.52	8.71	11.55	11.43	7.88	15.07	12.15	12.21	7.93	---	---	8.56	---	12.07	13.88	10.70	10.72	12.55	11.91	12.67	12.54	9.36	10.95	11.70	---	15.09	13.94
Atac3	6.17	---	5.10	5.20	4.86	4.34	3.24	6.17	4.34	2.95	3.18	3.96	1.55	3.07	4.44	4.00	2.76	4.68	4.56	5.19	1.28	9.46	3.51	3.38	3.40	6.30	5.00	12.53	7.62	17.31	8.16	---	---	10.92	---	15.20	8.12	7.38	10.04	10.91	6.68	5.56	6.33	7.39	7.43	7.56	---	9.50	13.02
Ate1	22.70	---	16.52	25.03	27.06	26.75	28.52	19.27	25.46	23.00	24.92	30.61	29.58	23.84	19.88	24.99	24.68	23.61	24.44	24.03	41.62	20.18	33.98	28.29	33.80	27.56	27.35	22.24	22.62	24.41	22.02	---	---	23.22	---	21.91	19.45	25.12	25.93	18.66	21.86	22.07	21.40	24.22	20.67	23.56	---	25.65	24.19
Atet	0.11	---	0.00	0.04	1.49	0.74	1.78	0.60	1.10	0.58	0.03	0.70	0.24	0.03	0.06	0.18	0.00	0.00	0.00	0.00	0.06	0.00	0.00	0.00	0.00	0.00	0.13	0.31	0.91	0.10	0.48	---	---	0.41	---	1.62	1.65	0.51	0.33	0.32	0.00	1.46	0.25	0.00	0.12	0.46	---	0.07	0.29
Atf-2	19.54	---	11.63	10.06	10.56	9.30	11.81	9.37	15.43	16.52	10.23	15.05	8.88	18.41	12.07	15.16	15.33	10.92	20.01	20.60	15.02	13.98	18.50	13.05	13.80	18.67	19.26	9.50	5.92	8.91	4.87	---	---	4.59	---	5.29	12.30	8.93	17.05	7.66	8.26	5.15	8.32	6.86	11.25	7.64	---	10.08	12.14
Atf3	0.00	---	0.00	0.02	0.00	0.08	0.03	0.00	0.06	0.00	0.02	0.00	0.03	0.03	0.00	0.03	0.04	0.00	0.00	0.00	0.00	0.00	0.03	0.00	0.00	0.00	0.00	0.07	0.03	0.03	0.00	---	---	0.00	---	0.03	0.02	0.03	0.02	0.00	0.07	0.00	0.00	0.04	0.04	0.03	---	0.02	0.00
Atf6	3.33	---	23.95	17.19	5.74	20.08	20.31	21.23	16.18	9.52	26.52	26.10	16.31	23.25	20.00	12.12	25.05	18.52	32.43	31.62	9.02	23.09	28.98	28.63	31.45	24.67	21.97	39.71	24.47	26.00	32.30	---	---	29.68	---	38.95	29.79	26.82	30.32	11.04	37.61	38.64	31.04	25.40	35.02	20.35	---	16.55	31.40
Atg1	11.97	---	7.74	3.84	7.20	6.51	8.03	6.10	6.96	8.68	8.61	10.46	8.29	9.71	18.38	27.46	27.45	35.03	27.17	22.78	12.79	27.19	45.57	31.20	35.43	38.35	50.46	3.74	4.11	2.49	5.49	---	---	4.56	---	5.47	6.85	9.43	7.95	5.93	12.95	13.23	20.70	24.69	24.14	27.50	---	25.45	27.80
Atg10	3.96	---	3.82	3.10	1.29	2.24	2.63	3.63	2.47	2.23	1.66	2.15	0.42	3.03	2.73	1.23	1.55	2.17	1.26	2.27	1.33	0.76	1.08	1.58	2.45	1.71	1.85	3.52	1.43	1.64	0.87	---	---	1.43	---	1.88	2.17	1.72	0.77	1.00	3.85	1.32	2.29	2.08	1.87	1.50	---	1.38	1.34
Atg101	42.69	---	72.45	68.73	62.42	70.39	66.46	75.34	86.74	77.42	98.02	99.99	86.21	83.41	80.11	64.81	78.03	90.31	93.92	94.94	38.92	81.12	105.88	92.06	101.95	77.22	89.24	63.27	57.56	74.15	105.98	---	---	85.32	---	85.33	80.55	101.18	75.37	73.12	85.57	72.54	77.55	84.89	105.30	104.14	---	112.64	99.87
Atg12	3.55	---	0.78	4.67	4.21	4.81	1.82	2.26	3.74	6.35	1.29	3.60	1.96	4.17	3.65	2.48	3.89	5.43	9.58	2.02	5.91	1.99	3.57	0.00	3.93	3.92	3.43	3.41	7.93	4.18	7.73	---	---	6.28	---	6.96	8.73	3.00	4.46	6.62	2.17	0.00	1.36	1.26	8.10	7.14	---	1.23	6.95
Atg13	17.90	---	7.80	9.88	16.49	14.44	18.92	8.21	14.69	15.20	17.48	11.45	16.29	6.26	9.58	10.63	8.18	10.76	6.46	5.96	4.91	5.74	14.31	9.22	18.52	6.22	12.07	12.39	9.18	13.95	17.45	---	---	11.39	---	13.36	12.00	9.92	13.60	10.19	15.54	8.02	12.76	12.43	12.20	12.44	---	18.27	13.30
Atg14	24.47	---	23.06	28.99	32.91	26.66	41.92	33.68	30.80	29.49	15.84	23.36	17.37	18.71	20.00	19.62	16.20	16.36	14.93	15.52	11.18	15.68	12.94	20.61	14.81	22.30	18.26	38.03	34.50	37.66	32.55	---	---	23.44	---	32.58	28.17	37.01	39.33	34.68	29.76	28.92	20.63	22.16	19.44	24.31	---	18.38	24.19
Atg16	7.40	---	13.93	12.67	13.66	13.89	15.09	13.52	12.84	12.56	10.45	10.98	10.46	11.63	13.87	7.04	9.76	13.00	9.38	21.00	8.27	10.25	15.56	16.42	12.58	10.38	19.88	11.18	9.10	7.17	10.59	---	---	6.49	---	9.78	7.02	10.76	6.96	9.15	7.03	7.20	10.51	7.54	9.46	8.33	---	8.25	10.51
Atg17	64.00	---	32.46	33.35	40.69	32.92	38.11	28.99	41.52	33.21	49.46	54.61	44.61	30.39	35.45	42.96	34.51	36.43	39.09	29.27	9.25	28.70	36.71	35.87	51.31	34.61	59.33	86.25	100.26	74.03	61.80	---	---	48.20	---	61.29	61.06	60.63	67.18	69.47	86.41	62.70	84.43	74.55	76.69	80.73	---	104.91	80.80
Atg18a	143.23	---	176.92	174.21	192.09	196.95	217.96	249.26	227.22	270.67	246.74	286.80	293.09	281.22	303.68	268.76	285.30	298.27	304.47	267.72	216.88	283.07	289.20	276.83	203.91	170.64	119.37	106.76	101.82	112.06	109.31	---	---	168.32	---	233.73	233.98	220.88	239.10	241.25	236.81	199.35	246.15	247.83	224.53	235.27	---	218.99	222.82
Atg18b	4.25	---	4.53	1.42	2.75	5.85	2.79	2.28	4.02	2.54	3.82	3.06	3.54	1.36	2.06	1.08	1.59	3.52	3.15	2.13	2.28	0.81	2.65	3.66	2.65	0.75	2.66	12.10	6.79	1.37	4.82	---	---	7.27	---	2.14	3.86	0.95	1.96	2.43	1.88	2.04	3.59	1.94	0.70	1.77	---	1.85	2.09
Atg2	10.55	---	1.01	2.66	7.67	7.19	3.64	2.87	10.66	7.36	9.17	9.02	8.82	1.45	4.23	6.83	2.55	5.07	2.11	1.25	3.52	2.20	3.57	2.34	6.93	2.64	10.38	7.32	11.00	11.54	11.21	---	---	12.77	---	16.42	9.08	14.95	12.37	14.40	12.68	11.46	10.73	9.94	12.64	14.23	---	14.91	11.16
Atg3	96.97	---	146.16	154.93	102.53	139.42	139.05	162.75	136.15	135.30	110.27	116.35	123.95	150.11	137.43	121.05	148.96	144.02	140.89	153.76	139.71	141.53	159.60	148.68	137.78	142.37	121.31	179.12	153.75	190.61	192.63	---	---	177.36	---	195.81	162.91	177.85	139.43	155.53	147.93	140.69	140.45	149.66	189.76	188.24	---	122.76	154.65
Atg4a	61.96	---	58.78	80.30	65.88	74.68	65.57	84.40	64.24	68.60	57.25	64.30	69.38	83.14	73.16	67.49	73.06	83.37	78.13	85.93	66.88	78.83	84.12	75.73	82.63	93.30	69.01	65.83	67.25	92.15	70.68	---	---	74.96	---	83.96	85.23	87.93	73.89	75.13	70.05	73.63	81.11	83.59	69.83	78.03	---	69.76	71.41
Atg4b	0.10	---	0.00	0.61	1.99	2.79	0.71	0.76	0.86	2.03	1.35	1.34	1.47	0.55	1.33	0.97	0.36	0.10	1.37	1.12	1.37	0.46	0.43	1.14	0.92	0.65	0.67	1.87	2.77	2.18	2.86	---	---	0.39	---	1.35	1.23	0.26	0.83	2.61	1.24	1.09	1.94	0.81	0.49	2.36	---	0.77	1.05
Atg5	23.62	---	25.54	29.80	28.51	25.69	23.17	30.95	22.06	28.86	24.36	27.04	23.61	28.80	30.55	23.29	29.09	20.05	24.45	22.65	40.61	20.71	27.93	20.96	27.64	27.22	32.55	10.64	10.42	12.75	14.95	---	---	12.53	---	13.87	14.09	17.23	15.19	17.94	14.60	20.17	12.60	14.00	12.89	14.57	---	13.16	15.45
Atg6	40.13	---	22.88	18.78	28.27	20.96	24.25	23.35	27.70	34.79	18.82	19.02	30.36	16.18	19.42	23.00	14.49	26.07	17.42	14.06	23.55	22.97	20.96	23.21	19.36	26.68	20.94	43.34	30.26	29.45	29.23	---	---	25.70	---	22.35	23.72	27.50	20.06	32.49	19.47	9.66	22.78	23.21	22.27	26.67	---	28.92	18.01
Atg7	15.51	---	20.97	18.74	20.13	26.48	29.48	19.36	23.53	18.95	32.39	24.49	31.42	21.35	22.12	26.40	28.02	30.72	18.04	19.92	22.67	20.80	23.73	17.07	28.02	14.91	16.17	15.26	15.71	14.95	15.25	---	---	19.28	---	21.14	19.66	17.83	24.66	21.24	20.41	15.71	19.58	17.28	21.49	21.64	---	16.69	16.81
Atg8a	393.21	---	441.92	396.79	359.74	354.99	375.06	409.95	383.25	348.99	332.48	298.83	377.88	395.27	311.46	379.49	400.12	335.27	404.89	386.42	293.91	403.70	330.41	437.04	322.65	367.97	323.43	316.86	363.30	409.38	353.88	---	---	332.95	---	317.27	319.48	255.49	330.86	391.32	340.88	359.35	278.15	335.46	291.44	355.88	---	410.08	333.60
Atg8b	0.00	---	1.01	7.19	0.00	1.07	0.00	3.65	0.37	1.84	0.00	0.00	0.00	0.00	0.00	0.00	0.00	0.00	0.00	0.00	0.00	0.00	0.00	0.00	0.00	0.00	0.00	0.00	0.00	0.00	0.00	---	---	0.00	---	0.00	0.00	0.97	0.00	0.00	0.00	0.00	0.00	0.00	0.00	0.00	---	0.00	0.00
Atg9	31.12	---	29.17	32.81	37.24	29.79	31.10	45.20	43.09	37.08	33.42	40.52	34.29	28.30	31.57	30.10	29.36	32.62	37.87	30.21	21.53	33.20	30.76	32.04	35.78	25.74	30.14	27.11	26.90	32.02	25.35	---	---	24.81	---	32.19	33.47	33.27	30.34	24.89	30.42	20.23	30.18	30.47	27.06	35.68	---	29.68	30.37
Atox1	35.43	---	27.53	35.32	25.86	34.82	29.00	33.42	27.54	30.25	28.65	27.34	37.00	33.08	25.52	32.76	30.73	32.30	38.05	39.93	45.19	39.36	30.40	45.13	22.83	31.90	35.12	22.20	22.80	25.16	19.67	---	---	33.51	---	25.15	26.66	32.99	26.63	30.70	22.11	31.50	20.91	18.62	26.32	22.29	---	21.58	26.56
Atpalpha	40.84	---	35.30	19.65	26.51	31.30	22.60	17.22	24.44	26.03	25.20	24.86	25.21	17.78	26.04	23.94	20.65	27.65	24.66	21.71	20.87	16.21	26.28	21.05	28.67	30.85	46.81	45.21	31.69	34.01	35.92	---	---	28.76	---	25.33	27.01	32.00	24.13	25.57	25.30	34.77	31.08	22.40	19.58	29.02	---	27.49	29.16
AttA	0.00	---	0.00	0.00	0.00	0.00	0.00	0.00	0.24	0.00	0.00	0.00	0.00	0.00	0.00	0.00	0.00	0.00	0.00	0.00	0.00	0.00	0.00	0.00	0.00	0.00	0.00	0.00	0.00	0.00	0.00	---	---	0.00	---	0.00	0.00	0.00	0.00	0.00	0.00	0.00	0.00	0.00	0.00	0.00	---	0.00	0.00
AttB	0.00	---	1.96	0.62	0.24	0.45	2.48	0.94	0.62	0.00	0.00	0.73	0.95	0.84	0.00	0.45	1.19	0.43	1.18	0.83	0.00	0.41	0.00	0.61	0.31	0.00	1.02	0.00	0.33	0.87	0.00	---	---	0.00	---	0.85	0.00	0.00	0.00	0.00	0.00	0.00	0.00	0.51	0.00	0.00	---	0.15	1.41
AttC	0.00	---	0.00	0.00	0.00	0.00	0.00	0.00	0.00	0.00	0.00	0.00	0.00	0.00	0.00	0.00	0.00	0.00	0.00	0.00	0.00	0.00	0.00	0.00	0.00	0.00	0.00	0.00	0.00	0.00	0.00	---	---	0.00	---	0.00	0.00	0.00	0.00	0.00	0.00	0.00	0.00	0.00	0.00	0.00	---	0.00	0.00
AttD	0.00	---	0.00	0.00	0.00	0.00	0.00	0.00	0.00	0.00	0.00	0.00	0.00	0.00	0.00	0.00	0.00	0.00	0.00	0.00	0.00	0.00	0.00	0.00	0.00	0.00	0.00	0.00	0.00	0.00	0.00	---	---	0.00	---	0.00	0.00	0.00	0.00	0.00	0.00	0.00	0.00	0.00	0.00	0.00	---	0.00	0.00
Atu	116.77	---	107.37	106.00	117.76	118.83	132.98	112.63	107.89	107.67	130.87	129.62	137.22	113.48	127.89	131.80	109.02	134.21	124.04	96.30	67.94	116.12	121.22	115.03	119.15	108.39	110.43	138.25	111.71	105.20	102.74	---	---	106.53	---	127.62	108.14	106.36	124.14	114.48	130.52	111.96	138.80	136.18	112.16	135.34	---	125.53	117.61
Atx-1	1.15	---	17.83	31.47	30.66	13.50	38.72	66.78	83.10	119.72	77.07	84.38	105.76	67.72	86.43	102.68	72.65	79.99	77.68	60.21	68.23	133.78	196.68	170.39	144.56	97.72	41.98	9.48	11.23	27.31	34.18	---	---	49.87	---	80.53	121.63	94.72	63.72	71.76	95.18	68.23	67.56	70.98	99.29	84.72	---	63.44	93.54
Atx2	14.92	---	10.85	11.39	15.64	15.59	22.41	14.02	18.59	15.87	16.37	18.03	17.26	13.17	17.29	15.88	11.09	14.23	16.48	14.56	8.44	14.18	19.32	15.43	16.79	15.13	16.66	12.85	14.28	17.21	11.00	---	---	13.99	---	10.05	13.47	16.62	12.20	15.20	15.69	7.94	15.04	15.26	13.96	12.95	---	20.08	17.25
Atxn7	21.44	---	23.80	20.59	16.13	20.06	16.48	23.16	21.42	20.08	23.25	22.38	21.27	19.12	20.16	16.65	17.92	20.92	24.48	14.68	12.42	17.87	22.40	22.30	13.90	11.52	9.94	32.42	25.60	30.37	17.05	---	---	16.41	---	24.85	14.04	17.64	16.44	16.89	26.81	11.49	19.88	20.89	22.42	21.36	---	23.68	20.04
Aven	25.58	---	36.50	33.32	31.38	23.75	28.12	24.90	27.46	23.03	15.24	24.59	19.92	28.16	26.12	23.48	25.07	28.01	19.03	26.20	28.06	34.30	26.78	23.74	32.48	26.19	39.52	59.49	27.09	37.78	33.83	---	---	24.97	---	31.20	24.84	35.48	28.61	25.88	20.74	32.51	23.25	24.19	36.66	18.28	---	20.55	27.93
Awh	0.00	---	0.00	0.00	0.00	0.00	0.25	0.00	0.00	0.00	0.00	0.00	0.00	0.00	0.00	0.00	0.00	0.00	0.00	0.00	0.00	0.00	0.00	0.00	0.00	0.00	0.00	0.19	0.00	0.00	0.00	---	---	0.00	---	0.00	0.00	0.00	0.00	0.00	0.00	0.00	0.00	0.00	0.00	0.00	---	0.00	0.00
Axn	34.38	---	37.43	44.94	48.62	59.63	55.35	38.08	61.27	56.98	67.01	69.66	60.62	39.88	60.50	55.54	50.82	62.30	50.27	38.32	19.00	35.25	58.92	51.83	67.02	42.28	50.38	32.44	42.03	48.74	44.52	---	---	43.70	---	37.92	45.37	46.06	46.93	52.79	57.18	50.27	61.22	49.97	46.71	42.17	---	52.41	43.34
Axs	3.11	---	6.09	9.49	5.72	8.02	9.36	8.66	6.29	5.78	4.96	4.32	4.59	5.88	3.13	4.24	7.14	3.40	4.29	4.97	3.71	3.27	4.01	6.35	6.00	2.09	6.88	5.67	8.90	8.08	5.03	---	---	4.86	---	7.05	4.56	4.85	8.70	5.50	5.31	3.36	4.86	6.72	3.96	5.50	---	6.88	6.43
Axud1	64.11	---	101.09	87.82	89.46	91.22	69.21	69.36	82.10	72.21	103.02	99.04	83.04	90.25	72.16	82.03	80.71	83.05	93.37	74.11	34.04	70.06	72.77	89.12	88.06	66.34	70.50	78.90	86.14	84.13	96.94	---	---	81.51	---	83.14	74.40	75.08	93.81	75.33	92.96	98.71	109.72	91.58	87.05	83.72	---	84.01	80.99
B-H1	0.00	---	0.00	0.42	0.00	0.00	0.00	0.00	0.00	0.00	0.00	0.00	0.00	0.00	0.00	0.00	0.00	0.00	0.00	0.00	0.50	0.00	0.00	0.00	0.00	0.00	0.00	0.00	0.00	0.00	0.00	---	---	0.00	---	0.00	0.00	0.00	0.00	0.00	0.00	0.71	0.00	0.11	0.00	0.00	---	0.00	0.00
B-H2	0.00	---	0.00	0.00	0.00	0.00	0.00	0.00	0.00	0.00	0.00	0.00	0.00	0.00	0.00	0.06	0.00	0.00	0.00	0.00	0.00	0.00	0.00	0.00	0.00	0.00	0.00	0.00	0.00	0.00	0.00	---	---	0.00	---	0.00	0.00	0.00	0.00	0.00	0.10	0.00	0.00	0.00	0.00	0.00	---	0.00	0.09
B4	11.87	---	11.89	12.37	25.29	27.47	22.37	10.71	24.65	24.87	27.43	30.10	25.98	16.48	23.66	27.75	16.26	20.98	16.62	16.63	15.81	13.59	22.40	15.51	22.91	10.11	16.67	2.56	10.31	10.35	9.84	---	---	12.19	---	10.79	10.45	7.18	16.09	16.30	17.02	11.66	16.68	12.41	11.52	16.96	---	22.58	11.76
B52	541.24	---	816.13	831.16	536.66	569.20	578.69	691.27	574.13	522.22	577.56	623.87	531.97	749.83	587.97	591.45	766.29	591.42	768.33	665.64	619.81	745.18	622.60	755.70	620.82	745.37	633.15	546.46	454.86	501.60	459.82	---	---	495.19	---	505.12	523.10	462.79	477.12	393.35	511.32	529.51	523.02	571.36	532.83	473.30	---	425.75	513.52
BBS1	2.07	---	0.00	0.33	0.93	0.60	0.35	0.66	1.56	0.98	0.25	2.68	0.31	0.30	0.65	0.30	0.14	1.00	0.83	0.58	0.00	0.00	0.31	0.74	0.31	0.60	0.12	2.02	4.12	1.21	2.06	---	---	0.89	---	0.45	0.97	1.13	0.74	0.00	0.96	0.00	0.92	0.18	0.78	0.36	---	0.34	0.33
BBS4	1.05	---	0.00	0.00	0.00	0.00	0.68	0.00	0.00	0.00	0.00	0.00	0.00	0.00	0.00	0.00	0.62	0.00	0.00	0.00	0.00	0.00	0.00	0.00	0.00	0.00	0.00	0.00	0.00	0.00	0.00	---	---	0.00	---	0.00	0.00	0.32	0.00	0.00	0.00	0.00	0.29	0.00	0.00	0.00	---	0.00	0.00
BBS8	0.00	---	0.30	0.58	0.68	0.00	0.53	0.54	0.21	0.35	0.08	0.25	0.22	0.09	0.00	0.00	0.00	0.00	0.00	0.00	0.00	0.00	0.40	0.00	0.37	0.00	0.10	0.00	0.92	0.00	0.00	---	---	0.00	---	0.36	0.00	0.00	0.13	0.00	0.00	0.00	0.00	0.00	0.00	0.63	---	0.14	0.00
BCAS2	190.75	---	280.81	279.31	187.54	199.03	226.26	238.86	206.49	212.92	190.52	195.13	200.85	245.61	204.52	204.06	262.37	232.43	266.16	271.71	331.16	283.03	239.35	296.51	198.74	325.31	196.38	205.98	210.29	204.38	293.30	---	---	252.84	---	233.40	215.89	221.62	209.21	232.95	212.20	280.86	232.40	250.25	242.92	183.53	---	204.12	261.67
BCL7-like	28.66	---	39.70	34.67	28.18	35.36	39.13	37.29	41.44	29.40	40.23	36.43	32.79	32.83	37.34	31.20	26.42	33.17	30.48	26.16	35.50	44.96	35.53	43.39	47.18	36.93	55.80	62.99	33.01	49.35	43.10	---	---	40.00	---	52.54	38.11	41.00	47.11	31.47	60.01	35.95	39.77	36.97	49.25	36.95	---	32.73	42.74
BEAF-32	198.19	---	214.94	239.60	225.77	236.59	215.25	300.37	240.39	249.29	199.69	171.31	211.74	262.05	231.97	192.16	238.14	207.29	210.87	226.60	145.02	153.44	137.59	85.87	41.83	52.68	40.01	254.44	209.41	208.98	268.15	---	---	249.40	---	233.01	236.93	332.42	246.63	254.01	180.35	270.73	200.65	216.12	201.17	194.73	---	111.21	130.02
BG642163	0.00	---	0.00	0.00	0.00	0.00	0.00	0.00	0.00	0.00	0.00	0.00	0.00	0.00	0.00	0.00	0.00	0.00	0.00	0.00	0.00	0.00	0.00	0.00	0.00	0.00	0.00	0.00	0.00	0.00	0.00	---	---	0.00	---	0.00	0.00	0.00	0.00	0.00	0.00	0.00	0.00	0.00	0.00	0.00	---	0.00	0.00
BG642167	0.00	---	0.00	0.00	0.00	0.00	0.00	0.00	0.00	0.00	0.00	0.00	0.00	0.00	0.00	0.00	0.00	0.00	0.00	0.00	0.00	0.00	0.00	0.00	0.00	0.00	0.00	0.00	0.00	0.00	0.00	---	---	0.00	---	0.00	0.00	0.00	0.00	0.00	0.00	0.00	0.00	0.00	0.00	0.00	---	0.00	0.00
BG642312	0.00	---	0.00	0.00	0.00	0.00	0.00	0.00	0.00	0.00	0.00	0.00	0.00	0.00	0.00	0.00	0.00	0.00	0.00	0.00	0.00	0.00	0.00	0.00	0.00	0.00	0.00	0.00	0.00	0.00	0.00	---	---	0.00	---	0.00	0.00	0.00	0.00	0.00	0.00	0.00	0.00	0.00	0.00	0.00	---	0.00	0.00
BHD	19.18	---	10.21	14.46	8.17	10.28	9.39	8.63	9.29	8.63	6.81	6.46	5.22	7.99	9.07	9.56	6.04	15.15	8.79	5.81	7.13	5.02	8.38	8.80	6.55	11.78	10.02	5.83	17.23	21.42	20.60	---	---	15.79	---	17.20	15.25	12.17	13.29	8.59	10.69	6.16	8.25	9.70	13.33	9.76	---	16.22	9.98
BI-1	132.61	---	243.90	277.74	175.33	212.41	204.36	248.34	195.84	218.39	187.78	191.82	215.25	267.59	236.69	191.29	262.83	226.55	266.34	304.57	275.92	292.67	239.49	293.40	185.82	266.21	192.51	201.47	201.49	200.94	224.31	---	---	194.06	---	200.80	206.21	248.16	181.39	201.47	183.16	202.16	181.71	194.46	190.89	216.21	---	158.48	194.60
BM-40-SPARC	0.00	---	1.56	1.40	0.00	0.15	3.53	1.44	0.90	0.23	0.33	0.93	0.44	0.64	0.34	0.28	0.61	0.30	0.00	0.31	0.00	0.96	0.00	0.66	0.21	1.68	0.00	0.00	0.00	0.00	3.06	---	---	0.00	---	0.00	0.37	0.00	0.64	1.74	0.00	0.00	0.00	0.41	1.79	1.53	---	0.28	0.38
BRWD3	28.72	---	25.12	20.93	44.50	37.94	36.80	27.28	49.57	36.51	50.59	57.65	52.64	26.91	41.80	42.01	30.07	40.63	33.47	23.42	15.17	23.99	40.03	31.01	41.86	17.39	34.74	44.35	37.27	54.97	46.13	---	---	61.32	---	64.15	45.53	54.70	66.81	69.33	66.98	49.34	67.22	64.08	64.48	54.81	---	70.29	66.44
BTBD9	5.27	---	0.28	2.88	3.66	5.73	3.80	3.82	3.44	6.21	4.44	5.88	4.68	2.34	4.94	4.59	3.18	5.27	2.27	2.25	3.04	2.25	3.01	3.03	4.15	3.23	4.29	2.48	2.56	2.79	2.75	---	---	1.99	---	1.94	2.01	1.04	2.38	3.26	2.48	4.32	2.18	4.57	1.78	3.66	---	3.37	3.03
Bacc	1856.43	---	1828.72	1963.21	1399.56	1566.69	1680.02	1640.44	1763.40	1973.67	1426.74	1415.97	1877.04	1979.56	1554.93	2085.52	1972.62	1889.16	1963.22	2044.97	1761.65	2162.06	1705.31	2407.86	1744.14	2046.16	1658.88	1634.96	1763.94	1547.36	1546.13	---	---	1410.34	---	1362.30	1388.29	1190.61	1756.24	2109.23	1802.89	1978.92	1603.13	1791.87	1879.76	1970.94	---	1596.66	1620.95
Bace	0.00	---	0.00	0.00	0.10	0.00	0.00	0.00	0.00	0.00	0.00	0.00	0.00	0.00	0.00	0.00	0.00	0.00	0.00	0.00	0.00	0.00	0.00	0.00	0.00	0.00	0.00	0.00	0.00	0.00	0.00	---	---	0.00	---	0.00	0.00	0.00	0.19	0.00	0.00	0.00	0.00	0.00	0.00	0.00	---	0.00	0.00
Baldspot	0.45	---	0.73	0.46	2.29	0.75	3.79	2.22	1.52	2.14	1.32	0.94	0.75	0.72	0.86	1.11	1.05	0.69	1.71	0.44	1.16	0.45	1.40	1.48	1.69	0.34	1.33	2.99	0.10	1.86	0.41	---	---	1.79	---	2.42	1.65	0.27	0.43	1.55	0.00	0.31	0.21	0.19	0.59	1.25	---	0.78	0.09
Bap170	62.81	---	56.13	36.65	59.58	58.37	51.50	39.88	62.22	53.31	73.28	77.92	71.01	44.01	64.19	54.37	48.40	60.11	52.75	35.64	24.83	38.65	57.17	40.12	64.06	41.16	57.55	50.44	45.62	56.89	45.34	---	---	62.93	---	64.92	73.00	65.99	62.38	62.57	68.04	56.63	74.43	65.78	64.76	61.78	---	69.31	59.30
Bap55	192.62	---	223.91	259.46	220.08	224.87	210.98	268.44	234.71	242.23	193.62	182.92	232.75	226.96	241.87	208.67	227.51	234.30	246.06	249.09	307.76	220.39	242.30	253.10	209.21	265.41	234.10	306.99	275.59	331.09	292.66	---	---	245.93	---	288.43	261.93	308.54	255.78	275.86	203.25	261.78	233.94	227.96	239.52	266.61	---	225.23	261.29
Bap60	409.65	---	498.29	464.39	378.25	497.84	509.28	502.43	453.12	429.94	474.39	446.82	465.65	495.57	506.38	436.81	462.24	518.68	510.27	489.37	536.92	492.76	513.99	496.60	494.48	499.11	424.60	499.52	493.98	598.00	513.65	---	---	526.39	---	610.84	481.51	552.80	538.83	497.84	518.69	561.33	545.79	532.32	541.33	543.77	---	513.18	573.03
Bdbt	63.22	---	64.63	101.50	65.83	92.03	91.54	85.02	79.03	84.92	63.40	74.24	78.27	82.89	68.24	70.25	77.86	86.26	74.35	99.86	141.34	95.69	111.08	101.01	81.08	108.08	83.96	63.50	81.90	55.47	54.71	---	---	79.04	---	75.21	71.79	60.37	67.72	74.58	58.26	92.37	66.89	52.89	66.48	88.09	---	73.45	79.11
Bem46	30.12	---	37.04	27.68	25.61	26.41	24.11	29.19	33.49	26.97	27.66	24.05	25.23	26.74	26.39	27.52	23.78	22.71	32.35	31.63	22.71	22.20	28.74	36.53	30.37	26.72	38.00	30.78	24.47	32.04	30.54	---	---	21.68	---	21.78	21.65	28.60	27.77	30.74	26.07	27.23	23.34	27.59	29.26	25.91	---	26.19	28.07
Best1	7.25	---	10.04	10.34	13.04	11.66	12.90	18.07	24.86	26.93	30.75	29.22	28.45	29.04	28.73	21.49	15.78	24.54	28.09	18.66	12.76	14.81	26.87	12.21	7.90	5.09	4.82	10.07	13.66	16.86	11.52	---	---	13.61	---	18.84	21.36	23.38	25.83	25.99	25.62	12.43	19.88	14.56	24.83	25.98	---	27.03	20.58
Best2	4.37	---	2.85	2.00	1.09	0.38	0.06	0.15	0.00	0.00	0.00	0.00	0.00	0.00	0.00	0.00	0.00	0.00	0.00	0.00	0.00	0.00	0.00	0.00	0.05	0.00	0.00	2.99	2.38	4.57	3.10	---	---	0.00	---	0.00	0.00	0.00	0.00	0.00	0.00	0.00	0.00	0.00	0.00	0.00	---	0.00	0.00
Best3	0.00	---	0.00	0.00	0.00	0.00	0.00	0.00	0.00	0.00	0.00	0.00	0.00	0.00	0.00	0.00	0.00	0.00	0.00	0.00	0.00	0.00	0.00	0.00	0.00	0.00	0.00	0.00	0.00	0.00	0.00	---	---	0.00	---	0.00	0.00	0.00	0.00	0.00	0.00	0.00	0.00	0.00	0.00	0.00	---	0.00	0.00
Best4	0.00	---	0.00	0.00	0.00	0.00	0.00	0.00	0.00	0.00	0.00	0.00	0.00	0.00	0.00	0.00	0.00	0.00	0.00	0.00	0.00	0.00	0.00	0.00	0.00	0.00	0.00	0.00	0.00	0.00	0.00	---	---	0.30	---	0.00	0.00	0.00	0.00	0.00	0.00	0.00	0.00	0.00	0.00	0.00	---	0.00	0.00
Bet1	4.07	---	14.47	3.87	6.39	4.18	9.74	5.47	9.75	7.43	1.92	4.51	3.35	9.05	4.43	7.40	8.85	6.49	6.61	7.79	9.03	20.70	4.03	9.93	7.64	12.78	7.64	6.78	8.06	5.29	3.81	---	---	7.39	---	5.08	6.54	4.32	6.16	0.62	1.85	5.57	3.90	9.62	1.67	2.63	---	3.75	6.44
Bet3	53.12	---	69.01	82.74	61.29	64.69	73.45	77.70	70.36	61.79	61.61	56.59	70.57	65.63	72.96	66.46	74.66	71.03	84.22	106.03	81.52	68.30	63.77	84.43	66.20	92.78	60.40	98.81	59.53	80.82	73.75	---	---	89.49	---	70.02	76.23	96.80	69.15	63.37	67.64	99.34	72.74	72.17	82.72	57.49	---	46.36	73.94
Bet5	10.41	---	19.34	23.99	17.95	20.84	21.04	24.52	18.28	23.16	15.18	19.43	18.79	18.06	22.64	22.53	14.94	24.73	17.97	19.80	40.01	16.84	18.69	18.09	23.24	18.96	20.13	10.22	16.72	6.08	7.87	---	---	8.37	---	7.78	10.33	7.61	6.87	17.39	11.71	8.51	10.12	10.61	6.28	7.05	---	12.83	7.26
Bgb	125.15	---	137.27	144.55	130.72	143.19	161.01	145.84	130.58	139.53	128.48	108.87	122.83	129.68	151.66	120.17	127.32	119.35	137.12	132.18	172.91	144.21	128.29	132.81	146.93	169.05	151.82	152.05	109.64	123.81	148.56	---	---	126.42	---	149.94	143.68	150.39	158.13	155.47	145.78	129.20	126.36	127.33	135.05	142.49	---	109.00	164.45
BicC	0.00	---	0.18	0.09	0.44	0.00	0.00	0.31	0.08	0.60	0.05	0.00	0.06	0.26	0.11	0.05	0.00	0.28	0.18	0.56	0.12	0.00	0.12	0.08	0.11	0.10	0.10	0.00	0.16	0.00	0.07	---	---	0.00	---	0.00	0.00	0.00	0.00	0.07	0.00	0.09	0.00	0.09	0.00	0.12	---	0.00	0.10
BicD	0.61	---	1.02	2.08	2.00	3.44	5.64	2.50	3.45	1.24	1.61	2.42	2.53	2.09	1.78	1.26	1.03	2.01	1.68	1.16	0.34	0.71	2.51	3.00	2.26	1.53	3.28	2.72	1.34	1.50	1.33	---	---	1.74	---	2.19	1.42	1.78	1.32	1.27	1.39	2.06	2.34	1.60	1.73	0.50	---	0.78	0.68
BigH1	12.69	---	25.15	31.63	15.05	28.48	27.37	26.87	22.09	20.79	21.54	18.09	23.97	27.13	19.83	19.46	35.46	26.61	28.94	33.68	25.41	31.73	28.67	37.93	45.99	79.19	87.71	20.69	26.84	14.18	19.12	---	---	16.04	---	25.22	27.96	22.08	34.05	29.38	17.32	19.64	26.39	20.15	21.01	29.93	---	22.11	23.64
Bili	0.00	---	6.31	6.03	1.04	1.61	0.16	1.02	0.67	0.34	0.46	0.26	0.68	0.70	0.55	0.18	0.54	0.51	0.09	0.19	0.14	0.09	0.83	0.46	0.14	0.00	0.00	0.19	0.97	2.73	5.24	---	---	1.29	---	0.87	0.38	0.19	0.11	0.89	0.85	0.81	0.44	0.00	0.35	0.25	---	0.82	0.04
Bin1	227.93	---	245.69	321.28	233.50	266.48	275.45	314.05	280.25	292.95	214.25	225.08	263.90	266.26	276.44	245.47	326.23	290.88	216.48	262.52	310.21	293.46	268.32	267.92	201.79	281.29	251.93	276.65	233.42	246.83	276.52	---	---	294.17	---	240.17	338.35	267.69	252.49	267.01	253.89	331.06	245.33	255.40	319.42	270.48	---	211.00	269.10
Bka	94.83	---	95.39	74.06	71.64	82.63	78.64	85.55	65.97	78.93	39.22	48.07	56.93	56.50	62.20	49.74	63.48	54.57	63.73	73.76	75.23	71.09	90.52	72.37	64.18	120.39	101.73	97.13	51.20	76.96	76.60	---	---	78.84	---	62.27	69.12	68.93	57.67	93.93	49.13	57.02	53.29	57.62	74.40	88.36	---	48.49	50.17
Blimp-1	21.95	---	28.58	14.46	9.45	5.57	12.44	20.26	42.70	28.33	10.81	0.04	0.00	1.84	12.82	19.19	16.12	16.54	6.03	1.51	0.00	1.76	9.82	7.21	9.01	5.35	3.74	17.09	46.01	67.91	32.42	---	---	23.03	---	52.00	35.34	15.22	2.00	0.23	2.33	7.41	23.89	28.72	24.82	3.83	---	0.35	4.25
Blm	4.54	---	2.64	2.26	3.11	4.61	3.90	3.24	2.62	1.67	2.06	1.78	1.77	2.10	2.33	1.58	1.41	3.28	3.27	2.33	0.79	3.10	2.80	3.62	1.71	3.65	1.44	2.58	2.83	4.03	2.34	---	---	2.24	---	3.83	1.91	1.09	2.27	3.01	1.43	2.86	1.90	1.55	3.54	1.61	---	2.65	1.46
Blos1	18.53	---	22.33	19.97	21.92	17.16	11.69	20.25	19.25	23.14	13.54	13.26	17.10	14.38	21.42	13.94	22.70	19.75	12.76	20.74	21.68	13.86	21.01	17.27	11.60	13.86	26.42	17.22	16.00	14.67	23.58	---	---	21.60	---	16.31	21.02	21.81	14.28	14.35	18.54	19.66	8.57	6.85	20.24	16.66	---	13.51	20.15
Blos2	57.39	---	72.58	61.08	64.17	63.43	51.83	61.01	58.16	55.36	44.14	55.66	42.97	60.65	56.24	55.53	55.06	57.37	58.27	70.99	104.21	53.31	59.63	62.85	43.41	89.29	61.90	58.34	73.24	41.79	54.09	---	---	43.75	---	51.98	49.60	52.22	43.20	88.09	37.35	54.91	35.78	37.96	45.03	63.70	---	34.97	47.71
Blos3	52.05	---	93.97	119.62	64.03	78.61	47.41	98.94	69.43	80.52	54.63	55.87	66.55	75.52	83.99	61.58	83.81	82.52	104.33	116.06	149.18	112.74	78.81	119.70	59.99	101.18	47.22	30.53	32.03	26.64	56.69	---	---	44.30	---	29.23	31.74	38.33	43.35	43.47	25.38	43.46	35.19	35.14	58.37	31.89	---	30.19	42.45
Blos4	12.72	---	27.80	43.30	31.75	46.09	51.48	63.67	38.91	39.29	36.78	35.34	39.14	61.29	45.74	44.01	43.63	49.86	45.49	65.32	59.25	55.31	56.84	52.53	41.55	73.12	46.01	31.61	26.93	37.87	48.39	---	---	41.10	---	45.02	52.79	52.80	51.17	45.80	46.22	49.10	54.61	47.73	52.14	53.56	---	40.65	58.20
Bmcp	5.90	---	2.74	1.47	3.43	1.31	1.51	1.88	1.17	4.79	1.83	1.88	1.77	2.93	1.45	1.86	3.52	2.82	3.29	4.60	1.94	4.79	2.96	3.65	1.83	4.62	0.96	2.55	0.89	4.99	2.36	---	---	2.27	---	3.05	3.67	4.74	1.08	3.30	1.35	3.91	2.03	2.26	0.44	1.14	---	3.98	1.91
BoYb	25.61	---	26.63	20.76	18.02	29.74	27.13	21.79	23.34	23.42	33.93	27.37	27.94	17.01	26.46	22.32	20.68	34.37	25.00	30.27	18.76	18.02	30.37	28.05	28.67	15.18	18.60	19.92	24.60	39.19	44.25	---	---	29.18	---	29.91	35.07	43.66	33.75	40.94	37.48	36.27	36.33	30.66	31.74	32.46	---	38.27	39.30
BobA	318.87	---	366.13	251.26	169.79	99.58	110.28	99.38	189.69	202.55	150.35	162.25	149.76	96.88	171.54	178.07	87.59	88.71	54.13	68.37	141.01	132.51	153.60	120.95	175.20	125.31	173.63	216.37	312.75	341.07	250.96	---	---	158.61	---	107.21	214.63	143.28	119.92	133.70	102.97	147.28	121.34	103.20	96.34	71.02	---	61.03	135.10
Br140	8.15	---	5.88	2.87	5.74	5.44	6.23	4.39	8.72	6.19	8.81	8.33	9.00	2.88	5.14	6.59	4.66	4.14	4.05	2.10	2.74	1.76	5.07	4.45	10.90	4.60	9.37	8.40	9.77	8.87	5.76	---	---	4.65	---	7.57	11.89	5.59	12.50	7.41	13.66	7.79	11.93	11.35	12.23	9.35	---	9.74	10.24
Brca2	1.21	---	0.35	1.16	0.81	1.59	0.71	0.38	1.36	2.61	0.25	1.75	1.11	0.80	1.10	1.63	0.51	1.88	0.83	0.44	0.00	0.60	0.00	1.62	1.96	0.58	0.16	0.00	0.62	3.11	3.18	---	---	1.95	---	2.67	2.59	1.08	1.83	2.35	1.28	0.92	1.72	1.22	1.59	0.12	---	1.20	1.35
Brd	230.70	---	1644.19	1144.70	334.09	341.34	347.19	611.07	512.12	524.45	369.74	399.88	399.98	522.31	339.89	278.83	390.60	346.44	442.38	554.25	490.72	788.54	633.33	769.71	335.21	487.74	254.01	726.52	1004.78	1184.97	1123.38	---	---	362.90	---	459.63	539.47	563.51	469.87	417.69	296.77	281.39	228.19	270.53	358.02	304.56	---	227.65	423.32
Brd8	57.47	---	57.32	59.57	52.49	59.24	55.63	58.99	62.73	61.75	72.65	67.25	63.40	67.85	63.62	48.39	62.96	72.57	66.68	59.65	38.19	56.16	66.63	60.59	54.35	61.15	46.40	59.19	64.68	54.19	71.24	---	---	57.77	---	75.00	60.43	72.64	62.43	61.25	64.72	67.69	65.26	65.71	66.32	57.12	---	66.76	71.21
Bre1	124.87	---	128.05	110.46	130.71	163.85	135.98	121.53	135.22	142.09	179.43	147.16	155.85	124.75	149.16	137.92	129.13	192.85	154.35	138.44	52.53	109.64	146.78	149.21	174.79	128.13	123.33	139.01	124.68	159.67	157.92	---	---	148.15	---	166.98	135.25	167.47	166.64	144.93	153.32	130.78	162.46	161.75	141.50	144.38	---	168.32	173.88
Brf	11.06	---	7.97	14.46	22.27	18.11	20.33	13.72	20.35	18.75	22.43	20.60	18.08	12.54	18.75	22.30	17.18	22.24	10.43	13.36	7.98	12.15	20.51	13.92	25.96	17.17	25.22	20.53	18.49	16.99	17.19	---	---	20.05	---	15.69	19.04	23.22	21.50	19.94	21.76	22.12	21.76	19.29	18.99	21.26	---	17.42	21.22
Brms1	52.10	---	48.33	61.98	65.64	56.85	59.13	65.38	56.59	52.73	48.88	46.33	43.72	58.28	45.62	48.72	54.00	77.33	56.30	62.79	55.46	60.99	71.45	61.39	60.46	67.53	64.06	57.51	60.06	61.68	75.67	---	---	51.25	---	57.78	54.82	45.27	56.63	68.19	58.83	52.94	53.00	71.08	64.93	64.22	---	55.77	68.10
Bro	287.48	---	366.20	442.10	318.61	349.54	295.49	388.27	268.95	332.91	217.84	226.63	258.16	316.79	246.46	187.60	247.14	252.73	259.11	335.99	517.03	342.68	359.94	375.29	244.42	405.62	250.53	453.98	380.93	367.77	437.51	---	---	370.57	---	319.93	246.44	280.71	313.57	286.94	222.84	291.01	228.18	239.81	276.16	314.54	---	223.17	287.67
Bruce	2.90	---	1.05	0.97	2.12	1.61	2.38	1.17	2.07	1.55	2.23	2.24	1.25	0.83	1.18	1.53	0.85	0.62	1.05	0.69	0.47	1.40	0.93	0.75	1.93	0.76	2.73	1.08	0.98	0.95	0.56	---	---	1.63	---	1.17	0.86	1.66	1.89	1.32	1.48	1.02	1.70	1.11	1.33	0.69	---	1.71	1.39
Bsg	128.26	---	122.60	128.45	161.96	126.75	125.19	124.03	117.86	121.86	105.08	123.96	131.04	150.19	93.14	141.46	129.69	97.30	132.33	139.05	66.61	116.18	102.32	143.09	103.70	125.84	101.30	60.95	87.98	62.74	86.19	---	---	62.29	---	64.44	73.63	46.82	74.57	84.76	70.33	59.05	64.72	68.57	66.00	74.99	---	83.90	68.53
Bsg25A	1325.08	---	1696.50	1744.52	1169.07	1364.65	1275.92	1625.51	1088.60	1140.44	1011.44	943.48	1118.59	1503.76	1050.71	998.12	1296.04	1341.74	1492.00	1622.33	1444.83	1496.20	1354.77	1739.44	1249.79	1733.68	1053.49	1700.40	1341.00	1489.40	1718.60	---	---	1386.32	---	1591.82	1286.34	1455.69	1235.53	1230.74	878.77	1123.33	921.20	1072.22	1150.74	1532.70	---	1606.85	1733.15
Bsg25D	223.01	---	257.08	334.98	363.13	370.89	339.34	370.44	347.78	328.48	327.66	443.59	522.38	620.73	618.31	616.60	674.10	800.74	683.50	661.69	274.13	501.35	420.92	422.89	349.17	376.20	363.03	181.75	149.64	247.16	258.63	---	---	289.07	---	252.73	294.27	393.54	368.26	386.56	443.29	401.72	532.15	562.32	481.71	500.44	---	366.89	323.93
BtbVII	23.37	---	10.40	5.79	14.53	14.68	14.28	11.90	10.17	13.43	15.57	14.70	15.83	9.88	14.22	14.71	10.56	10.82	10.47	6.65	3.84	7.68	14.96	11.21	15.09	6.02	15.22	18.67	9.59	9.41	11.99	---	---	12.68	---	10.94	9.52	12.63	11.49	6.41	15.60	13.86	14.90	12.27	11.57	11.29	---	8.48	11.85
Btd	0.00	---	0.00	0.00	0.00	0.00	0.00	0.29	0.00	0.00	0.00	0.00	0.00	0.37	0.00	0.00	0.00	0.00	0.00	0.00	0.00	0.00	0.00	0.00	0.00	0.00	0.00	0.00	0.00	0.00	0.00	---	---	0.00	---	0.00	0.00	0.00	0.00	0.00	0.00	0.00	0.00	0.00	0.00	0.00	---	0.00	0.00
Bteb2	0.00	---	0.72	0.48	0.43	0.54	0.55	0.00	0.00	0.00	0.00	0.00	0.00	0.00	0.00	0.00	0.00	0.00	0.00	0.00	0.35	0.00	0.00	0.00	0.00	0.00	1.03	0.00	1.19	1.19	0.00	---	---	0.00	---	0.29	0.00	0.00	0.00	0.00	0.00	0.00	0.00	0.00	0.00	0.00	---	0.00	0.00
BthD	193.66	---	243.33	248.21	147.09	177.32	155.46	213.28	162.83	148.84	152.20	122.71	148.64	194.31	148.69	145.10	174.30	172.85	194.68	202.11	183.41	217.11	151.26	197.89	156.57	215.62	161.99	279.32	231.55	189.60	212.03	---	---	182.14	---	167.37	152.73	147.68	151.22	174.41	123.77	120.77	129.33	162.00	153.69	142.97	---	131.70	149.62
Btk29A	127.80	---	112.20	98.71	103.81	106.69	94.55	90.76	89.91	99.29	107.28	117.82	123.93	125.92	116.92	118.22	105.94	117.82	121.91	119.14	55.68	106.02	116.83	113.94	103.50	93.50	88.83	74.87	97.38	94.67	87.50	---	---	85.36	---	86.79	72.30	73.75	87.95	105.12	95.97	92.28	101.42	99.78	109.53	104.80	---	99.47	89.21
Bub1	26.46	---	14.69	8.17	16.87	15.37	10.74	11.18	16.55	15.02	17.43	19.83	15.09	14.20	16.78	17.64	20.37	14.29	16.87	11.98	4.36	13.46	13.66	9.90	16.74	12.63	20.26	13.80	19.88	18.12	16.52	---	---	14.38	---	18.45	11.94	13.43	17.72	17.00	16.12	14.40	20.11	14.60	15.87	18.59	---	17.78	13.53
Bub3	312.39	---	248.53	288.06	331.44	274.56	306.30	311.37	274.42	308.42	267.25	278.86	280.31	256.30	320.73	294.37	306.13	248.29	249.13	260.80	334.43	266.72	297.18	230.36	280.33	265.83	283.25	256.26	213.50	269.31	210.40	---	---	237.83	---	240.71	266.20	282.56	254.25	256.28	249.00	263.20	274.05	243.89	243.74	231.06	---	220.56	272.71
BubR1	42.10	---	42.65	40.14	51.59	70.87	56.54	42.72	68.23	70.26	81.20	80.50	72.52	52.98	70.42	60.99	53.35	81.32	49.05	42.88	28.23	40.15	62.10	47.24	79.37	37.75	60.23	55.04	49.64	53.38	52.89	---	---	57.44	---	55.98	57.16	60.64	59.17	61.67	54.42	63.02	65.62	58.56	60.30	57.59	---	68.13	60.36
Buffy	0.00	---	0.52	0.00	0.00	0.00	0.81	0.00	0.73	0.00	0.19	0.00	0.00	0.22	0.00	0.00	0.31	0.00	0.61	0.00	1.42	0.64	0.00	0.00	0.00	0.00	0.00	0.00	0.30	0.00	0.00	---	---	0.00	---	0.00	0.00	0.94	0.00	0.63	1.36	0.00	1.63	0.00	0.00	0.00	---	0.36	0.00
Burs	0.00	---	0.00	0.00	0.00	0.00	0.00	0.00	0.00	0.00	0.00	0.00	0.00	0.00	0.00	0.00	0.00	0.00	0.00	0.00	0.00	0.00	0.00	0.00	0.00	0.00	0.00	0.00	0.00	0.00	0.00	---	---	0.00	---	0.00	0.00	0.00	0.00	0.00	0.00	0.00	0.00	0.00	0.00	0.00	---	0.40	0.00
Bx	0.00	---	0.00	0.56	0.07	0.08	0.25	0.32	1.17	0.24	0.36	0.84	0.95	0.10	0.25	0.38	0.56	0.23	0.56	0.43	0.49	1.35	0.00	0.33	0.20	0.15	0.97	0.00	0.52	0.21	0.00	---	---	0.00	---	0.00	0.15	0.00	0.00	0.00	0.46	0.77	0.00	0.17	0.00	0.37	---	0.00	0.11
Bx42	270.85	---	244.17	214.79	245.20	238.69	261.65	252.59	228.60	242.59	257.91	256.60	257.23	257.77	250.74	230.83	253.08	293.89	250.19	241.84	218.46	251.56	257.64	244.75	249.07	252.70	208.58	277.03	234.59	234.84	232.81	---	---	217.39	---	265.50	254.52	244.51	243.34	249.87	267.39	240.96	266.18	237.76	278.80	257.94	---	241.52	248.93
Bzd	1.18	---	2.09	0.99	1.50	3.16	2.18	3.03	1.84	2.41	1.76	0.57	2.70	2.46	2.18	2.12	0.87	2.99	2.32	1.64	1.52	3.34	2.44	3.02	1.29	1.54	3.28	10.01	4.94	2.60	2.96	---	---	3.31	---	7.77	2.56	4.47	3.48	2.66	1.51	3.39	2.95	1.97	2.84	2.19	---	2.23	2.84
C15	0.00	---	0.00	0.00	0.00	0.00	0.00	0.00	0.00	0.00	0.00	0.11	0.00	0.00	0.00	0.09	0.00	0.00	0.00	0.00	0.00	0.16	0.53	0.25	0.24	0.00	0.00	0.00	0.00	0.00	0.00	---	---	0.00	---	0.33	0.00	0.00	0.00	0.00	0.00	0.61	0.00	0.59	0.42	0.00	---	0.41	0.00
C1GalTA	0.00	---	0.56	0.00	0.00	0.50	0.00	0.00	0.00	0.57	0.00	0.17	0.00	0.00	0.00	0.23	0.00	0.00	0.11	0.68	0.00	0.00	0.00	0.00	0.00	0.00	0.00	0.00	0.00	0.00	0.00	---	---	0.45	---	0.00	0.12	0.00	0.00	0.00	0.00	0.00	0.00	0.14	0.00	0.00	---	0.00	0.37
C3G	2.00	---	1.92	4.73	2.20	3.07	2.60	1.91	2.39	2.34	2.85	3.35	3.42	1.96	2.40	3.09	1.61	1.84	2.44	1.26	0.49	1.31	1.56	2.65	3.21	2.00	3.06	1.24	2.48	2.36	3.66	---	---	1.94	---	2.40	1.80	1.43	3.95	1.97	1.78	1.08	2.19	2.39	2.68	1.90	---	2.43	2.99
C901	0.00	---	0.00	0.00	0.00	0.17	0.00	0.00	0.00	0.00	0.00	0.11	0.00	0.00	0.00	0.17	0.00	0.00	0.00	0.00	0.00	0.00	0.00	0.00	0.00	0.00	0.26	0.00	0.00	0.00	0.00	---	---	0.00	---	0.00	0.00	1.28	0.00	0.00	0.00	0.00	0.21	0.00	0.00	0.00	---	0.00	0.00
CAH1	0.00	---	0.05	0.44	0.00	0.00	0.10	0.00	0.35	0.00	0.00	0.01	0.00	0.00	0.71	0.00	0.01	0.00	0.84	0.19	0.00	0.00	0.43	0.00	0.00	0.00	0.00	0.00	0.00	0.00	0.00	---	---	0.00	---	0.00	0.00	0.00	0.18	0.06	0.00	0.00	0.00	0.00	0.95	0.91	---	0.00	0.00
CAH2	0.00	---	0.00	0.00	0.13	0.25	0.00	0.00	0.20	0.17	0.00	0.00	0.11	0.00	0.00	0.00	0.00	0.00	0.00	0.00	0.53	0.00	0.00	0.00	0.23	0.43	0.00	0.00	0.00	0.00	0.00	---	---	0.00	---	0.00	0.00	0.16	0.00	0.00	0.00	0.00	0.00	0.00	0.00	0.19	---	0.00	0.23
CAHbeta	1.66	---	1.95	1.94	0.61	1.29	1.32	0.00	1.84	1.40	1.75	1.16	1.79	0.21	0.63	1.90	1.29	1.66	0.00	0.53	2.19	0.87	4.00	1.87	2.45	1.16	1.15	1.69	0.28	0.59	0.64	---	---	0.58	---	0.00	0.61	0.41	0.62	0.59	0.31	0.00	1.49	1.57	1.49	1.41	---	1.30	0.87
CAP	0.00	---	0.00	0.25	0.00	0.00	0.00	0.00	0.20	0.14	0.28	0.13	0.00	0.38	0.48	0.05	0.22	0.00	0.00	0.00	0.00	0.90	0.21	0.11	0.00	0.00	0.48	0.15	0.00	0.00	0.00	---	---	0.63	---	0.25	0.00	0.00	0.05	0.21	0.76	0.00	0.43	0.00	0.11	0.18	---	0.34	0.00
CASK	1.70	---	0.84	0.79	1.48	1.14	0.92	1.00	1.65	1.07	0.55	1.24	1.56	0.80	2.43	1.51	1.79	0.38	1.56	1.07	0.65	0.35	1.94	2.06	1.21	0.64	1.92	0.47	1.35	1.43	1.79	---	---	0.69	---	0.58	0.68	0.45	1.00	0.24	0.51	0.64	1.91	0.55	0.99	0.47	---	0.63	0.50
CBP	14.81	---	21.69	17.13	21.96	34.98	35.69	28.63	24.92	19.75	30.16	25.15	32.92	19.11	29.06	28.35	26.33	39.44	26.99	25.72	17.51	31.47	33.06	24.54	31.57	25.98	33.45	16.61	13.14	21.19	21.73	---	---	21.65	---	22.83	21.35	20.03	24.65	19.80	22.26	18.76	21.12	27.07	27.45	29.36	---	27.59	29.44
CCAP	0.00	---	0.00	0.00	0.00	0.00	0.00	0.00	0.00	0.00	0.00	0.00	0.00	0.00	0.00	0.00	0.00	0.00	0.00	0.00	0.00	0.00	0.00	0.00	1.01	0.00	0.00	0.00	0.00	0.00	0.00	---	---	0.00	---	0.00	0.57	0.00	0.59	0.00	0.00	0.00	0.34	0.00	0.00	0.00	---	0.00	0.00
CCAP-R	0.00	---	0.00	0.00	0.00	0.00	0.00	0.00	0.06	0.00	0.00	0.00	0.00	0.00	0.00	0.00	0.00	0.10	0.00	0.00	0.00	0.00	0.00	0.00	0.00	0.00	0.00	0.00	0.00	0.00	0.00	---	---	0.00	---	0.00	0.00	0.00	0.00	0.19	0.00	0.00	0.00	0.00	0.00	0.00	---	0.00	0.00
CCDC151	0.00	---	0.00	0.00	0.00	0.00	0.00	0.00	0.00	0.00	0.00	0.00	0.00	0.13	0.00	0.00	0.00	0.00	0.00	0.00	0.00	0.00	0.00	0.00	0.00	0.00	0.00	0.00	0.00	0.00	0.00	---	---	0.00	---	0.00	0.00	0.26	0.00	0.00	0.00	0.00	0.00	0.00	0.00	0.00	---	0.00	0.00
CCHa1	0.00	---	0.00	0.00	0.00	0.00	0.00	0.00	0.00	0.00	0.00	0.00	0.00	0.00	0.00	0.00	0.00	0.00	0.00	0.00	0.00	0.00	0.00	0.00	0.00	0.00	0.00	0.00	0.00	0.00	0.00	---	---	0.00	---	0.00	0.00	0.00	0.00	0.00	0.00	0.00	0.00	0.00	0.00	0.00	---	0.00	0.00
CCHa1-R	0.00	---	0.00	0.00	0.00	0.26	0.00	0.00	0.00	0.00	0.00	0.00	0.00	0.00	0.00	0.00	0.00	0.00	0.00	0.00	0.00	0.20	0.00	0.08	0.00	0.00	0.00	0.00	0.00	0.00	0.00	---	---	0.00	---	0.00	0.00	0.00	0.00	0.00	0.00	0.37	0.00	0.00	0.00	0.00	---	0.00	0.00
CCHa2	0.00	---	0.00	0.00	0.00	0.00	0.00	0.00	0.17	0.00	0.00	0.00	0.00	0.00	0.00	0.00	0.00	0.00	0.00	0.00	0.00	0.00	0.00	0.00	0.00	0.00	0.00	0.00	0.00	0.00	0.00	---	---	0.00	---	0.00	0.00	0.00	0.00	0.00	0.00	0.00	0.00	0.00	0.00	0.00	---	0.00	0.00
CCHa2-R	0.00	---	0.00	0.00	0.00	0.00	0.00	0.00	0.00	0.09	0.00	0.00	0.00	0.00	0.00	0.00	0.00	0.10	0.10	0.00	0.00	0.00	0.00	0.16	0.00	0.00	0.26	0.00	0.00	0.00	0.00	---	---	0.00	---	0.00	0.00	0.00	0.00	0.00	0.25	0.00	0.00	0.00	0.00	0.00	---	0.00	0.00
CCKLR-17D1	0.00	---	0.00	0.00	0.00	0.00	0.00	0.00	0.00	0.00	0.00	0.05	0.23	0.00	0.00	0.00	0.00	0.00	0.00	0.00	0.00	0.00	0.00	0.00	0.00	0.00	0.00	0.00	0.22	0.00	0.00	---	---	0.00	---	0.00	0.00	0.20	0.00	0.00	0.00	0.00	0.00	0.00	0.00	0.10	---	0.00	0.00
CCKLR-17D3	0.00	---	0.00	0.00	0.00	0.00	0.00	0.00	0.00	0.09	0.00	0.00	0.00	0.00	0.00	0.00	0.00	0.00	0.33	0.22	0.00	0.00	0.00	0.08	0.24	0.00	0.00	0.00	0.00	0.98	0.00	---	---	0.00	---	0.24	0.00	0.17	0.00	0.00	0.00	0.00	0.00	0.00	0.31	0.57	---	0.12	0.53
CD98hc	29.14	---	25.20	20.02	27.78	35.12	35.74	26.69	23.83	19.92	25.41	25.83	28.66	28.42	26.27	24.49	24.50	26.98	30.86	20.77	16.64	19.80	24.34	22.34	20.56	19.78	22.29	61.41	44.78	49.29	28.46	---	---	36.06	---	40.41	42.23	41.18	45.73	39.32	38.42	59.91	46.10	47.93	50.62	59.16	---	33.58	40.23
CDC45L	14.67	---	6.04	3.02	7.10	5.09	3.53	7.48	6.23	5.12	4.32	3.66	1.65	1.87	2.45	2.17	3.78	3.69	3.06	1.57	2.24	3.57	4.66	3.80	3.74	4.20	2.56	8.79	9.26	9.16	11.46	---	---	8.24	---	12.56	8.53	4.83	5.29	5.38	4.70	3.74	5.48	2.71	4.54	4.92	---	6.00	4.33
CDase	3.42	---	2.37	0.71	2.07	2.77	1.68	3.53	1.06	0.09	0.51	0.13	0.29	0.00	0.41	0.00	0.00	0.00	0.00	0.00	0.00	0.00	0.00	0.00	0.00	0.00	0.00	0.99	0.63	1.02	2.33	---	---	2.36	---	0.75	1.92	1.00	0.75	0.00	0.00	0.00	0.00	0.00	0.00	0.00	---	0.00	0.00
CG10000	0.00	---	0.43	0.00	0.00	0.00	0.00	0.00	0.00	0.00	0.00	0.00	0.00	0.00	0.00	0.00	0.00	0.00	0.00	0.00	0.00	0.00	0.00	0.00	0.00	0.00	0.00	0.00	0.00	0.00	0.00	---	---	0.00	---	0.00	0.00	0.00	0.00	0.00	0.00	0.00	0.00	0.00	0.00	0.00	---	0.00	0.00
CG10005	1.66	---	0.89	4.09	0.50	0.49	0.00	0.98	1.72	2.30	0.79	0.00	1.64	0.30	0.00	0.16	0.43	1.73	0.53	2.76	0.98	3.97	0.49	0.66	0.00	1.40	1.13	1.45	1.29	0.00	0.69	---	---	1.77	---	2.57	2.74	1.64	1.79	2.82	1.39	3.28	0.73	1.55	1.09	3.12	---	2.05	0.64
CG10011	5.21	---	2.58	1.75	4.90	4.02	7.01	1.64	6.06	4.29	5.10	7.13	5.66	2.53	2.84	4.39	2.17	3.78	2.22	2.56	1.63	1.37	4.44	1.77	3.30	1.77	2.57	10.37	3.82	5.00	3.30	---	---	6.10	---	3.05	3.62	3.52	4.00	7.75	7.07	4.60	4.08	4.22	5.01	5.69	---	5.17	4.98
CG10013	20.65	---	18.20	15.86	11.66	11.89	13.45	18.62	12.25	9.95	9.66	12.80	10.39	19.18	12.71	13.88	14.93	22.64	25.62	23.27	19.10	17.75	12.75	17.96	14.47	16.33	7.93	2.90	12.68	11.62	5.32	---	---	8.25	---	8.94	10.86	9.16	6.44	4.88	6.92	8.29	7.80	6.47	3.91	6.66	---	4.77	8.71
CG10014	0.00	---	0.00	0.00	0.24	0.00	0.00	0.00	0.36	0.00	0.00	0.00	0.00	0.00	0.00	0.00	0.00	0.00	0.00	0.00	0.00	0.00	0.00	0.00	0.00	0.00	0.00	0.00	0.00	0.00	0.00	---	---	0.00	---	0.00	0.00	0.00	0.00	0.00	0.00	0.00	0.00	0.00	0.00	0.00	---	0.00	0.00
CG10019	0.00	---	0.00	0.00	0.00	0.00	0.00	0.00	0.00	0.00	0.00	0.00	0.00	0.00	0.00	0.00	0.00	0.00	0.00	0.00	0.00	0.00	0.00	0.00	0.00	0.00	0.00	0.00	0.00	0.00	0.00	---	---	0.00	---	0.00	0.00	0.00	0.00	0.00	0.00	0.00	0.00	0.00	0.00	0.00	---	0.00	0.00
CG10026	0.00	---	0.00	0.00	0.00	0.00	0.18	0.16	0.19	0.00	0.00	0.29	0.26	0.31	0.00	0.25	0.38	0.00	1.11	0.14	0.00	0.00	0.71	0.11	0.31	0.00	0.77	0.00	0.20	0.58	0.00	---	---	0.00	---	0.00	0.21	0.00	0.00	0.00	0.16	0.00	0.00	0.00	0.00	0.00	---	0.00	0.00
CG10029	0.00	---	0.00	0.00	0.00	0.00	0.00	0.00	0.15	0.00	0.00	0.00	0.00	0.00	0.00	0.00	0.00	0.00	0.00	0.00	0.00	0.00	0.00	0.00	0.53	0.27	0.00	0.00	0.45	0.00	0.00	---	---	0.00	---	0.00	0.00	0.00	0.00	0.00	0.00	0.00	0.00	0.00	0.00	0.58	---	0.00	0.00
CG10031	0.00	---	0.00	0.00	0.00	0.00	0.00	0.00	0.00	0.00	0.00	0.00	0.00	0.00	0.00	0.00	0.00	0.00	0.00	0.00	0.00	0.00	0.00	0.00	0.00	0.00	0.00	0.00	0.00	0.00	0.00	---	---	0.00	---	0.00	0.00	0.00	0.00	0.00	0.00	0.00	0.00	0.00	0.00	0.00	---	0.00	0.00
CG10032	0.00	---	0.00	0.00	0.00	0.00	0.00	0.00	0.00	0.00	0.00	0.00	0.00	0.00	0.00	0.00	0.00	0.00	0.00	0.00	0.00	0.00	0.00	0.00	0.00	0.00	0.00	0.00	0.00	0.00	0.00	---	---	0.00	---	0.00	0.00	0.00	0.46	0.00	0.00	1.64	0.00	0.00	0.00	0.00	---	0.00	0.00
CG10035	1213.54	---	843.63	975.63	1360.21	787.27	1061.78	1031.53	1173.36	1512.11	1136.14	1386.78	1238.86	954.62	1671.11	1479.39	1186.33	1271.65	975.27	932.49	1789.49	1109.39	1418.32	883.38	1391.32	1214.78	1367.80	796.76	777.66	650.78	554.87	---	---	799.36	---	635.66	1013.27	845.92	852.59	909.53	940.30	968.99	893.09	946.69	1045.65	1086.59	---	761.40	866.20
CG10038	77.58	---	119.52	112.36	90.95	102.37	105.02	141.44	101.04	117.93	88.82	103.90	105.57	143.83	102.56	108.31	136.24	115.82	136.59	163.06	134.32	146.37	125.28	125.27	99.10	137.11	77.87	97.60	88.17	79.14	106.58	---	---	107.73	---	79.09	99.75	103.37	100.88	106.51	69.58	122.37	92.90	102.18	92.71	85.82	---	82.33	90.09
CG10041	9.18	---	0.64	2.82	2.25	1.40	0.72	0.45	2.42	2.83	0.76	1.69	2.02	0.00	2.86	1.45	2.72	4.57	0.00	1.21	0.00	1.61	4.62	3.05	3.99	4.38	2.73	3.95	0.38	3.27	0.00	---	---	0.81	---	1.20	0.86	1.15	2.10	0.00	2.13	1.52	4.08	1.93	2.09	1.58	---	0.93	0.89
CG10050	1.50	---	3.91	2.04	3.35	5.07	4.23	5.34	3.41	4.69	2.42	3.54	2.31	2.70	4.70	3.66	3.22	3.14	4.02	4.27	4.86	4.71	3.13	4.98	6.00	1.48	4.17	6.79	3.97	5.04	4.06	---	---	11.75	---	4.62	3.84	5.31	3.48	3.44	3.31	5.86	5.87	2.64	3.58	3.35	---	4.54	6.56
CG10051	0.40	---	0.00	0.65	0.00	0.00	0.00	0.00	0.14	0.76	0.05	0.00	0.00	0.10	0.08	0.79	0.07	0.00	0.00	0.00	0.00	0.00	0.65	0.06	0.06	0.00	0.31	0.86	0.43	0.28	0.49	---	---	0.00	---	0.00	0.14	0.00	0.00	0.00	0.08	0.00	0.09	0.00	0.34	0.00	---	0.00	0.00
CG10053	38.09	---	45.04	52.01	47.53	44.10	52.42	54.83	53.10	56.57	35.10	41.33	54.40	49.49	36.98	45.26	43.84	56.81	43.21	45.68	55.22	35.17	57.04	40.33	38.08	54.45	36.87	66.93	65.35	57.67	53.18	---	---	38.22	---	47.81	48.32	50.56	55.08	46.47	41.89	43.36	43.67	47.61	60.77	54.12	---	52.36	42.10
CG10055	14.78	---	10.12	9.06	3.65	7.35	6.88	5.45	8.12	5.55	7.93	6.97	7.43	9.76	4.21	4.25	4.57	8.77	7.98	7.51	7.41	6.10	9.45	8.08	9.50	5.65	8.94	14.01	19.35	11.66	10.97	---	---	9.11	---	11.29	10.47	8.01	11.47	10.29	14.64	14.26	11.17	11.32	11.82	8.74	---	14.00	12.25
CG10062	0.00	---	1.18	1.23	0.42	0.24	0.00	0.00	0.00	0.00	0.00	0.00	0.00	0.00	0.00	0.00	0.07	0.00	0.00	0.00	0.00	0.00	0.00	0.00	0.00	0.00	0.00	6.08	6.95	5.42	9.33	---	---	3.00	---	0.13	0.00	0.00	0.00	0.00	0.00	0.00	0.00	0.00	0.00	0.00	---	0.00	0.00
CG10063	1.04	---	0.00	0.00	0.28	1.10	1.30	0.00	0.86	0.93	2.10	1.35	0.57	0.00	1.19	0.00	0.00	0.51	1.47	1.57	1.67	0.00	1.13	1.12	1.49	0.00	0.00	0.00	0.00	2.07	2.41	---	---	1.02	---	3.06	0.00	0.77	2.06	0.00	1.05	0.00	2.57	1.85	0.00	1.28	---	1.05	0.57
CG10064	1.21	---	0.09	0.00	0.82	0.41	0.81	0.00	0.36	0.29	1.10	0.21	0.43	1.13	0.60	0.48	0.10	0.00	0.00	0.00	0.00	1.20	1.03	0.32	0.16	0.00	0.09	2.87	5.20	5.93	4.28	---	---	3.42	---	0.55	2.31	0.94	1.97	1.41	2.86	1.20	1.74	1.54	1.10	3.59	---	2.09	2.02
CG10068	4.56	---	14.69	8.09	4.10	6.38	8.75	14.17	7.51	7.42	12.23	7.01	6.75	4.93	9.45	6.47	5.61	5.89	9.94	15.34	8.58	10.29	2.15	5.68	8.40	12.10	11.11	16.06	12.24	13.61	7.56	---	---	9.63	---	17.45	11.66	7.73	11.32	11.71	9.13	11.03	9.53	6.95	10.26	8.61	---	9.55	12.38
CG10073	0.00	---	0.00	0.00	0.00	0.20	0.00	0.58	0.00	0.52	0.11	0.12	0.23	0.16	0.00	0.00	0.00	0.00	0.15	0.00	0.00	0.15	0.00	0.00	0.00	0.00	0.42	9.54	7.06	8.59	4.93	---	---	0.58	---	0.29	0.00	0.00	0.00	0.00	0.42	0.00	0.00	0.00	0.00	0.20	---	0.00	0.00
CG10075	29.26	---	30.95	24.28	26.37	30.62	23.07	27.81	24.30	29.19	19.39	20.97	19.90	25.20	22.51	20.66	27.16	23.64	25.97	30.08	50.97	18.77	37.88	36.46	32.32	35.15	37.78	15.41	6.77	8.35	7.15	---	---	12.10	---	12.33	18.79	21.41	13.59	13.55	12.62	17.35	21.95	15.18	14.88	20.63	---	14.09	15.76
CG10077	100.98	---	89.60	87.57	103.86	99.30	113.09	99.15	108.14	109.56	120.18	127.89	103.63	89.06	94.06	109.93	89.20	83.91	114.00	100.37	50.31	94.67	114.17	99.36	124.35	101.65	116.75	84.38	107.11	93.73	77.31	---	---	107.45	---	108.59	95.74	103.33	104.26	107.25	130.35	89.05	134.26	134.79	132.54	134.90	---	130.04	115.91
CG10081	0.00	---	0.00	0.00	0.00	0.00	0.00	0.00	0.00	0.00	0.00	0.00	0.16	0.00	0.00	0.00	0.00	0.00	0.00	0.00	0.00	0.00	0.00	0.00	0.00	0.00	0.00	0.23	0.00	0.00	0.00	---	---	0.00	---	0.00	0.00	0.00	0.00	0.00	0.00	0.00	0.00	0.00	0.00	0.00	---	0.00	0.00
CG10082	11.49	---	8.19	7.46	9.71	13.53	10.56	10.07	15.43	9.96	16.68	13.49	14.98	10.16	13.95	15.55	13.75	11.64	9.99	10.45	4.96	9.24	13.09	12.12	17.23	11.29	14.18	11.69	10.66	5.04	5.87	---	---	5.30	---	11.15	6.13	7.48	8.02	10.47	11.32	9.60	11.17	8.01	10.73	8.38	---	10.03	11.11
CG10086	0.00	---	0.00	0.40	0.00	0.00	0.33	0.00	0.00	0.00	0.00	0.00	0.00	0.00	0.00	0.00	0.00	0.00	0.00	0.00	0.00	0.00	0.00	0.00	0.00	0.00	0.00	0.21	0.00	0.00	0.00	---	---	0.97	---	0.00	0.00	0.00	0.00	0.00	0.00	0.00	0.00	0.00	0.00	0.00	---	0.00	0.00
CG10089	7.33	---	4.49	8.88	5.84	8.22	7.18	5.34	7.07	7.65	4.83	5.68	4.81	7.52	5.24	2.38	8.09	7.43	10.92	9.30	6.65	8.57	6.31	7.71	4.21	9.01	6.78	0.00	0.00	0.00	0.00	---	---	1.01	---	0.00	0.92	0.00	0.14	0.00	0.00	0.00	0.97	0.00	0.00	0.00	---	0.00	0.00
CG10092	1.87	---	0.96	3.37	1.31	1.87	0.36	1.80	1.46	1.21	1.88	1.51	1.14	1.37	0.61	1.78	1.63	1.07	1.24	1.42	0.46	0.77	2.83	1.31	1.22	0.26	1.23	3.80	2.50	2.54	0.90	---	---	1.99	---	4.33	3.81	5.43	3.20	2.04	1.50	3.27	2.02	1.32	2.95	4.00	---	3.05	2.01
CG10096	0.00	---	0.11	0.00	0.21	0.00	0.00	0.00	0.00	0.00	0.00	0.00	0.00	0.00	0.15	0.02	0.00	0.00	0.00	0.00	0.00	0.00	0.00	0.00	0.00	0.00	0.00	0.00	0.00	0.00	0.30	---	---	0.00	---	0.00	0.00	0.00	0.00	0.00	0.00	0.00	0.00	0.00	0.00	0.00	---	0.00	0.00
CG10097	0.00	---	0.00	0.00	0.00	0.00	0.00	0.00	0.20	0.00	0.00	0.22	0.00	0.00	0.00	0.07	0.00	0.00	0.00	0.00	0.00	0.00	0.00	0.00	0.00	0.00	0.00	0.00	0.00	0.00	0.00	---	---	0.26	---	0.00	0.00	0.00	0.00	0.00	0.05	0.00	0.00	0.16	0.00	0.00	---	0.00	0.00
CG10098	10.38	---	11.08	7.01	10.01	12.92	10.36	11.18	5.83	8.72	9.47	6.61	10.74	8.68	9.55	6.55	11.62	7.17	9.65	5.36	11.76	8.93	8.92	9.61	10.20	6.13	10.36	12.80	9.20	8.11	12.19	---	---	12.92	---	8.75	9.79	8.17	7.47	6.39	8.75	11.89	10.46	9.05	13.23	17.97	---	8.51	8.15
CG10103	31.72	---	49.80	62.96	46.18	55.13	45.29	52.21	46.50	50.49	45.78	46.20	55.29	68.39	52.11	58.89	58.38	68.03	67.89	67.31	79.88	77.83	64.32	85.56	84.01	73.91	73.31	56.23	40.17	44.20	48.59	---	---	56.28	---	44.90	48.67	58.98	56.12	56.27	55.96	56.50	68.28	61.45	54.79	62.69	---	63.17	47.10
CG10104	0.00	---	0.00	0.00	0.00	0.00	0.00	0.00	0.00	0.00	0.00	0.00	0.00	0.00	0.00	0.00	0.00	0.00	0.00	0.00	0.00	0.00	0.00	0.00	0.00	0.00	0.00	0.00	0.00	0.00	0.00	---	---	0.00	---	0.00	0.00	0.00	0.00	0.00	0.00	0.00	0.00	0.00	0.00	0.00	---	0.00	0.00
CG10116	0.00	---	0.00	0.00	0.00	0.00	0.31	0.00	0.00	0.00	0.00	0.00	0.00	0.00	0.00	0.00	0.00	0.00	0.00	0.00	0.00	0.00	0.00	0.00	0.00	0.00	0.00	0.00	0.00	0.00	0.00	---	---	0.00	---	0.00	0.00	0.00	0.00	0.00	0.00	0.00	0.00	0.00	0.00	0.00	---	0.00	0.00
CG10126	0.00	---	0.00	0.00	0.28	0.00	0.00	0.43	0.00	0.00	0.51	0.00	0.00	0.00	0.00	0.00	0.00	0.00	0.00	0.00	0.00	0.00	0.00	0.00	0.00	0.00	0.00	0.00	0.00	0.00	0.00	---	---	0.00	---	0.00	0.00	0.00	0.00	0.00	0.00	0.00	0.00	0.00	0.00	0.00	---	0.00	0.00
CG10131	0.00	---	0.00	0.00	0.00	0.00	0.00	0.00	0.00	0.46	0.00	0.00	0.00	0.00	0.00	0.00	0.00	0.00	0.00	0.00	0.00	0.00	0.00	0.00	0.00	0.00	0.00	0.00	0.00	0.00	0.00	---	---	0.00	---	0.00	0.00	0.00	0.00	0.00	0.00	0.00	0.00	0.00	0.00	0.00	---	0.00	0.00
CG10132	0.00	---	0.00	0.00	0.19	0.42	0.15	0.66	0.13	0.83	0.44	0.28	0.60	0.36	0.28	0.41	0.06	0.00	0.06	0.00	0.27	0.07	0.13	0.14	0.36	0.14	0.15	0.00	0.00	0.00	0.00	---	---	0.00	---	0.00	0.07	0.00	0.00	0.00	0.00	0.00	0.08	0.00	0.00	0.61	---	0.12	0.07
CG10133	0.37	---	0.84	2.97	2.06	1.12	0.64	0.00	1.15	1.37	1.69	0.85	2.66	0.71	1.45	1.40	0.25	2.08	2.45	2.02	0.00	0.51	3.03	4.56	1.12	0.52	2.50	2.70	0.70	1.07	3.13	---	---	4.21	---	3.69	3.98	1.61	4.56	1.02	3.02	0.00	2.39	2.25	0.00	4.64	---	1.69	1.81
CG10137	0.93	---	1.12	0.83	1.16	1.52	2.02	0.29	0.63	0.28	0.82	1.13	0.81	0.80	0.73	1.07	0.35	0.88	0.75	0.72	0.71	2.06	0.32	0.56	1.38	0.72	0.87	1.63	0.15	0.51	0.00	---	---	0.33	---	1.45	1.62	0.88	0.50	0.47	1.24	3.10	0.83	0.90	1.34	1.32	---	1.26	0.00
CG10139	105.06	---	209.64	209.14	134.43	157.51	165.76	214.34	154.40	149.49	135.35	141.01	165.89	188.96	157.46	145.65	185.07	194.93	183.73	192.81	144.08	227.93	146.93	201.08	143.28	187.08	137.47	248.48	177.64	233.85	212.73	---	---	204.08	---	233.17	213.67	239.60	232.15	236.07	198.84	177.97	224.86	242.00	241.90	221.95	---	175.36	220.87
CG10140	0.00	---	0.00	0.00	0.00	0.48	0.00	0.00	0.00	0.56	0.00	0.00	0.18	0.00	0.00	0.00	0.00	0.00	0.25	0.26	0.00	0.00	0.00	0.00	0.00	0.00	0.23	0.00	0.00	0.00	0.00	---	---	0.00	---	0.00	0.00	0.00	0.00	0.00	0.00	0.00	0.33	0.00	0.00	0.00	---	0.81	0.00
CG10144	13.56	---	11.11	6.78	7.57	9.69	10.59	10.41	11.03	11.22	10.18	10.57	14.02	8.37	8.97	9.95	7.56	9.64	8.41	6.33	8.83	9.57	8.24	11.78	18.84	11.29	16.23	23.31	15.32	24.49	12.46	---	---	13.30	---	13.16	18.22	11.33	10.56	11.64	12.21	12.26	11.22	12.36	9.15	15.74	---	21.03	16.71
CG10147	6.35	---	2.73	3.10	3.63	5.59	4.89	4.79	5.59	5.04	5.70	6.35	7.98	4.54	3.19	5.02	6.25	6.84	7.30	6.45	3.90	5.14	6.11	9.04	5.87	4.60	4.11	6.14	6.74	10.72	6.82	---	---	6.49	---	4.63	4.27	6.31	3.98	4.35	2.55	5.91	6.73	4.51	5.58	4.59	---	7.78	7.87
CG10151	10.65	---	5.09	4.03	1.76	1.99	4.88	1.48	1.79	1.28	2.04	0.94	0.00	1.29	0.17	2.28	0.99	1.73	0.69	0.29	0.94	0.15	0.00	1.19	1.17	2.68	1.63	0.00	5.70	3.55	2.36	---	---	1.16	---	2.05	1.30	0.00	1.30	0.54	0.60	0.54	2.60	0.17	1.13	0.53	---	1.58	1.86
CG10154	0.00	---	0.00	0.00	0.00	0.00	0.00	0.00	0.00	0.00	0.00	0.00	0.00	0.00	0.00	0.00	0.00	0.00	0.00	0.00	0.00	0.00	0.00	0.00	0.00	0.00	0.00	0.00	0.00	0.00	0.00	---	---	0.00	---	0.00	0.00	0.00	0.00	0.00	0.00	0.00	0.00	0.00	0.00	0.00	---	0.00	0.00
CG10157	1.10	---	0.00	0.81	0.29	0.57	0.00	2.35	2.05	1.41	0.31	1.05	0.00	0.00	0.60	0.00	1.52	0.00	0.00	2.07	0.57	1.05	1.71	0.00	0.38	0.00	1.29	0.90	0.00	1.08	0.00	---	---	2.15	---	1.06	0.58	0.00	0.00	2.03	0.00	0.00	0.00	0.64	0.00	0.00	---	0.00	0.00
CG10158	17.38	---	11.09	15.95	24.28	28.62	27.06	17.88	17.11	24.42	21.69	23.29	24.98	21.29	22.32	15.55	27.80	16.56	27.61	35.38	29.14	25.86	28.46	33.19	22.70	45.95	53.55	29.88	16.84	11.77	15.66	---	---	22.38	---	26.12	26.37	20.40	15.68	18.61	22.59	8.27	18.95	24.37	8.97	15.01	---	20.88	19.16
CG10163	0.00	---	0.00	0.00	0.00	0.00	0.00	0.00	0.00	0.00	0.00	0.00	0.00	0.00	0.00	0.00	0.00	0.00	0.00	0.00	0.00	0.00	0.00	0.00	0.00	0.00	0.00	0.00	0.37	0.00	0.00	---	---	0.00	---	0.00	0.00	0.00	0.00	0.00	0.00	0.00	0.00	0.00	0.00	0.00	---	0.00	0.00
CG10164	0.00	---	0.00	0.00	0.00	0.00	0.00	0.00	0.00	0.00	0.00	0.00	0.00	0.00	0.00	0.00	0.00	0.00	0.00	0.00	0.00	0.00	0.00	0.00	0.00	0.00	0.00	0.00	0.00	0.00	0.00	---	---	0.00	---	0.00	0.00	0.00	0.24	0.00	0.00	0.00	0.00	0.00	0.00	0.00	---	0.00	0.00
CG10165	14.19	---	24.79	18.80	14.38	19.33	20.47	22.58	18.33	18.77	15.20	13.85	21.72	24.95	20.33	17.99	24.24	26.69	25.78	24.87	38.13	25.75	24.51	18.94	17.44	20.68	26.78	15.92	28.53	30.98	34.14	---	---	23.94	---	22.46	24.80	26.34	25.82	23.65	18.49	19.91	18.93	30.27	30.03	21.62	---	23.22	25.70
CG10166	19.13	---	12.58	23.85	24.59	22.95	16.51	32.00	19.03	20.68	15.32	13.36	15.55	12.18	11.93	8.57	5.71	8.80	15.78	8.35	13.10	15.53	11.28	17.19	8.48	11.20	8.96	24.40	21.52	27.37	13.96	---	---	13.69	---	16.19	19.64	17.35	13.84	7.60	6.81	15.47	15.26	11.01	13.18	15.35	---	7.99	16.15
CG10168	0.00	---	0.00	0.00	0.00	0.00	0.00	0.00	0.00	0.00	0.00	0.00	0.00	0.00	0.00	0.00	0.00	0.00	0.00	0.00	0.00	0.00	0.00	0.00	0.00	0.00	0.00	0.00	0.00	0.00	0.00	---	---	0.00	---	0.00	0.00	0.00	0.00	0.00	0.00	0.00	0.00	0.00	0.00	0.00	---	0.00	0.00
CG10170	0.00	---	0.00	0.00	0.00	0.00	0.00	0.00	0.00	0.00	0.00	0.00	0.00	0.00	0.00	0.00	0.00	0.00	0.00	0.00	0.00	0.00	0.00	0.00	0.00	0.00	0.13	0.00	0.00	0.00	0.00	---	---	0.00	---	0.00	0.00	0.00	0.00	0.00	0.00	0.00	0.00	0.00	0.00	0.00	---	0.00	0.00
CG10171	10.58	---	20.75	23.64	24.57	23.50	22.18	27.60	28.38	26.54	30.85	29.42	26.35	20.02	24.96	26.90	30.31	28.07	31.80	29.75	46.04	21.36	29.94	25.78	23.25	22.51	31.24	30.95	25.17	32.10	21.25	---	---	28.11	---	31.09	35.70	30.42	38.47	27.42	37.13	27.68	36.16	29.41	31.77	27.14	---	34.94	39.41
CG10175	0.00	---	0.00	0.00	0.00	0.00	0.00	0.00	0.00	0.00	0.00	0.00	0.00	0.00	0.00	0.00	0.00	0.00	0.00	0.00	0.00	0.00	0.00	0.00	0.00	0.00	0.00	0.00	0.00	0.00	0.00	---	---	0.00	---	0.00	0.00	0.00	0.00	0.00	0.00	0.00	0.00	0.00	0.00	0.00	---	0.00	0.00
CG10176	22.45	---	18.55	7.21	10.07	8.16	10.03	26.73	34.80	37.45	25.56	29.25	30.26	27.69	15.42	18.72	19.21	23.80	31.67	27.25	17.10	33.09	40.58	28.01	9.68	1.58	0.32	5.17	21.52	18.81	13.65	---	---	19.54	---	38.40	42.59	34.67	44.38	44.90	39.30	25.61	26.27	30.05	35.84	39.78	---	42.49	48.92
CG10177	0.00	---	0.00	0.00	0.00	0.00	0.00	0.00	0.00	0.00	0.00	0.00	0.00	0.00	0.00	0.00	0.00	0.00	0.00	0.00	0.00	0.00	0.00	0.00	0.00	0.00	0.00	0.00	0.00	0.00	0.00	---	---	0.00	---	0.00	0.00	0.00	0.00	0.00	0.00	0.00	0.00	0.00	0.00	0.00	---	0.00	0.00
CG10178	0.00	---	0.00	0.00	0.00	0.00	0.00	0.00	0.08	0.00	0.00	0.00	0.00	0.00	0.00	0.18	0.00	0.00	0.00	0.00	0.00	0.00	0.00	0.00	0.00	0.00	0.00	0.00	0.00	0.00	0.00	---	---	0.00	---	0.00	0.00	0.00	0.28	0.00	0.43	0.00	0.00	0.00	0.00	0.69	---	0.06	0.00
CG10182	1.90	---	0.42	0.76	0.00	0.00	0.00	0.00	0.00	0.00	0.00	0.00	0.00	0.00	0.00	0.00	0.00	0.00	0.00	0.00	0.00	0.00	0.00	0.00	0.00	0.00	0.00	0.00	0.00	0.00	0.00	---	---	0.00	---	0.00	0.00	0.00	0.00	0.00	0.22	0.00	0.00	0.00	0.00	0.00	---	0.00	0.00
CG10183	0.00	---	0.00	0.00	0.00	0.00	0.00	0.00	0.00	0.00	0.00	0.00	0.00	0.00	0.00	0.00	0.00	0.00	0.00	0.00	0.00	0.00	0.00	0.00	0.00	0.00	0.00	0.00	0.00	0.00	0.00	---	---	0.22	---	0.00	0.00	0.40	0.00	0.00	0.00	0.00	0.00	0.00	0.00	0.00	---	0.00	0.00
CG10184	0.00	---	0.00	0.00	0.26	0.00	0.00	0.00	0.00	0.00	0.00	0.15	0.00	0.00	0.00	0.00	0.00	0.00	0.44	0.00	0.25	0.00	0.00	0.00	0.00	0.00	0.19	0.00	0.00	0.00	0.00	---	---	0.00	---	0.00	0.00	0.00	0.00	0.00	0.00	0.00	0.58	0.00	0.00	0.00	---	0.25	0.00
CG10185	0.00	---	0.04	0.22	0.00	0.11	0.16	0.00	0.00	0.36	0.00	0.03	0.00	0.00	0.26	0.17	0.00	0.00	0.04	0.00	0.00	0.23	0.15	0.00	0.07	0.00	0.00	0.15	0.39	0.27	0.21	---	---	0.09	---	0.00	0.00	0.00	0.19	0.00	0.15	0.00	0.00	0.00	0.00	0.00	---	0.00	0.00
CG10186	0.00	---	0.43	0.00	0.05	0.00	0.12	0.05	0.00	0.00	0.06	0.06	0.00	0.00	0.11	0.22	0.00	0.00	0.27	0.00	0.00	0.05	0.14	0.00	0.03	0.10	0.00	0.00	0.00	0.00	0.00	---	---	0.00	---	0.00	0.00	0.00	0.00	0.08	0.05	0.00	0.00	0.06	0.00	0.00	---	0.00	0.00
CG10188	8.98	---	5.49	6.72	11.21	8.97	9.35	6.21	10.85	7.45	8.94	9.85	10.24	4.73	7.68	9.46	3.94	5.18	5.41	3.15	2.42	2.57	8.98	8.17	7.35	4.62	6.43	5.31	8.69	5.02	10.07	---	---	11.02	---	9.35	6.43	5.66	9.15	7.44	8.88	5.16	6.49	9.42	9.67	5.67	---	9.95	6.69
CG10189	10.02	---	6.59	13.72	7.15	6.97	8.07	7.10	10.21	8.86	5.27	7.69	8.58	8.56	8.16	8.01	7.61	11.49	5.54	6.35	5.02	8.25	3.27	5.54	9.16	7.86	8.39	10.58	12.85	12.52	5.88	---	---	18.36	---	8.53	13.00	6.78	5.77	9.21	6.68	7.69	6.16	7.54	6.21	7.95	---	6.95	12.06
CG10194	2.29	---	3.87	0.63	2.48	3.45	0.46	4.96	2.79	2.81	1.32	1.64	1.95	0.74	3.04	3.44	2.30	2.41	1.77	5.00	5.35	1.59	0.88	3.00	3.18	4.75	0.88	2.52	0.73	2.10	3.65	---	---	1.03	---	0.51	2.74	0.36	2.94	4.04	1.10	2.88	0.32	1.22	3.92	0.66	---	1.78	4.75
CG10195	6.26	---	2.92	3.53	2.07	4.14	2.14	3.61	1.48	2.78	5.21	2.26	1.30	2.64	1.73	0.55	1.10	3.24	3.80	2.22	4.34	2.66	1.53	3.38	3.24	1.56	3.04	2.34	2.72	3.56	2.27	---	---	4.20	---	1.26	2.86	2.04	2.72	1.34	2.45	3.80	1.00	0.47	1.00	1.45	---	2.94	0.96
CG10202	0.00	---	0.00	0.00	0.00	0.00	0.00	0.00	0.00	0.00	0.00	0.00	0.08	0.00	0.00	0.00	0.00	0.00	0.00	0.00	0.00	0.00	0.00	0.00	0.00	0.00	0.00	0.00	0.00	0.00	0.00	---	---	0.00	---	0.00	0.00	0.00	0.00	0.00	0.00	0.00	0.00	0.00	0.00	0.00	---	0.00	0.00
CG10205	0.00	---	0.00	0.00	0.00	0.00	0.00	0.00	0.00	0.00	0.00	0.00	0.00	0.00	0.00	0.00	0.00	0.00	0.00	0.00	0.00	0.00	0.00	0.00	0.00	0.00	0.00	0.00	0.00	0.00	0.00	---	---	0.00	---	0.00	0.00	0.00	0.00	0.00	0.00	0.00	0.00	0.00	0.00	0.00	---	0.00	0.00
CG10208	30.62	---	52.56	39.99	26.93	28.60	19.94	48.51	31.75	34.55	26.54	29.80	36.16	53.34	36.99	33.89	37.55	49.22	49.97	42.04	53.20	41.34	36.84	43.93	28.72	31.38	41.08	7.21	12.77	15.76	12.36	---	---	13.53	---	15.30	18.64	24.92	12.59	15.20	7.14	12.69	14.34	10.38	13.51	11.21	---	9.43	15.78
CG10209	16.31	---	21.69	25.79	15.65	21.59	20.66	25.06	24.23	29.07	26.85	25.73	23.93	29.22	22.59	21.35	27.42	25.02	31.35	36.90	22.70	21.67	24.68	24.72	19.48	34.03	23.18	16.34	19.31	21.04	24.60	---	---	20.92	---	21.31	18.58	22.28	17.08	20.17	21.82	20.76	18.23	24.68	14.42	22.45	---	22.35	15.31
CG10211	0.00	---	0.00	0.08	0.00	0.15	0.00	0.00	0.00	0.00	0.07	0.00	0.00	0.00	0.00	0.00	0.00	0.00	0.00	0.00	0.00	0.00	0.00	0.00	0.00	0.00	0.00	0.00	0.00	0.00	0.00	---	---	0.00	---	0.00	0.00	0.00	0.05	0.00	0.00	0.00	0.00	0.00	0.12	0.06	---	0.00	0.00
CG10214	238.98	---	277.70	282.01	202.60	253.47	230.33	301.28	222.85	247.69	199.71	189.21	244.09	275.67	214.15	212.62	249.21	248.16	240.42	363.15	296.66	266.22	249.37	279.82	206.86	259.52	216.82	256.97	199.62	192.02	242.83	---	---	245.46	---	202.71	198.49	240.59	206.55	237.49	177.47	258.98	198.36	187.96	181.24	203.84	---	190.09	201.14
CG10217	135.21	---	140.69	139.47	140.28	137.86	137.94	154.53	139.94	141.48	157.68	152.47	146.42	160.27	146.76	143.67	137.09	159.42	178.23	160.14	128.05	151.55	139.67	155.47	137.69	147.36	120.40	128.84	163.24	180.14	147.04	---	---	148.83	---	160.71	137.61	162.07	164.73	170.01	152.21	156.75	163.09	147.78	154.95	169.45	---	178.54	157.76
CG10219	71.14	---	135.56	120.06	76.41	100.82	88.74	108.89	89.18	95.90	74.84	75.32	69.33	102.10	104.30	83.17	96.10	84.59	88.45	107.98	189.60	109.30	111.86	83.35	61.88	92.62	71.48	136.02	68.20	62.80	108.50	---	---	97.06	---	86.43	106.31	120.37	80.95	82.78	72.93	108.47	83.90	83.72	100.21	83.26	---	56.17	75.50
CG10222	25.78	---	16.98	17.62	19.03	17.04	17.02	16.25	16.54	14.34	17.05	13.12	13.21	18.82	17.75	21.84	14.73	15.28	14.58	15.56	36.70	13.78	19.92	13.68	17.19	17.07	16.34	20.09	24.30	15.92	15.53	---	---	18.58	---	12.35	16.60	10.76	16.30	26.33	16.15	22.03	12.98	12.78	21.20	20.71	---	10.63	17.66
CG10226	0.00	---	0.00	0.00	0.00	0.00	0.00	0.00	0.00	0.00	0.00	0.00	0.00	0.00	0.00	0.00	0.00	0.06	0.00	0.00	0.00	0.00	0.00	0.00	0.00	0.00	0.00	0.00	0.00	0.00	0.00	---	---	0.00	---	0.00	0.00	0.00	0.00	0.00	0.00	0.00	0.00	0.00	0.00	0.00	---	0.00	0.00
CG10232	0.00	---	0.00	0.00	0.00	0.00	0.00	0.00	0.00	0.00	0.00	0.00	0.00	0.00	0.00	0.10	0.00	0.00	0.00	0.00	0.00	0.00	0.00	0.00	0.00	0.00	0.00	0.00	0.00	0.00	0.00	---	---	0.00	---	0.00	0.00	0.00	0.00	0.00	0.00	0.00	0.00	0.00	0.00	0.00	---	0.00	0.00
CG10237	4.67	---	7.49	4.00	6.71	6.34	9.63	7.89	8.69	10.11	9.46	8.51	9.11	8.07	8.23	6.86	12.01	11.47	9.48	8.78	10.82	7.74	11.07	8.01	11.27	10.49	8.33	2.46	2.20	5.37	3.49	---	---	7.63	---	5.86	9.43	7.23	4.48	7.83	4.86	5.11	9.10	10.75	9.62	5.67	---	7.93	4.29
CG1024	50.98	---	66.94	51.33	56.19	54.21	56.01	51.66	67.50	58.45	49.16	57.21	52.55	41.45	49.85	49.19	43.70	59.13	44.69	28.03	33.83	40.37	51.77	39.26	69.98	54.94	58.05	68.82	71.17	54.68	51.58	---	---	47.35	---	60.82	61.53	49.53	55.37	66.68	51.35	48.45	44.49	41.19	50.23	52.12	---	52.58	48.38
CG10249	3.70	---	2.35	2.14	0.60	0.74	0.64	0.30	0.28	0.85	0.62	0.83	0.69	0.56	0.66	0.88	0.10	0.49	1.10	0.71	0.16	0.80	0.29	0.65	0.21	0.00	0.98	3.43	3.77	4.43	2.63	---	---	2.47	---	0.70	0.17	0.11	0.75	1.13	0.08	0.00	0.36	0.63	0.47	0.47	---	0.02	0.28
CG10252	0.00	---	0.00	0.00	0.00	0.00	0.00	0.00	0.00	0.00	0.00	0.00	0.00	0.00	0.00	0.00	0.00	0.00	0.00	0.00	0.00	0.00	0.00	0.00	0.00	0.00	0.00	0.00	0.00	0.00	0.00	---	---	0.00	---	0.00	0.00	0.00	0.00	0.00	0.37	0.00	0.00	0.43	0.00	0.00	---	0.00	0.00
CG10253	0.00	---	0.00	0.00	0.87	0.57	0.98	0.40	0.00	0.24	0.79	0.49	0.08	0.58	0.43	0.59	0.99	0.00	0.74	0.00	1.98	0.77	0.00	0.10	0.08	0.39	0.00	1.46	1.20	3.37	0.00	---	---	0.00	---	0.13	0.00	0.00	0.00	0.00	0.00	0.00	0.00	0.00	0.29	0.00	---	0.00	0.00
CG10254	0.10	---	0.54	0.78	1.09	1.93	1.44	0.56	1.67	1.31	0.90	1.57	0.85	0.79	1.01	0.79	0.49	0.47	0.83	0.66	0.36	1.46	1.54	0.57	0.88	0.70	0.92	0.39	1.90	0.59	1.97	---	---	1.92	---	1.19	1.22	1.48	1.60	0.79	1.71	0.90	0.72	0.57	1.09	0.65	---	0.87	0.62
CG10257	0.00	---	0.14	0.00	0.00	0.00	0.00	0.00	0.00	0.00	0.00	0.00	0.00	0.00	0.00	0.00	0.00	0.00	0.00	0.00	0.00	0.00	0.00	0.00	0.00	0.00	0.00	0.52	0.00	0.00	0.00	---	---	0.00	---	0.00	0.00	0.19	0.00	0.00	0.00	0.00	0.00	0.00	0.00	0.00	---	0.00	0.00
CG10262	0.00	---	0.00	0.00	0.35	0.18	0.00	0.00	0.00	0.30	0.20	0.00	0.00	0.00	0.00	0.00	0.34	0.00	0.00	0.00	0.00	0.00	0.00	0.00	0.00	0.00	0.00	1.26	10.04	4.51	5.19	---	---	2.97	---	5.56	4.42	3.49	2.55	4.05	4.04	4.17	2.33	0.90	4.90	1.33	---	2.89	0.83
CG10264	6.92	---	0.52	0.00	0.00	0.37	2.00	0.00	0.00	0.00	0.00	0.00	0.00	0.00	0.00	0.00	0.00	0.00	0.00	0.00	0.37	0.00	0.00	0.00	0.00	0.00	0.00	0.00	0.00	0.00	0.00	---	---	1.31	---	0.00	0.00	0.00	0.00	0.00	0.00	1.23	0.00	0.00	0.00	0.00	---	0.00	0.00
CG10265	25.96	---	45.17	34.35	30.69	30.26	29.60	30.69	25.00	29.56	31.05	28.31	33.87	28.41	36.18	25.31	34.05	34.33	40.04	42.42	30.45	40.36	33.18	50.55	34.68	47.78	40.73	39.97	38.06	28.44	29.17	---	---	21.87	---	22.74	21.21	28.49	29.39	26.83	21.07	21.54	25.26	24.45	26.49	25.18	---	23.48	27.73
CG10268	21.02	---	28.39	27.44	28.61	35.73	39.68	37.18	39.97	27.84	31.70	41.36	28.94	38.40	31.94	30.18	37.97	38.14	31.34	53.68	31.76	46.35	54.49	44.12	32.60	35.74	32.32	57.79	44.31	44.12	52.62	---	---	55.69	---	48.87	54.48	59.04	63.50	42.51	51.07	53.59	51.14	58.26	57.44	39.18	---	39.90	59.24
CG10274	5.22	---	3.34	4.03	3.41	4.58	4.16	4.29	3.87	3.86	3.16	4.85	4.57	1.93	2.60	2.95	3.16	2.41	3.17	2.75	1.52	1.51	2.98	3.47	4.58	2.38	4.62	6.43	5.19	3.47	3.54	---	---	5.18	---	1.88	3.37	3.42	3.03	4.88	1.84	6.00	4.47	2.55	2.97	3.50	---	3.89	2.67
CG10280	0.00	---	0.00	0.00	0.32	0.15	0.00	0.00	1.24	1.24	0.00	0.00	0.00	0.00	0.00	0.30	0.00	0.00	0.00	0.00	0.00	0.00	0.00	0.41	0.00	0.00	0.00	0.46	2.28	5.71	1.32	---	---	3.34	---	2.25	2.40	3.72	2.00	3.72	0.00	1.04	0.35	3.33	1.44	2.78	---	3.09	3.41
CG10283	1.93	---	3.84	7.55	5.99	10.50	11.56	8.90	19.60	19.12	15.92	16.82	13.26	7.86	13.44	12.08	10.98	9.44	6.94	8.47	5.99	9.35	20.19	13.16	11.32	4.24	1.81	2.47	4.40	8.88	5.18	---	---	12.73	---	17.92	17.94	19.67	22.07	21.47	23.44	22.26	25.07	24.97	18.23	20.16	---	16.91	21.70
CG10286	9.97	---	9.76	12.23	11.81	15.73	10.55	10.90	13.33	12.51	7.85	8.53	10.30	10.76	9.18	7.55	8.72	13.71	8.29	7.84	15.30	10.74	9.21	10.98	15.11	13.03	16.16	32.97	18.08	20.23	16.27	---	---	13.65	---	19.19	10.86	15.02	12.93	15.84	14.27	16.61	13.55	13.32	10.56	14.48	---	12.46	12.03
CG10289	27.58	---	19.18	25.68	24.05	26.57	25.74	23.09	25.36	19.58	21.10	22.93	20.11	18.14	19.39	21.16	16.59	24.59	23.49	22.16	3.79	15.05	25.08	26.22	26.43	20.72	23.64	31.41	21.25	26.30	18.18	---	---	21.87	---	13.81	16.48	19.74	21.33	15.69	18.82	16.59	16.52	19.55	22.78	20.26	---	17.94	21.14
CG10298	0.00	---	0.00	0.42	0.65	0.60	0.00	0.00	0.95	1.57	0.65	0.00	1.58	0.00	0.66	0.30	2.16	1.15	1.06	0.00	0.00	0.00	0.00	0.81	1.63	0.56	0.00	0.00	0.52	0.00	0.00	---	---	0.00	---	0.00	0.60	0.00	0.00	1.09	0.59	0.00	0.00	2.02	0.00	0.00	---	0.00	0.00
CG10300	0.00	---	0.00	0.00	0.00	0.00	0.00	0.00	0.00	0.00	0.00	0.00	0.00	0.00	0.00	0.00	0.00	0.00	0.00	0.00	0.00	0.00	0.00	0.00	0.00	0.00	0.00	0.00	0.00	0.00	0.00	---	---	0.00	---	0.00	0.00	0.00	0.00	0.00	0.00	0.00	0.62	0.00	0.00	0.00	---	0.00	0.00
CG10301	0.00	---	0.00	0.00	0.00	0.00	0.00	0.00	0.00	0.00	0.00	0.00	0.00	0.00	0.00	0.00	0.00	0.00	0.00	0.00	0.00	0.00	0.00	0.00	0.00	0.00	0.00	0.00	0.00	0.00	0.00	---	---	0.00	---	0.00	0.00	0.00	0.00	0.00	0.00	0.00	0.00	0.00	0.00	0.00	---	0.00	0.00
CG10306	564.20	---	689.18	662.57	522.70	474.50	523.19	682.03	526.11	513.97	459.69	426.77	472.60	684.55	576.19	507.92	609.56	570.50	673.11	700.22	865.25	773.18	559.85	673.79	442.66	702.58	531.96	598.78	507.27	569.72	633.87	---	---	559.23	---	563.04	552.91	492.50	548.81	541.23	477.53	618.30	455.67	534.53	614.59	598.92	---	501.90	559.50
CG10307	7.09	---	4.41	6.42	10.98	6.12	11.57	11.76	4.92	8.67	7.48	7.74	7.74	7.21	11.79	8.02	6.92	4.27	10.08	5.48	0.32	8.88	5.05	6.47	8.33	3.34	6.58	12.89	5.09	6.16	5.61	---	---	4.68	---	7.61	11.40	8.32	4.49	4.36	3.80	7.90	7.88	10.48	11.14	6.67	---	5.55	11.10
CG10311	0.00	---	0.78	1.90	0.25	0.95	0.30	0.36	0.00	0.00	0.00	0.00	0.00	0.00	0.00	0.00	0.00	0.00	0.25	0.66	0.00	0.00	0.00	0.51	0.22	0.99	0.00	0.00	0.00	0.00	0.00	---	---	0.00	---	0.00	0.00	0.00	0.00	0.00	0.00	0.00	0.00	0.00	0.00	0.00	---	0.14	0.00
CG10317	0.00	---	0.00	0.00	0.00	0.00	0.00	0.00	0.00	0.00	0.00	0.00	0.00	0.00	0.00	0.00	0.00	0.00	0.00	0.00	0.00	0.00	0.00	0.00	0.00	0.00	0.00	0.00	0.00	0.00	0.00	---	---	0.00	---	0.00	0.00	0.00	0.00	0.00	0.00	0.00	0.00	0.00	0.00	0.00	---	0.28	0.00
CG10320	276.64	---	236.28	364.75	248.16	219.01	257.33	277.74	255.77	332.58	191.56	170.36	245.49	232.03	288.85	225.81	285.98	269.30	213.35	349.62	615.89	345.86	273.61	267.71	208.29	261.17	184.45	237.18	160.44	200.49	267.97	---	---	234.90	---	179.17	207.10	269.33	219.31	289.16	172.01	269.81	196.92	216.16	276.14	285.54	---	157.51	217.08
CG10321	30.34	---	13.79	15.61	17.94	23.59	16.60	14.04	23.71	20.50	21.80	21.55	21.01	13.86	18.71	23.63	15.61	25.05	16.99	14.00	8.80	11.60	21.23	22.81	24.23	14.76	27.26	29.61	34.48	23.04	32.17	---	---	21.05	---	25.73	24.79	17.10	22.50	24.21	21.21	20.35	25.14	24.86	23.70	29.19	---	32.38	20.25
CG10324	27.47	---	24.98	32.30	25.34	24.09	27.03	27.63	20.05	30.39	29.64	21.35	23.11	25.02	25.95	22.81	23.27	25.26	26.07	30.03	6.86	21.55	26.90	27.06	26.99	21.26	31.73	51.13	24.49	35.28	37.79	---	---	17.55	---	23.41	26.51	23.40	22.95	26.53	24.80	22.39	22.27	24.56	28.20	20.57	---	22.71	29.98
CG10326	216.25	---	351.70	357.75	257.39	293.34	305.53	341.01	280.36	281.48	250.12	270.44	269.80	361.83	317.50	282.43	347.03	282.14	386.06	362.24	238.50	377.22	305.30	385.91	259.37	360.10	273.00	275.90	259.61	299.46	277.82	---	---	266.39	---	227.53	264.10	294.47	252.43	257.00	232.58	252.35	254.94	247.82	265.00	278.05	---	239.38	275.67
CG10333	43.38	---	31.97	32.24	31.82	28.71	42.26	35.17	32.13	28.36	29.78	32.79	29.40	27.03	34.12	25.22	25.76	24.17	38.66	30.13	17.93	24.68	34.79	31.34	40.78	33.59	41.27	30.70	35.46	39.57	36.22	---	---	30.92	---	30.27	34.59	32.51	32.66	25.16	27.86	23.12	34.40	29.82	28.49	31.34	---	34.82	31.79
CG10336	24.10	---	27.15	37.22	22.72	20.80	19.18	24.27	20.80	25.98	25.90	15.36	19.22	20.17	24.15	24.64	19.86	23.69	23.45	20.68	40.84	26.45	23.99	22.97	23.48	40.27	43.60	37.48	26.60	34.10	27.79	---	---	26.58	---	22.53	26.79	28.96	30.08	29.24	31.96	30.03	25.77	26.07	35.71	30.44	---	18.69	26.66
CG10337	3.37	---	5.28	5.01	11.14	8.89	12.81	8.24	8.67	6.08	10.03	13.89	7.23	6.90	6.13	8.21	5.44	7.65	7.18	6.57	9.21	6.15	4.18	4.87	7.55	4.99	10.21	1.06	2.87	0.87	0.00	---	---	1.72	---	3.00	5.93	4.40	2.21	2.46	4.86	7.56	5.10	2.86	3.56	3.18	---	1.96	4.35
CG10338	6.79	---	11.39	6.22	8.01	8.17	12.38	8.77	7.69	9.51	9.94	10.81	5.78	9.41	7.18	4.46	8.37	7.97	12.48	11.92	2.18	7.03	12.40	11.63	13.35	6.59	11.27	27.80	16.66	10.65	14.89	---	---	9.61	---	10.70	8.94	12.35	9.39	14.57	7.54	10.75	10.77	9.29	8.59	10.31	---	12.31	11.82
CG10339	0.00	---	0.00	0.00	0.00	0.00	0.00	0.00	0.00	0.00	0.00	0.00	0.00	0.00	0.00	0.00	0.00	0.00	0.00	0.00	0.00	0.00	0.00	0.00	0.00	0.00	0.00	0.00	0.00	0.00	0.00	---	---	0.00	---	1.43	0.15	1.46	1.00	2.08	0.74	1.05	1.06	0.84	0.36	0.51	---	0.87	0.00
CG10340	2.06	---	0.00	0.00	1.79	0.60	0.23	4.26	0.77	1.49	1.33	0.37	0.46	0.97	0.33	0.59	1.10	0.89	1.35	1.96	0.00	0.00	1.86	1.25	1.82	2.36	2.03	5.67	6.23	2.45	0.72	---	---	3.62	---	2.41	1.97	0.95	0.00	1.15	1.55	2.30	1.96	0.37	0.81	2.23	---	0.10	2.42
CG10341	66.10	---	70.28	63.26	60.95	67.86	55.66	63.80	55.74	58.28	58.74	66.03	62.44	78.18	67.98	46.34	64.74	66.39	72.89	81.84	56.87	64.43	63.86	67.62	65.38	71.18	70.69	72.20	73.21	76.92	63.12	---	---	65.10	---	64.09	57.45	68.66	71.57	70.52	63.03	59.42	69.21	62.73	66.66	76.34	---	67.12	64.12
CG10343	54.15	---	47.32	49.86	54.62	62.33	49.99	69.54	48.83	49.79	48.72	48.62	54.00	63.79	60.21	60.69	68.19	61.35	63.03	75.57	98.10	79.52	49.57	63.62	63.23	78.27	67.64	43.76	54.84	58.19	55.31	---	---	47.43	---	51.65	52.28	77.76	65.30	59.89	53.12	58.36	41.76	57.85	60.29	59.13	---	51.89	53.79
CG10344	2.50	---	0.00	0.00	0.56	0.23	0.80	0.00	0.00	0.00	0.25	0.26	0.00	0.00	0.00	0.00	0.00	0.20	0.00	0.00	0.20	0.18	0.00	0.00	0.00	0.00	0.66	1.08	0.87	1.52	0.90	---	---	0.00	---	0.00	0.79	0.00	0.00	0.00	0.00	0.00	0.00	0.00	0.00	0.25	---	0.00	0.55
CG10345	0.00	---	0.00	0.00	0.00	0.00	0.00	0.00	0.00	0.00	0.07	0.31	0.00	0.08	0.13	0.00	0.11	0.79	0.32	1.19	0.00	0.88	0.50	0.08	0.00	0.00	0.00	0.00	0.00	0.00	0.00	---	---	0.00	---	0.00	0.00	0.00	0.00	0.00	0.00	0.00	0.00	0.00	0.00	0.98	---	1.01	0.69
CG10347	26.20	---	9.69	14.97	32.10	32.27	23.31	17.97	36.73	40.47	29.16	27.10	33.59	13.16	24.33	26.05	23.08	42.56	17.31	16.14	33.69	19.10	19.54	14.43	30.36	14.17	31.53	25.78	30.62	26.58	28.89	---	---	26.52	---	41.32	42.69	52.51	45.21	48.88	36.46	31.12	44.54	31.16	33.87	37.14	---	32.85	36.88
CG10348	0.00	---	0.00	0.00	0.00	0.00	0.00	0.00	0.00	0.00	0.00	0.00	0.40	0.00	0.00	0.00	0.00	0.00	0.00	0.00	0.00	0.05	0.00	0.00	0.00	0.00	0.00	0.00	0.00	0.00	0.00	---	---	0.00	---	0.00	0.00	0.00	0.00	0.00	0.00	0.00	0.00	0.00	0.00	0.00	---	0.00	0.00
CG10352	0.00	---	0.00	0.20	0.19	0.00	0.00	0.28	0.31	0.00	0.00	0.18	0.16	0.00	0.00	0.16	0.24	0.00	0.00	0.00	0.00	0.00	0.59	0.00	0.00	0.00	0.00	0.00	0.94	0.00	0.00	---	---	0.00	---	0.00	0.00	0.00	0.00	0.00	0.26	0.00	0.00	0.00	0.00	0.00	---	0.10	0.00
CG10353	5.93	---	2.82	3.34	3.20	4.70	6.88	2.33	4.04	4.19	3.05	3.69	2.50	3.02	3.25	3.13	1.85	1.35	3.79	2.36	0.25	1.90	5.09	2.61	1.81	2.79	2.56	5.12	4.77	3.73	1.59	---	---	3.26	---	3.79	3.25	4.48	1.52	2.12	2.37	3.39	2.34	3.84	2.47	3.13	---	4.23	3.60
CG10357	0.83	---	1.10	0.00	0.00	0.00	0.00	0.00	0.00	0.00	0.00	0.00	0.00	0.00	0.00	0.00	0.00	0.00	0.00	0.00	0.00	0.00	0.00	0.00	0.00	0.00	0.00	15.40	8.95	1.37	4.42	---	---	0.00	---	0.00	0.00	0.00	0.00	0.00	0.00	0.00	0.00	0.00	0.00	0.00	---	0.00	0.00
CG10359	0.00	---	0.00	0.00	0.00	0.00	0.00	0.00	0.00	0.00	0.00	0.00	0.00	0.00	0.00	0.00	0.00	0.00	0.00	0.00	0.00	0.00	0.00	0.00	0.00	0.00	0.00	2.20	0.33	0.00	0.00	---	---	0.00	---	0.00	0.00	0.00	0.00	0.00	0.00	0.00	0.00	0.00	0.00	0.00	---	0.00	0.00
CG10361	0.00	---	0.00	0.00	0.49	0.00	0.00	0.00	0.00	0.00	0.00	0.00	0.00	0.00	0.00	0.00	0.00	0.00	0.00	0.00	0.00	0.00	0.00	0.00	0.00	0.00	0.00	0.00	0.00	0.00	0.00	---	---	0.00	---	1.03	0.00	0.00	0.00	0.00	0.00	0.00	0.00	0.00	0.00	0.00	---	0.00	0.00
CG10362	0.00	---	0.00	0.00	0.00	0.00	0.00	0.00	0.00	0.00	0.00	0.00	0.00	0.00	0.00	0.00	0.00	0.00	0.21	0.00	0.00	0.00	0.00	0.00	0.00	0.00	0.00	0.00	0.00	0.00	0.00	---	---	0.00	---	0.00	0.00	0.00	0.00	0.00	0.00	0.00	0.00	0.00	0.00	0.00	---	0.00	0.00
CG10365	10.05	---	13.12	7.03	7.34	8.99	10.06	8.40	5.65	7.33	8.66	10.82	7.59	7.14	9.57	10.52	7.55	12.46	6.73	10.09	9.09	7.36	5.43	5.04	7.25	9.57	10.42	18.38	15.54	9.36	5.47	---	---	4.35	---	8.61	7.51	5.57	9.01	4.85	8.68	11.49	8.96	6.38	5.84	7.61	---	5.01	4.58
CG10366	5.92	---	6.45	11.21	7.22	6.83	3.94	2.29	7.18	6.41	4.59	7.40	3.44	7.10	6.32	3.43	6.44	8.32	10.66	5.28	2.66	7.10	5.05	9.09	4.65	10.50	6.29	20.43	8.18	16.59	14.48	---	---	9.68	---	10.20	7.07	11.92	8.08	8.61	9.29	7.95	9.90	12.43	10.75	10.99	---	9.17	12.28
CG10375	101.08	---	130.47	128.71	89.65	142.68	118.94	119.30	117.51	112.53	117.52	116.33	117.13	132.51	106.80	129.74	130.49	141.01	138.74	117.98	115.21	129.50	86.90	115.85	120.29	132.18	119.55	128.83	117.10	142.12	118.37	---	---	123.54	---	101.63	138.00	123.67	118.56	119.24	102.81	91.38	99.81	117.11	153.19	118.20	---	93.69	111.48
CG10376	28.55	---	39.79	27.00	27.58	27.25	29.92	31.08	35.08	31.74	29.78	31.11	32.76	34.05	27.83	33.50	35.77	34.18	41.75	44.75	21.22	38.65	39.24	45.81	42.99	32.03	28.81	59.03	34.61	41.71	38.93	---	---	31.17	---	42.00	40.97	35.68	30.37	33.25	41.60	26.32	35.58	33.48	34.18	38.49	---	34.98	41.39
CG10383	8.21	---	10.85	7.94	8.42	9.91	9.13	9.25	8.98	8.55	10.41	10.86	10.96	6.43	9.69	10.64	7.52	10.72	6.12	7.60	7.11	8.46	10.88	10.53	11.22	11.11	12.18	5.15	5.03	3.30	6.56	---	---	6.94	---	8.07	10.19	7.45	9.71	3.20	7.50	7.26	7.47	8.69	5.30	6.07	---	4.27	6.41
CG10384	0.00	---	0.22	0.00	0.00	0.00	0.00	0.00	0.00	0.00	0.13	0.00	0.54	0.00	0.00	0.00	0.00	0.00	0.13	0.00	0.00	0.00	0.00	0.00	0.00	0.00	0.00	0.00	0.00	0.00	0.00	---	---	0.00	---	0.14	0.00	0.00	0.00	0.00	0.42	0.52	0.00	0.00	0.00	0.00	---	0.00	0.00
CG10395	10.69	---	56.15	68.54	24.92	62.26	64.28	65.20	53.58	49.95	51.65	49.98	56.30	70.47	58.04	50.53	60.62	62.51	55.16	71.11	56.98	63.04	74.22	78.44	52.67	60.77	75.19	54.03	47.96	45.37	62.64	---	---	31.11	---	40.19	36.08	46.48	45.64	40.08	49.20	44.57	39.21	45.09	49.79	44.16	---	31.57	45.68
CG10396	0.00	---	3.42	1.31	2.08	1.06	1.06	1.24	0.75	0.00	1.13	1.17	0.00	2.20	0.69	2.77	0.00	0.00	0.52	0.00	0.00	0.52	0.00	1.72	0.45	0.00	1.47	4.20	1.71	1.11	0.00	---	---	0.00	---	1.59	0.00	0.00	0.00	2.42	0.56	0.00	4.17	0.00	1.38	0.72	---	1.27	1.77
CG10399	0.00	---	1.43	6.46	1.28	1.08	1.27	1.50	1.92	3.55	0.68	3.80	2.76	1.79	3.41	2.64	4.70	1.49	0.83	2.50	5.47	6.43	5.31	2.98	1.10	1.51	3.53	3.02	1.46	0.55	2.82	---	---	0.00	---	2.36	2.63	0.80	1.07	1.15	3.45	1.12	1.52	2.67	3.94	4.53	---	1.67	4.38
CG10405	3.13	---	7.96	2.24	3.17	0.65	3.71	1.93	1.11	3.14	2.37	0.26	1.74	1.17	1.41	3.27	4.14	1.67	2.44	2.96	1.33	3.04	4.44	3.06	1.47	3.55	2.67	3.74	5.96	2.66	2.03	---	---	3.51	---	1.34	1.90	4.84	4.32	6.26	0.89	3.27	1.64	1.58	1.14	4.68	---	3.40	2.46
CG10407	8.02	---	3.90	4.03	6.57	8.69	5.07	3.87	8.28	6.40	12.89	10.24	6.31	5.29	4.95	13.21	5.32	10.86	3.80	3.87	2.87	3.77	5.85	3.79	9.21	3.29	15.06	5.09	2.38	3.03	2.97	---	---	3.18	---	4.10	4.58	6.83	6.15	6.05	5.37	6.56	7.80	6.18	3.72	6.08	---	6.97	5.40
CG1041	25.51	---	26.42	33.24	26.24	34.12	30.48	23.78	26.66	28.41	25.12	22.82	31.45	27.87	29.27	25.43	25.62	28.49	28.31	34.01	29.89	25.80	30.53	29.47	26.14	22.26	24.06	26.07	31.67	31.41	27.20	---	---	24.97	---	31.33	35.45	36.40	27.18	32.63	29.84	22.31	32.82	32.34	21.85	30.60	---	35.18	23.26
CG10413	42.13	---	32.34	44.24	36.54	45.81	39.31	31.68	42.36	41.09	48.05	54.83	55.68	45.06	45.60	52.18	52.63	51.96	41.12	36.60	36.36	38.74	42.99	37.88	53.41	47.42	39.16	40.45	48.83	48.11	56.38	---	---	54.03	---	52.84	45.09	55.75	52.48	50.11	44.93	35.66	56.86	52.27	58.52	49.52	---	64.37	50.10
CG10417	145.06	---	213.64	212.57	156.68	253.52	226.40	236.75	233.69	206.63	259.42	253.70	234.60	268.63	223.27	202.51	266.40	287.18	263.69	226.78	88.10	237.06	240.59	296.42	268.95	218.95	232.99	260.22	275.67	304.34	339.00	---	---	255.91	---	306.30	314.45	320.05	312.83	223.12	308.95	241.72	297.92	289.36	280.77	256.73	---	238.60	301.58
CG10418	122.58	---	163.26	197.03	130.13	151.04	111.80	110.70	114.81	161.28	106.69	93.37	126.74	143.46	140.50	137.52	147.21	143.25	130.71	162.42	279.25	219.49	163.76	156.84	117.84	185.44	103.33	89.60	131.89	157.00	201.22	---	---	134.67	---	117.03	109.96	124.48	160.69	144.11	103.56	246.04	117.49	114.25	150.21	136.35	---	104.64	129.28
CG10420	10.42	---	5.77	4.10	6.24	2.55	3.87	3.95	5.72	4.37	3.43	2.45	3.94	3.09	3.69	2.90	3.87	4.16	3.69	5.00	4.84	6.35	1.46	2.20	4.89	3.13	1.59	6.54	5.10	4.54	3.33	---	---	1.39	---	2.35	2.20	2.65	1.18	3.12	2.73	2.62	4.90	4.47	1.06	1.85	---	2.34	3.34
CG10424	91.11	---	119.91	132.24	87.31	109.48	99.22	151.56	106.51	114.34	105.03	96.84	91.07	173.33	127.03	112.86	162.52	142.15	160.20	178.07	187.39	175.75	112.61	152.69	111.66	143.22	123.13	153.83	128.79	150.92	144.06	---	---	134.71	---	160.04	144.13	171.58	131.19	160.38	112.10	146.85	142.57	129.01	157.15	142.02	---	103.40	155.09
CG10425	12.09	---	24.19	28.03	21.05	33.60	20.01	20.55	22.82	26.86	27.33	16.72	26.81	25.98	25.33	21.51	18.59	30.04	23.80	33.95	52.69	17.95	32.78	28.18	25.22	32.22	33.67	19.27	24.75	16.47	22.03	---	---	24.98	---	18.48	22.95	26.28	28.10	24.61	17.16	27.08	19.02	25.48	25.99	25.76	---	24.60	23.25
CG10426	1.08	---	0.90	0.54	0.47	0.34	0.15	0.46	1.31	1.31	0.80	0.94	1.01	0.35	0.56	1.19	0.32	0.00	0.32	0.66	0.00	0.58	0.83	0.32	1.15	0.00	0.71	2.97	0.24	1.51	0.59	---	---	3.92	---	1.56	3.50	2.43	2.23	1.31	3.19	2.16	2.38	1.87	3.39	2.68	---	2.87	2.00
CG10428	12.92	---	14.25	18.66	16.31	20.83	17.38	14.28	25.78	20.35	20.07	23.81	21.67	17.98	27.77	19.06	15.80	22.61	11.86	14.17	16.03	16.50	20.52	13.49	20.96	16.93	30.04	15.01	10.49	11.98	6.91	---	---	11.17	---	17.56	16.01	12.94	13.08	15.94	17.16	19.31	17.93	15.44	14.35	22.79	---	16.43	14.69
CG10431	2.29	---	2.87	5.21	3.71	4.60	7.73	3.89	7.13	7.34	3.82	7.93	4.76	2.58	2.43	4.84	4.18	4.69	5.82	1.51	1.06	2.37	4.79	3.93	5.15	2.76	5.20	9.43	12.65	14.07	8.76	---	---	6.09	---	12.25	9.06	5.30	11.92	7.24	8.89	7.08	8.80	9.29	8.32	7.77	---	10.12	4.43
CG10433	0.00	---	0.00	0.00	0.00	0.00	0.00	0.00	0.00	0.00	0.00	0.00	0.00	0.00	0.00	0.00	0.00	0.00	0.00	0.00	0.00	0.00	0.00	0.17	0.00	0.00	0.00	0.00	0.00	0.00	0.00	---	---	0.00	---	0.00	0.00	0.00	0.00	0.00	0.00	0.00	0.00	0.00	0.00	0.00	---	0.20	0.00
CG10435	23.18	---	31.90	27.04	34.55	32.59	34.70	26.41	30.49	30.59	20.01	29.09	28.53	25.62	24.59	25.96	32.32	27.96	27.72	26.55	29.52	31.82	25.41	33.28	31.94	36.34	34.27	29.76	35.83	28.31	24.75	---	---	26.57	---	28.09	25.52	29.71	24.77	30.77	17.67	24.13	29.98	17.99	23.29	24.63	---	27.65	25.60
CG10440	0.00	---	0.00	0.52	0.00	0.00	0.00	0.00	0.00	0.00	0.00	0.00	0.35	0.00	0.00	0.00	0.00	0.00	0.00	0.00	0.00	0.00	0.00	0.00	0.00	0.00	0.00	0.00	0.50	0.00	0.00	---	---	0.00	---	0.00	0.00	0.00	0.13	0.00	0.14	0.00	0.00	0.00	0.00	0.00	---	0.00	0.00
CG10444	1.71	---	1.92	4.63	7.27	6.26	13.18	7.01	6.35	7.58	11.46	7.46	13.97	10.73	6.68	9.01	9.11	7.98	10.28	11.96	4.32	10.03	10.08	5.81	9.40	3.76	9.99	8.32	9.47	1.68	6.15	---	---	9.46	---	8.02	7.93	9.47	9.15	13.60	8.93	13.17	9.54	7.92	13.72	10.57	---	11.93	9.63
CG10445	2.90	---	1.44	1.41	3.78	3.96	1.07	2.91	1.01	1.49	2.62	2.68	0.99	1.00	1.36	1.02	1.06	1.06	3.65	1.11	0.11	0.87	2.82	3.49	2.96	2.05	1.36	4.45	2.04	3.23	6.62	---	---	4.55	---	2.37	2.23	2.88	1.38	0.79	1.84	1.37	1.95	2.87	1.87	1.05	---	2.40	1.85
CG10459	0.00	---	0.00	0.00	0.00	0.00	0.18	0.00	0.00	0.00	0.00	0.00	0.00	0.30	0.00	0.00	0.00	0.00	0.00	0.00	0.00	0.00	0.00	0.00	0.00	0.00	0.00	0.00	1.18	0.00	0.00	---	---	0.00	---	0.00	0.00	0.00	0.00	0.00	0.00	0.00	0.00	0.00	0.00	0.00	---	0.00	0.00
CG10462	4.13	---	5.27	4.30	3.28	4.41	6.37	4.59	6.65	4.55	5.03	4.76	5.35	4.79	6.07	5.40	2.65	4.48	6.04	4.99	1.11	3.74	3.07	3.78	6.72	4.12	6.70	6.61	5.68	7.96	7.93	---	---	6.33	---	5.45	5.30	8.15	6.54	6.32	5.72	3.31	7.33	7.08	7.09	9.91	---	6.12	5.78
CG10463	13.32	---	16.62	22.43	13.13	19.41	12.88	17.78	18.22	12.80	15.52	11.20	18.41	11.04	9.98	12.36	13.01	18.29	16.71	12.95	9.37	15.15	19.26	16.36	17.32	19.61	16.24	26.17	25.19	23.52	28.83	---	---	22.01	---	19.54	20.10	26.22	10.77	24.27	15.20	19.76	18.24	19.85	18.68	13.66	---	15.85	20.36
CG10465	116.48	---	198.81	219.62	142.54	235.64	204.76	209.28	203.99	182.06	202.92	190.50	202.71	230.94	205.91	199.73	216.54	188.50	202.03	182.22	223.36	228.00	214.08	231.69	203.12	212.70	201.66	155.52	197.15	153.02	217.14	---	---	214.57	---	187.01	173.34	184.93	183.36	162.39	190.31	193.54	151.76	181.74	169.42	165.99	---	162.00	175.57
CG10466	39.05	---	65.02	51.26	27.95	48.72	49.55	66.77	36.07	49.57	36.42	33.89	47.77	70.69	40.42	40.65	66.14	52.84	52.19	64.17	45.72	72.75	56.55	83.18	46.31	66.07	58.11	57.60	53.71	56.38	66.90	---	---	56.33	---	42.38	73.27	61.75	64.11	67.34	51.49	70.22	43.96	58.04	70.86	52.39	---	33.05	52.22
CG10467	16.17	---	28.54	29.61	21.86	24.53	22.41	29.56	23.46	29.78	20.57	20.29	24.84	17.12	25.94	22.34	25.18	23.59	30.76	27.16	30.10	31.83	26.91	24.96	24.25	32.68	26.18	17.62	18.88	25.98	14.68	---	---	17.69	---	19.16	20.16	19.05	21.12	13.60	15.38	16.06	20.50	16.28	18.75	24.85	---	18.41	20.92
CG10469	1.41	---	2.43	7.32	2.43	2.44	7.87	2.71	4.08	3.52	5.78	5.05	3.74	1.23	4.88	5.30	2.87	4.06	3.59	2.98	0.00	3.59	1.50	3.61	3.35	0.97	2.31	7.70	3.35	2.89	4.64	---	---	5.60	---	7.35	4.15	1.36	5.89	5.30	4.34	3.54	4.73	7.78	3.48	3.09	---	5.14	4.50
CG10470	67.81	---	118.29	122.19	96.72	100.17	98.96	113.88	81.04	104.44	76.35	65.11	85.06	97.85	102.67	91.20	73.36	84.05	94.88	131.00	200.90	152.71	119.19	131.80	75.65	127.64	121.40	103.75	108.39	78.48	107.68	---	---	68.03	---	68.03	72.52	105.26	90.42	89.88	66.07	112.78	60.72	78.73	70.13	72.45	---	63.83	87.76
CG10472	0.00	---	0.00	0.00	0.44	0.00	0.00	0.00	0.17	0.81	0.00	0.85	0.00	0.00	0.00	0.00	0.00	0.00	0.99	0.00	0.00	0.70	0.00	0.99	0.00	0.72	0.27	0.00	0.00	0.00	0.00	---	---	0.00	---	0.36	0.00	0.00	0.35	0.00	0.00	1.33	0.00	0.00	0.00	0.00	---	0.65	0.00
CG10474	0.00	---	0.00	0.00	0.00	0.00	0.00	0.00	0.00	0.00	0.00	0.00	0.00	0.00	0.00	0.00	0.00	0.00	0.48	0.00	0.00	0.00	0.00	0.00	0.00	0.00	0.00	0.00	0.00	0.00	0.00	---	---	0.00	---	0.00	0.00	0.00	0.00	0.00	0.00	0.00	0.00	0.00	0.00	0.00	---	0.00	0.00
CG10476	0.00	---	0.00	0.00	0.00	0.00	0.00	0.00	0.00	0.00	0.00	0.00	0.00	0.00	0.00	0.00	0.00	0.00	1.61	0.00	0.00	0.00	0.00	0.42	0.00	0.00	0.00	0.00	0.00	0.00	0.00	---	---	0.00	---	0.00	0.00	0.00	0.00	0.00	0.00	0.00	0.00	0.00	0.00	0.00	---	0.00	0.00
CG10477	0.00	---	0.00	0.00	0.00	0.00	0.00	0.00	0.00	0.00	0.00	0.00	0.00	0.00	0.00	0.00	0.00	0.00	0.00	0.00	0.00	0.00	0.00	0.00	0.00	0.00	0.00	0.00	0.00	0.00	0.00	---	---	0.00	---	0.00	0.00	0.00	0.22	0.00	0.00	0.00	0.00	0.00	0.00	0.00	---	0.00	0.00
CG10479	0.00	---	7.39	8.11	10.72	20.61	33.29	33.18	30.53	13.18	4.93	11.71	8.71	10.56	14.84	26.84	20.02	34.89	33.98	10.92	4.46	1.70	8.64	4.53	7.39	6.06	3.60	17.06	41.80	31.58	9.65	---	---	22.88	---	23.51	13.31	6.76	10.65	18.26	9.56	13.37	15.61	17.65	33.04	23.63	---	7.42	5.61
CG10481	0.00	---	0.00	0.00	0.00	0.00	0.00	0.00	0.00	0.00	0.00	0.10	0.00	0.00	0.31	0.10	0.00	0.00	0.00	0.00	0.00	0.13	0.00	0.00	0.00	0.00	0.00	0.00	0.13	0.00	0.00	---	---	0.00	---	0.00	0.00	0.00	0.41	0.00	0.00	0.00	0.30	0.00	0.90	0.00	---	0.00	0.00
CG10483	0.00	---	0.00	0.00	0.00	0.00	0.00	0.00	0.00	0.00	0.00	0.00	0.00	0.00	0.00	0.00	0.00	0.00	0.00	0.00	0.00	0.00	0.00	0.00	0.00	0.00	0.00	0.00	0.00	0.00	0.88	---	---	0.00	---	0.00	0.00	0.00	0.00	0.00	0.00	0.00	0.00	0.00	0.00	0.00	---	0.00	0.00
CG10486	0.00	---	0.00	0.00	0.00	0.00	0.00	0.00	0.00	0.00	0.00	0.00	0.00	0.00	0.00	0.00	0.00	0.00	0.00	0.00	0.00	0.00	0.00	0.00	0.00	0.00	0.00	0.00	0.00	0.00	0.22	---	---	0.00	---	0.00	0.00	0.00	0.00	0.00	0.00	0.00	0.00	0.00	0.00	0.00	---	0.00	0.00
CG10492	10.23	---	1.34	1.21	8.81	8.06	10.45	2.43	7.29	6.91	8.63	10.52	6.91	2.44	6.05	8.01	4.21	6.98	1.92	2.33	3.01	1.89	4.71	3.79	9.08	3.24	7.45	6.53	2.95	4.18	4.42	---	---	5.70	---	5.19	8.66	5.91	5.27	6.01	8.19	3.74	10.54	5.04	3.14	4.75	---	6.53	6.33
CG10494	19.75	---	13.45	11.89	9.88	10.06	11.77	13.99	7.26	10.08	8.40	6.32	7.99	9.39	11.35	5.51	7.89	3.83	6.64	9.28	2.49	6.02	8.29	8.61	12.15	15.22	3.35	20.70	23.36	15.75	5.11	---	---	18.24	---	12.38	14.14	9.89	10.23	11.39	10.63	14.77	8.39	11.21	5.78	6.27	---	9.99	8.94
CG10495	12.48	---	6.57	8.94	13.99	11.17	8.64	13.36	6.10	7.97	7.42	7.37	7.11	9.84	6.67	5.26	5.14	9.70	5.31	11.41	7.91	5.27	3.42	6.96	6.59	5.43	3.75	24.26	15.07	16.93	16.42	---	---	8.93	---	10.77	11.40	9.35	7.25	7.00	5.52	14.25	5.89	7.73	8.24	8.39	---	5.58	6.53
CG10505	1.76	---	0.65	0.53	0.07	0.24	0.00	0.06	0.00	0.05	0.10	0.11	0.27	0.18	0.18	0.03	0.10	0.33	0.20	0.25	0.12	0.11	0.41	0.04	0.16	0.05	0.26	0.00	0.05	0.12	0.00	---	---	0.35	---	0.00	0.19	0.10	0.00	0.10	0.11	0.00	0.14	0.13	0.32	0.14	---	0.04	0.00
CG10508	2.53	---	1.81	1.05	2.09	1.76	0.00	0.23	0.25	0.00	0.00	0.59	0.00	0.00	0.15	0.00	0.20	0.00	0.00	0.82	0.00	0.00	0.29	0.96	0.16	0.00	0.00	0.29	0.60	1.16	0.58	---	---	0.80	---	0.36	0.00	0.00	0.32	0.00	0.00	0.00	0.00	0.00	0.00	0.00	---	0.38	0.26
CG10510	0.00	---	1.29	0.61	0.55	0.31	0.00	0.00	0.00	0.00	0.00	0.00	0.11	0.00	0.00	0.10	0.00	0.00	0.00	0.00	0.00	0.00	0.00	0.00	0.00	0.00	0.00	1.31	0.17	0.00	0.00	---	---	0.00	---	0.00	0.00	0.00	0.00	0.00	0.00	0.00	0.00	0.00	0.00	0.00	---	0.00	0.00
CG10512	0.00	---	0.00	0.00	0.00	0.00	0.00	0.00	0.00	0.00	0.00	0.00	0.00	0.00	0.00	0.00	0.00	0.00	0.00	0.00	0.00	0.00	0.00	0.00	0.00	0.00	0.00	0.00	0.00	0.00	0.00	---	---	0.00	---	0.00	0.00	0.00	0.00	0.00	0.00	0.00	0.00	0.00	0.00	0.00	---	0.00	0.00
CG10513	0.00	---	0.00	0.00	0.00	0.00	0.00	0.00	0.00	0.00	0.00	0.00	0.00	0.00	0.00	0.00	0.00	0.00	0.00	0.00	0.00	0.00	0.00	0.00	0.00	0.00	0.00	0.00	0.00	0.00	0.00	---	---	0.00	---	0.00	0.00	0.00	0.00	0.00	0.00	0.00	0.00	0.00	0.00	0.00	---	0.00	0.00
CG10514	0.00	---	0.00	0.00	0.00	0.00	0.00	0.00	1.21	0.00	0.00	0.00	0.00	0.00	0.00	0.00	0.00	0.00	0.00	0.00	0.00	0.00	0.00	0.00	0.00	0.00	0.00	0.00	0.00	0.00	0.00	---	---	0.00	---	0.00	0.00	0.00	0.00	0.00	0.00	0.00	0.00	0.00	0.00	0.00	---	0.00	0.00
CG10516	147.87	---	136.72	120.70	77.18	53.15	30.62	42.09	35.43	30.23	19.54	23.39	23.20	20.56	29.47	23.26	24.95	20.71	22.98	31.25	18.02	22.39	24.28	24.30	28.43	29.56	27.50	164.40	137.26	96.30	79.11	---	---	32.56	---	30.35	40.74	34.94	22.33	26.11	26.97	21.29	20.40	32.15	27.49	29.26	---	19.93	22.76
CG10527	0.00	---	0.00	0.00	0.53	0.00	0.74	0.00	0.00	0.00	0.00	0.00	0.00	0.00	0.36	0.00	0.00	0.00	1.87	0.00	0.00	0.00	0.00	0.46	0.21	0.00	0.99	0.00	0.00	0.00	0.78	---	---	1.37	---	0.35	1.14	0.00	0.66	0.00	1.02	0.00	0.00	1.25	0.91	1.17	---	0.29	0.39
CG10543	0.54	---	2.95	2.49	2.18	2.39	2.84	2.18	3.17	2.63	3.01	5.02	2.90	1.94	3.97	3.72	2.41	2.92	2.19	2.69	0.69	2.10	2.61	2.58	1.97	1.33	4.45	3.04	1.95	3.01	1.31	---	---	2.79	---	1.94	1.70	1.88	1.64	1.46	3.14	1.65	2.37	3.30	2.81	2.82	---	2.54	2.77
CG10550	0.00	---	0.00	0.00	0.00	0.00	0.00	0.22	0.00	0.00	0.00	0.00	0.00	0.14	0.00	0.12	0.00	0.00	0.00	0.00	0.00	0.00	0.00	0.00	0.00	0.00	0.00	0.00	0.00	0.00	0.00	---	---	0.00	---	0.00	0.00	0.00	0.00	0.39	0.39	0.00	0.00	0.00	0.00	0.00	---	0.00	0.00
CG10553	10.48	---	14.70	7.63	0.18	0.00	0.17	0.00	0.00	0.00	0.00	0.00	0.00	0.00	0.00	0.00	0.00	0.00	0.00	0.00	0.00	0.00	0.00	0.00	0.00	0.00	0.00	0.00	1.21	2.92	1.58	---	---	0.00	---	0.00	0.00	0.00	0.00	0.00	0.00	0.00	0.00	0.00	0.00	0.00	---	0.00	0.00
CG10555	25.83	---	17.64	17.76	43.15	40.10	39.47	15.20	50.17	32.21	46.12	48.77	41.09	18.15	35.62	36.39	17.09	28.40	16.40	8.20	17.51	9.31	25.19	14.01	31.35	9.06	25.47	17.88	16.83	18.53	17.58	---	---	15.37	---	22.88	24.66	11.73	23.77	31.46	38.34	26.18	26.51	26.91	24.46	29.12	---	30.43	23.85
CG10559	0.00	---	0.00	0.00	0.00	0.00	0.00	0.00	0.00	0.00	0.00	0.00	0.00	0.00	0.78	0.00	0.00	0.34	0.00	0.00	0.00	0.00	0.00	0.00	0.13	0.00	0.00	0.00	0.00	0.00	0.00	---	---	0.00	---	0.00	0.00	0.00	0.00	0.00	0.00	0.00	0.00	0.00	0.00	0.00	---	0.00	0.00
CG10560	0.00	---	0.00	0.00	0.00	0.00	0.00	0.00	0.00	0.00	0.00	0.00	0.00	0.00	0.00	0.00	0.00	0.00	0.00	0.00	0.00	0.00	0.00	0.00	0.00	0.00	0.00	0.00	1.20	0.00	0.00	---	---	0.00	---	0.00	0.00	0.00	0.00	0.00	0.00	0.00	0.00	0.00	0.00	0.00	---	0.00	0.00
CG10561	1.88	---	1.75	1.47	0.00	0.72	0.00	0.31	0.33	0.00	0.35	0.96	0.00	0.10	0.00	0.00	0.00	0.00	0.27	0.00	0.00	0.14	0.00	1.29	0.63	0.00	0.00	0.00	0.67	0.00	0.33	---	---	0.00	---	0.28	0.15	0.75	0.87	0.00	0.00	0.00	0.34	0.00	0.00	0.00	---	0.00	0.00
CG10562	0.00	---	0.00	0.00	0.00	0.00	0.00	0.00	0.00	0.00	0.00	0.00	0.00	0.00	0.00	0.00	0.00	0.00	0.00	0.00	0.00	0.00	0.00	0.00	0.00	0.00	0.00	0.00	0.00	0.00	0.00	---	---	0.00	---	0.16	0.00	0.00	0.00	0.00	0.00	0.00	0.00	0.00	0.00	0.00	---	0.00	0.00
CG10565	309.01	---	332.38	339.42	319.44	368.35	365.30	371.24	341.50	322.04	357.40	336.94	344.40	340.55	347.27	316.57	344.20	397.10	395.31	371.20	245.12	325.15	372.58	387.64	361.69	356.30	318.26	316.66	363.73	383.74	373.59	---	---	326.65	---	401.83	336.26	358.68	398.37	377.96	348.63	351.23	360.59	344.12	328.42	359.43	---	387.40	353.20
CG10566	7.17	---	10.87	11.05	14.56	8.25	11.69	16.32	12.77	13.83	9.24	9.72	10.55	7.04	6.07	7.36	4.57	9.28	5.76	9.36	5.61	11.92	6.83	10.67	6.59	9.30	9.38	19.67	20.66	17.55	15.79	---	---	14.59	---	9.20	13.69	12.88	5.56	9.48	7.12	15.99	5.16	7.88	6.78	7.37	---	7.84	6.24
CG10570	0.00	---	0.00	0.00	0.00	2.19	10.86	7.57	4.01	0.00	0.00	0.00	0.00	0.00	0.00	0.00	0.00	0.00	0.00	0.00	0.00	0.00	0.00	0.00	0.00	0.00	0.00	0.00	0.00	0.00	0.00	---	---	7.80	---	0.00	0.00	0.00	0.00	0.00	0.00	0.00	0.00	0.00	0.00	0.00	---	0.00	0.00
CG10576	83.46	---	130.90	118.27	81.92	62.49	69.10	47.05	49.30	42.22	35.64	41.20	33.42	45.07	39.74	36.31	43.31	36.34	36.41	45.69	31.14	40.86	55.24	42.23	47.48	52.68	41.63	66.30	63.41	78.00	103.64	---	---	47.28	---	53.95	45.18	56.04	43.88	52.17	44.40	43.74	42.88	46.62	56.38	51.96	---	44.62	44.70
CG10581	7.58	---	9.91	12.17	4.19	8.84	7.93	2.18	3.44	1.92	1.20	1.79	2.39	1.34	0.76	1.53	3.75	2.73	4.94	2.57	1.47	3.22	2.22	3.41	0.98	1.96	2.16	3.23	3.65	5.36	4.77	---	---	3.94	---	3.24	1.40	0.00	3.46	0.00	4.17	0.00	0.84	2.37	0.00	0.87	---	1.74	5.84
CG10584	12.15	---	16.94	9.54	9.57	16.73	12.18	16.63	15.78	12.59	13.70	15.50	11.78	10.47	15.61	15.52	9.61	23.59	11.71	14.08	23.64	14.05	13.42	14.34	15.24	12.85	17.76	20.19	16.78	21.77	17.86	---	---	22.29	---	17.15	23.38	28.11	23.03	23.83	21.52	19.50	21.58	21.86	25.86	29.91	---	15.03	26.25
CG10585	34.55	---	17.97	22.67	21.11	21.19	24.74	16.24	18.74	16.42	14.53	18.76	19.17	15.47	17.95	14.81	15.18	10.11	13.72	17.05	26.67	15.78	19.32	15.94	24.19	18.34	19.36	30.12	11.97	18.87	16.62	---	---	15.32	---	18.29	18.35	16.72	17.07	17.83	16.47	16.19	13.61	20.03	17.61	10.93	---	15.94	13.83
CG10587	0.00	---	0.00	0.00	0.00	0.00	0.00	0.00	0.00	0.00	0.00	0.00	0.00	0.00	0.00	0.00	0.00	0.00	0.00	0.00	0.00	0.00	0.00	0.00	0.00	0.00	0.00	0.00	0.00	0.00	0.00	---	---	0.00	---	0.00	0.00	0.00	0.00	0.00	0.00	0.00	0.00	0.00	0.00	0.00	---	0.00	0.00
CG10588	0.00	---	0.00	0.00	0.00	0.00	0.00	0.00	0.00	0.00	0.00	0.00	0.00	0.00	0.00	0.00	0.00	0.00	0.00	0.00	0.00	0.00	0.00	0.00	0.00	0.00	0.00	0.00	0.00	0.00	0.00	---	---	0.00	---	0.00	0.00	0.00	0.00	0.00	0.00	0.00	0.00	0.00	0.00	0.00	---	0.00	0.00
CG10589	0.00	---	0.00	0.00	0.00	0.00	0.00	0.00	0.00	0.00	0.00	0.00	0.00	0.00	0.00	0.00	0.00	0.00	0.00	0.00	0.00	0.00	0.00	0.00	0.00	0.00	0.00	0.00	0.00	0.00	0.00	---	---	0.00	---	0.00	0.00	0.00	0.00	0.00	0.00	0.00	0.00	0.00	0.00	0.00	---	0.00	0.00
CG10590	84.95	---	63.42	67.61	73.82	67.19	67.99	64.77	63.36	81.05	74.85	79.40	69.20	64.08	80.03	70.90	61.22	65.87	59.65	55.58	67.12	52.07	79.85	62.23	76.38	57.31	71.70	90.56	79.52	80.45	90.01	---	---	78.67	---	81.05	73.02	75.75	72.16	69.59	77.86	76.91	83.19	75.12	66.91	73.63	---	76.66	70.02
CG10591	2.72	---	0.00	0.00	0.00	0.00	0.00	0.00	0.64	0.00	0.00	0.00	0.48	0.00	0.00	0.00	0.00	0.00	0.00	0.60	0.00	0.00	0.00	0.00	0.00	0.00	0.00	0.00	0.00	0.00	0.00	---	---	0.00	---	0.00	0.00	0.00	1.23	0.58	0.00	0.00	0.00	0.00	0.00	0.76	---	0.00	0.00
CG10592	10.27	---	3.14	1.88	1.26	0.18	1.15	3.66	1.71	6.05	2.14	2.71	2.03	0.84	2.53	1.57	0.67	3.90	0.17	1.37	1.66	1.05	0.37	0.00	0.62	3.39	1.54	12.19	5.84	8.11	8.10	---	---	3.81	---	6.31	10.67	6.96	1.93	3.22	5.22	1.94	1.08	5.18	4.47	5.09	---	2.32	0.77
CG10597	0.00	---	0.00	0.00	0.00	0.00	0.00	0.00	0.00	0.00	0.00	0.00	0.00	0.00	0.00	0.00	0.00	0.00	0.00	0.00	0.00	0.00	0.00	0.00	0.00	0.00	0.00	0.00	0.00	0.00	0.00	---	---	0.00	---	0.00	0.00	0.00	0.00	0.00	0.00	0.00	0.00	0.00	0.00	0.00	---	0.00	0.00
CG10598	0.00	---	0.00	0.00	0.00	0.00	0.00	0.00	0.00	0.00	0.00	0.00	0.00	0.41	0.00	0.00	0.00	0.00	0.00	0.00	0.00	0.00	0.00	0.00	0.00	0.00	0.00	0.00	0.00	0.00	0.00	---	---	0.00	---	0.00	0.00	0.00	0.00	0.00	0.00	0.00	0.00	0.00	0.00	0.00	---	0.00	0.00
CG10600	14.80	---	13.90	14.05	17.03	16.07	14.83	14.36	19.27	19.51	14.96	16.56	11.06	6.78	11.05	14.02	8.79	11.40	11.01	9.14	4.17	6.95	11.96	14.68	10.42	9.09	10.85	19.78	17.72	20.84	16.84	---	---	17.43	---	15.49	12.03	14.98	13.64	17.54	14.36	9.02	11.26	10.72	11.56	12.87	---	12.84	8.27
CG10602	65.79	---	106.17	90.10	83.57	104.12	90.52	111.71	93.13	101.77	97.53	111.48	114.40	118.39	110.64	110.93	116.72	131.56	104.44	112.92	111.80	103.07	132.52	117.08	125.51	115.87	128.05	95.60	103.30	96.01	100.19	---	---	91.22	---	120.76	111.02	100.66	121.92	107.17	104.27	126.03	121.56	116.40	117.03	120.40	---	122.36	119.09
CG10616	1.85	---	1.69	2.31	6.51	2.90	0.56	2.16	1.67	4.49	1.30	1.54	2.61	1.54	4.39	2.58	1.28	3.45	1.23	1.90	1.37	1.32	2.94	2.14	2.34	2.92	4.62	13.87	8.88	9.45	2.11	---	---	11.26	---	9.03	7.22	7.23	6.51	4.90	7.56	3.23	4.50	6.36	3.74	3.03	---	5.18	5.28
CG10621	0.00	---	0.00	0.00	0.25	0.00	0.00	0.75	0.00	0.00	0.53	0.44	0.00	0.00	0.00	0.12	0.00	0.00	0.21	0.00	0.00	0.00	0.00	0.00	0.00	0.00	0.54	0.00	0.00	0.92	0.00	---	---	0.00	---	0.00	0.00	0.99	0.46	0.00	0.00	0.00	0.28	0.00	1.74	0.83	---	0.16	0.00
CG10623	1.29	---	1.90	0.29	1.11	0.00	0.00	0.00	0.94	0.87	0.10	1.12	0.96	0.00	0.21	0.43	0.00	0.00	0.52	0.50	0.00	0.00	0.00	0.24	0.00	0.73	1.06	1.75	0.00	1.09	0.85	---	---	0.00	---	0.00	0.36	1.27	0.37	0.00	0.57	0.00	0.67	0.00	0.46	0.46	---	0.00	0.20
CG10625	0.00	---	0.00	0.00	0.00	0.00	0.00	0.00	0.00	0.00	0.00	0.00	0.00	0.91	0.00	0.00	0.13	0.00	0.00	0.00	0.00	0.00	0.00	0.00	0.00	0.00	0.00	0.00	0.00	0.00	0.40	---	---	0.00	---	0.00	0.00	0.00	0.00	0.00	0.00	0.31	0.00	0.00	0.00	0.00	---	0.00	0.00
CG10628	19.63	---	16.83	23.15	24.74	27.78	17.23	35.12	19.67	24.13	21.47	20.52	19.66	21.77	26.42	29.59	27.77	25.85	25.70	24.49	33.72	23.21	25.14	20.77	21.78	24.86	27.18	23.24	21.18	17.57	18.93	---	---	22.57	---	16.52	19.85	19.96	24.36	11.59	19.80	18.91	18.32	13.34	24.24	15.54	---	23.11	14.83
CG10631	0.07	---	0.33	0.73	0.32	0.30	0.88	0.13	0.36	0.43	0.88	0.55	0.13	0.36	0.09	0.44	0.29	0.08	0.29	0.22	0.07	0.18	0.20	0.11	0.29	0.32	0.42	0.50	0.35	0.27	0.68	---	---	0.08	---	0.06	0.26	0.18	0.38	0.30	0.27	0.28	0.45	0.29	0.10	0.30	---	0.21	0.35
CG10635	60.47	---	69.17	84.70	47.47	57.10	64.92	60.26	59.27	51.83	37.70	42.94	46.15	49.77	47.80	54.43	57.27	52.77	41.63	63.68	52.01	54.64	48.79	67.62	61.51	82.72	70.60	64.85	77.62	41.99	84.19	---	---	67.87	---	70.84	54.98	50.12	55.38	57.19	44.83	53.77	64.85	47.94	55.26	64.13	---	35.16	51.66
CG10638	24.96	---	30.77	31.84	29.50	37.19	36.40	33.30	27.76	31.49	24.21	24.26	29.47	22.64	38.16	31.38	25.38	20.89	28.71	34.49	40.73	34.54	35.01	25.37	22.45	35.79	36.79	44.39	43.59	34.74	36.79	---	---	22.42	---	30.75	31.33	36.54	27.25	52.45	27.14	33.48	41.18	37.90	31.11	44.32	---	33.72	38.30
CG10639	10.37	---	18.23	12.99	9.91	11.57	9.77	11.11	9.01	7.00	11.03	10.24	10.92	7.78	8.29	7.17	9.67	10.34	13.32	6.91	2.45	7.33	11.97	9.70	10.72	8.53	16.16	16.56	34.53	15.25	18.30	---	---	18.53	---	16.56	8.93	15.32	9.54	12.20	16.78	12.61	11.94	13.72	12.20	13.37	---	16.36	15.99
CG10646	6.44	---	3.38	14.86	10.35	5.51	10.16	5.83	10.95	10.05	10.58	8.58	8.82	9.74	8.41	9.19	8.39	7.68	13.32	12.45	9.89	11.51	10.19	10.15	10.47	13.73	22.48	3.33	15.03	5.80	9.23	---	---	8.99	---	16.09	14.26	11.65	13.50	11.26	7.21	11.46	7.40	5.24	7.40	6.65	---	8.85	6.63
CG10650	0.00	---	0.00	0.00	0.00	0.00	0.00	0.30	0.00	0.00	0.00	0.00	0.11	0.00	0.40	0.21	0.28	0.00	0.00	0.00	0.00	0.00	0.00	0.61	0.00	0.00	0.00	0.00	0.00	0.00	0.00	---	---	0.00	---	0.00	0.00	0.00	0.00	0.00	0.00	0.00	0.00	0.00	0.00	0.00	---	0.00	0.00
CG10651	0.00	---	0.00	0.00	0.00	0.00	0.00	0.33	0.18	0.00	0.00	0.00	0.00	0.21	0.00	0.00	0.00	0.00	0.00	0.00	0.00	0.31	0.00	0.24	0.00	0.00	0.00	0.00	0.00	0.00	0.00	---	---	0.00	---	0.00	0.00	0.38	0.00	0.00	0.00	0.00	0.00	0.35	0.00	0.00	---	0.00	0.00
CG10654	0.00	---	0.37	0.00	0.57	0.37	1.19	3.52	0.22	0.36	0.88	2.44	0.59	2.98	0.53	1.38	0.62	0.92	0.63	1.58	2.11	0.59	2.54	2.07	1.53	3.84	1.31	2.16	0.17	0.00	3.87	---	---	0.00	---	0.67	2.44	0.00	1.31	0.79	3.25	0.88	2.41	2.59	2.28	0.59	---	1.25	1.67
CG10657	0.00	---	0.00	0.00	0.33	0.10	0.00	0.00	0.00	0.00	0.00	0.00	0.00	0.74	0.41	0.00	0.00	0.00	0.00	0.53	0.00	0.00	0.00	0.00	0.00	0.18	0.00	0.00	0.00	0.00	0.00	---	---	0.00	---	0.00	0.00	0.00	0.00	0.36	0.00	0.00	0.00	0.00	0.00	0.00	---	0.27	0.00
CG10659	0.00	---	0.00	0.00	0.00	0.00	0.00	0.00	0.00	0.00	0.00	0.00	0.00	0.00	0.00	0.00	0.00	0.00	0.00	0.00	0.00	0.00	0.00	0.00	0.00	0.00	0.00	0.00	0.00	0.00	0.00	---	---	0.00	---	0.00	0.00	0.00	0.00	0.00	0.00	0.00	0.00	0.00	0.00	0.00	---	0.00	0.00
CG10660	0.00	---	0.00	0.00	0.00	0.00	0.00	0.00	0.00	0.00	0.00	0.00	0.11	0.00	0.00	0.00	0.00	0.00	0.00	0.00	0.00	0.00	0.00	0.00	0.00	0.00	0.00	0.00	0.00	0.00	0.00	---	---	0.00	---	0.00	0.00	0.00	0.00	0.00	0.00	0.00	0.00	0.00	0.00	0.00	---	0.00	0.00
CG10663	0.77	---	0.00	0.12	0.18	2.89	1.73	3.15	4.53	3.07	3.72	5.02	2.73	2.42	4.47	4.71	1.88	4.54	3.33	1.96	1.61	2.34	1.94	1.65	1.81	2.57	0.86	0.43	0.63	1.60	1.49	---	---	2.07	---	3.35	5.77	5.01	7.79	6.25	6.80	5.48	4.57	5.92	5.04	5.64	---	2.74	4.61
CG10669	0.94	---	3.16	2.71	2.76	1.77	0.89	0.93	3.92	2.15	1.63	3.49	1.42	1.57	1.95	1.97	1.34	2.19	2.76	3.88	1.36	1.13	4.32	1.58	3.61	1.76	3.39	6.77	4.74	3.27	1.40	---	---	1.85	---	4.08	2.60	2.79	3.51	2.13	3.00	1.25	2.83	1.90	2.10	1.94	---	3.06	1.38
CG10671	4.22	---	5.38	3.02	6.55	8.56	6.77	6.97	7.38	4.40	5.05	7.00	6.54	3.76	6.45	7.01	6.26	3.66	7.02	3.81	8.62	4.01	10.61	7.70	7.74	8.03	5.76	9.91	5.03	9.03	6.21	---	---	1.65	---	10.38	8.67	6.67	9.43	7.96	11.11	6.19	8.56	8.14	9.74	4.94	---	5.39	8.81
CG10672	79.48	---	99.34	97.08	60.76	76.75	74.34	102.47	81.24	77.21	63.62	74.75	85.64	107.03	74.78	79.13	92.33	72.06	83.13	107.49	146.98	95.04	63.43	101.27	78.11	116.02	69.54	102.59	79.53	76.27	119.61	---	---	84.86	---	97.76	83.24	73.91	87.70	84.28	69.79	88.52	87.67	91.74	81.08	93.71	---	68.06	97.58
CG10674	33.64	---	36.18	42.45	28.53	34.75	30.03	34.11	25.35	38.10	22.33	34.80	31.59	44.09	37.25	33.34	41.31	36.15	40.63	38.10	71.82	54.64	45.70	42.23	34.73	46.80	45.34	31.42	43.44	50.75	43.58	---	---	38.05	---	32.81	34.70	24.31	21.88	52.89	21.41	28.45	31.64	32.19	27.90	28.90	---	21.00	22.64
CG10680	0.00	---	0.00	0.00	0.22	0.00	0.00	0.00	0.00	0.00	0.00	0.00	0.00	0.00	0.00	0.00	0.00	0.00	0.00	0.00	0.00	0.00	0.00	0.00	0.00	0.00	0.00	0.00	0.00	0.00	0.00	---	---	0.00	---	0.00	0.00	0.00	0.00	0.00	0.00	0.00	0.00	0.00	0.00	0.00	---	0.00	0.00
CG10681	0.00	---	0.00	5.38	1.70	1.37	2.11	2.55	1.44	1.23	1.48	2.70	2.04	0.53	0.92	1.22	0.37	4.81	0.73	3.90	5.45	2.65	4.17	1.46	1.20	1.13	1.31	0.00	0.73	0.75	2.68	---	---	6.39	---	3.27	2.73	6.10	1.19	2.29	1.60	2.79	1.86	0.96	0.94	3.50	---	2.13	0.80
CG10688	2.14	---	8.08	2.16	1.22	2.21	1.71	3.99	1.61	3.04	4.87	1.90	5.00	3.01	2.79	3.20	3.83	2.40	1.89	1.19	9.26	1.59	4.45	4.14	2.36	8.33	4.59	3.33	0.00	0.00	1.92	---	---	0.81	---	2.00	2.99	1.19	1.66	0.00	5.38	1.51	3.55	5.77	4.15	5.61	---	3.16	2.21
CG10694	0.00	---	0.00	0.00	0.00	0.00	1.37	0.00	0.57	0.65	0.59	0.00	0.21	0.41	0.00	0.80	0.56	0.00	0.28	0.00	0.00	0.00	2.06	0.00	0.00	0.00	0.00	0.89	3.46	0.56	0.00	---	---	0.00	---	0.54	0.00	0.71	1.21	0.00	1.23	0.00	1.75	0.00	1.39	0.76	---	1.25	0.90
CG10700	0.00	---	0.00	0.00	0.00	0.00	0.00	0.00	0.00	0.00	0.00	0.00	0.10	0.00	0.00	0.00	0.00	0.00	0.00	0.00	0.00	0.00	0.00	0.00	0.00	0.14	0.00	0.00	0.00	0.00	0.00	---	---	0.00	---	0.00	0.00	0.00	0.00	0.00	0.00	0.00	0.00	0.00	0.00	0.00	---	0.00	0.00
CG10702	30.16	---	24.49	26.19	35.75	36.64	30.49	30.15	29.30	27.04	37.13	38.59	33.02	27.65	36.67	29.40	32.67	34.28	34.21	29.37	15.23	23.58	34.51	36.60	30.41	35.85	38.54	22.75	24.10	24.02	30.36	---	---	19.19	---	26.59	24.06	24.34	21.04	18.10	20.37	18.88	27.56	23.45	24.83	25.31	---	20.23	26.76
CG10710	0.00	---	0.00	0.00	0.00	0.00	0.00	0.00	0.18	0.00	0.19	0.00	0.00	0.00	0.00	0.00	0.32	0.00	0.00	0.00	0.00	0.00	0.12	0.00	0.23	0.00	0.18	0.76	0.00	0.00	0.00	---	---	0.00	---	0.00	0.61	0.00	0.00	0.00	0.00	0.00	0.00	0.00	0.00	0.13	---	0.00	0.00
CG10713	0.00	---	0.00	0.00	0.00	0.00	0.00	0.00	0.00	0.00	0.00	0.00	0.00	0.06	0.00	0.00	0.00	0.00	0.00	0.00	0.00	0.00	0.00	0.00	0.00	0.00	0.00	0.00	0.00	0.00	0.00	---	---	0.00	---	0.00	0.00	0.00	0.00	0.00	0.00	0.00	0.00	0.00	0.00	0.00	---	0.00	0.00
CG10721	5.23	---	12.19	19.23	8.56	17.52	12.13	14.28	12.10	10.62	20.77	12.56	13.08	18.45	9.69	16.77	12.57	16.83	13.55	9.91	23.35	9.03	11.26	19.85	15.32	22.33	15.95	16.51	17.24	15.38	11.30	---	---	9.87	---	17.70	11.75	11.88	18.78	7.78	14.25	9.96	14.90	20.56	12.10	18.93	---	13.52	14.98
CG10725	0.00	---	0.00	0.00	0.00	0.00	0.00	0.00	0.00	0.00	0.00	0.00	0.00	0.00	0.00	0.00	0.00	0.00	0.00	0.00	0.00	0.00	0.00	0.00	0.00	0.00	0.00	0.00	0.00	0.00	0.00	---	---	0.00	---	0.00	0.00	0.00	0.00	0.00	0.00	0.00	0.00	0.00	0.00	0.00	---	0.00	0.00
CG10730	1.27	---	2.95	0.12	1.63	1.47	0.26	1.11	0.54	0.89	0.38	0.52	0.38	0.51	0.34	0.09	0.14	0.44	0.42	0.14	0.00	0.00	0.16	0.00	0.00	0.00	0.74	0.00	0.41	0.00	1.66	---	---	0.55	---	0.00	0.58	0.74	2.06	0.56	0.30	2.60	0.34	0.00	0.35	0.00	---	0.00	0.15
CG10731	4.26	---	18.52	16.07	12.90	20.63	18.01	17.24	15.91	13.47	14.78	12.66	16.83	12.81	25.27	14.01	13.68	8.65	21.32	20.72	31.91	25.48	13.02	18.07	16.41	40.38	16.07	6.09	9.50	9.40	7.78	---	---	5.51	---	10.70	10.34	17.92	13.14	12.07	11.24	14.35	15.14	19.30	16.94	19.23	---	9.77	15.30
CG10732	4.68	---	7.92	4.40	7.49	6.84	8.90	3.81	6.53	7.53	7.49	7.02	8.32	4.08	4.78	9.05	5.25	6.76	5.85	2.60	0.40	2.84	8.60	6.01	9.46	3.53	10.16	8.75	5.95	10.46	9.01	---	---	6.91	---	4.51	4.10	4.63	7.62	9.22	5.14	5.51	8.63	9.09	6.71	6.18	---	9.50	8.35
CG10734	0.00	---	0.82	0.00	0.00	0.17	0.00	0.69	0.00	0.35	0.35	0.20	0.00	0.00	0.00	0.00	0.21	0.25	0.00	0.00	0.92	0.00	0.00	0.00	2.09	0.00	0.00	0.00	0.24	0.00	0.00	---	---	0.00	---	0.00	0.00	0.22	0.47	0.00	0.00	0.00	0.00	0.22	0.00	0.32	---	0.62	0.00
CG10737	0.13	---	1.04	0.74	0.89	1.79	1.71	1.07	0.81	1.85	1.99	0.84	1.95	0.29	0.35	0.39	1.14	0.00	0.75	0.95	0.65	0.71	1.21	2.62	0.44	0.22	1.87	0.79	1.01	0.97	1.50	---	---	1.30	---	3.13	0.71	1.98	1.16	1.58	1.18	0.68	2.33	1.01	0.49	0.38	---	1.10	0.21
CG10738	0.76	---	0.00	0.00	0.52	0.24	0.18	0.17	0.49	0.00	0.68	0.04	0.10	0.11	0.00	0.00	0.05	0.10	0.00	0.87	0.00	0.05	0.00	0.00	0.19	0.00	0.00	0.25	0.00	0.00	0.12	---	---	0.41	---	0.31	0.81	0.36	0.26	0.30	0.60	0.76	0.06	0.12	0.39	0.39	---	0.06	0.39
CG1074	39.04	---	33.65	31.31	30.36	26.88	32.39	30.57	32.22	29.40	24.97	25.00	27.96	29.14	25.34	27.54	34.59	29.99	44.41	35.27	19.12	34.24	35.44	45.58	38.40	38.41	39.87	28.09	47.07	40.45	24.12	---	---	26.69	---	27.82	25.87	34.62	21.26	27.28	29.20	16.59	21.06	24.99	31.54	33.77	---	33.72	32.25
CG10747	6.74	---	8.06	9.71	12.17	14.89	10.90	15.54	12.33	13.40	13.25	13.13	17.02	11.53	17.35	9.67	13.27	6.32	12.20	12.24	15.53	15.16	17.50	14.41	16.92	7.74	13.98	13.47	10.04	11.07	13.58	---	---	11.88	---	5.36	9.49	15.33	9.44	12.53	10.14	5.75	11.10	16.64	8.59	11.62	---	12.27	11.69
CG10748	0.00	---	0.00	0.00	0.00	0.00	0.00	0.00	0.00	0.00	0.00	0.00	0.00	0.00	0.00	0.00	0.00	0.00	0.00	0.00	0.00	0.00	0.00	0.00	0.00	0.00	0.00	0.00	0.00	0.00	0.00	---	---	0.00	---	0.00	0.00	0.00	0.00	0.00	0.00	0.00	0.00	0.00	0.00	0.00	---	0.00	0.00
CG10749	0.00	---	0.00	0.00	0.00	0.00	0.00	0.00	0.00	0.00	0.00	0.00	0.00	0.00	0.00	0.00	0.00	0.00	0.00	0.00	0.00	0.00	0.00	0.00	0.00	0.00	0.00	0.00	0.00	0.00	0.00	---	---	0.00	---	0.00	0.00	0.00	0.00	0.00	0.00	0.00	0.00	0.00	0.00	0.00	---	0.00	0.00
CG10750	0.00	---	0.22	0.00	0.00	0.00	0.00	0.00	0.00	0.00	0.00	0.00	0.00	0.00	0.00	0.00	0.00	0.00	0.26	0.00	0.00	0.00	0.00	0.00	0.00	0.00	0.00	0.00	0.00	0.00	0.00	---	---	0.00	---	0.00	0.00	0.00	0.00	0.00	0.00	0.00	0.00	0.00	0.00	0.00	---	0.00	0.30
CG10752	0.00	---	0.00	0.00	0.00	0.00	0.00	0.00	0.00	0.00	0.00	0.00	0.00	0.00	0.00	0.00	0.00	0.00	0.00	0.00	0.00	0.00	0.00	0.00	0.00	0.00	0.00	0.00	0.00	0.00	0.00	---	---	0.00	---	0.00	0.00	0.00	0.00	0.00	0.00	0.00	0.00	0.00	0.00	0.00	---	0.00	0.00
CG10754	206.95	---	181.63	197.52	168.51	184.07	200.97	193.63	189.61	166.31	188.45	227.04	173.49	181.90	184.81	168.17	174.40	183.29	189.56	168.64	273.44	181.59	205.95	185.62	144.11	222.62	182.79	240.06	212.97	159.90	217.27	---	---	180.65	---	189.48	204.22	159.19	165.03	199.46	192.47	206.59	164.31	202.79	211.41	172.18	---	138.00	191.41
CG10761	0.00	---	0.00	0.00	0.00	0.00	0.00	0.00	0.00	0.00	0.00	0.00	0.00	0.00	0.56	0.00	0.00	0.00	0.00	0.00	0.00	0.00	0.00	0.00	0.00	0.00	0.00	0.00	0.00	0.00	0.00	---	---	0.00	---	0.00	0.00	1.20	0.00	0.00	0.00	0.00	0.00	0.00	0.00	0.00	---	0.00	0.00
CG10764	0.00	---	0.00	0.00	0.35	0.31	0.31	0.00	0.76	0.00	0.67	0.00	0.00	0.00	0.19	0.00	0.00	0.16	0.00	0.15	0.00	0.14	0.37	0.49	0.52	1.71	0.28	0.00	0.16	0.56	0.35	---	---	0.00	---	0.67	0.70	0.16	0.16	0.65	0.49	0.00	0.35	0.81	0.34	0.21	---	1.36	2.20
CG1077	0.00	---	0.00	0.00	0.00	0.00	0.00	0.00	0.00	0.00	0.00	0.00	0.00	0.00	0.00	0.00	0.00	0.00	0.00	0.00	0.00	0.00	0.00	0.00	0.00	0.00	0.00	0.00	0.00	0.00	0.00	---	---	0.00	---	0.00	0.00	0.00	0.00	0.00	0.00	0.00	0.00	0.00	0.00	0.00	---	0.00	0.00
CG10777	7.76	---	6.15	5.59	6.95	12.30	7.13	6.44	12.50	9.68	8.65	7.75	11.63	5.69	8.07	9.89	5.16	8.01	4.35	5.12	2.14	3.16	10.06	6.12	9.23	4.78	8.37	5.27	11.52	8.36	7.28	---	---	6.40	---	8.65	5.96	4.17	9.68	8.12	9.45	5.23	5.82	7.64	7.22	8.88	---	13.61	6.46
CG10778	22.34	---	29.17	39.42	27.99	21.07	36.21	34.50	35.43	29.65	20.56	18.91	24.57	21.08	31.42	28.25	35.62	27.99	27.52	20.64	46.60	27.81	27.42	30.50	34.02	38.89	38.61	42.28	52.24	50.77	53.87	---	---	36.32	---	36.47	40.51	36.14	36.00	29.28	30.39	33.96	31.87	40.86	35.26	33.39	---	32.79	40.12
CG10793	0.00	---	0.00	0.00	0.00	0.00	0.00	0.00	0.00	0.00	0.00	0.34	0.00	0.00	0.00	0.00	0.00	0.00	0.00	0.00	0.00	0.67	0.00	0.00	0.00	0.87	0.20	0.00	0.00	0.00	0.00	---	---	0.00	---	0.00	0.00	0.00	0.00	0.00	0.00	0.00	0.00	0.00	0.00	0.00	---	0.00	0.00
CG10795	5.67	---	1.80	4.54	4.53	8.24	5.80	5.27	3.21	2.95	5.95	5.74	2.51	3.81	3.41	6.94	4.09	5.05	6.17	6.48	4.69	3.29	5.00	3.23	3.81	4.65	3.13	9.74	8.69	17.77	19.51	---	---	6.23	---	9.89	10.90	10.38	5.69	13.08	10.00	6.40	7.76	10.94	7.66	10.70	---	6.44	7.38
CG10799	0.00	---	0.00	0.00	0.00	0.00	0.00	0.00	0.00	0.00	0.00	0.00	0.00	0.00	0.00	0.00	0.00	0.00	0.00	0.00	0.00	0.00	0.00	0.00	0.00	0.00	0.00	0.00	0.00	0.00	0.00	---	---	0.00	---	0.00	0.00	0.00	0.00	0.00	0.00	0.00	0.00	0.00	0.00	0.00	---	0.00	0.00
CG10801	0.00	---	0.00	0.00	0.00	0.00	0.00	0.00	0.00	0.00	0.00	0.00	0.00	0.00	0.00	0.00	0.00	0.00	0.00	0.00	0.00	0.00	0.00	0.00	0.00	0.00	0.00	0.00	0.00	0.00	0.00	---	---	0.00	---	0.00	0.00	0.00	0.00	0.00	0.00	0.00	0.00	0.00	0.00	0.00	---	0.00	0.00
CG10802	32.67	---	55.19	45.24	47.86	56.82	31.00	53.29	37.71	49.37	38.48	40.81	53.04	36.82	40.38	40.09	53.74	48.67	37.20	35.31	54.42	41.96	70.32	56.46	54.32	62.84	64.21	40.83	45.68	38.71	47.23	---	---	40.99	---	33.50	33.74	36.16	36.12	38.22	34.16	44.58	43.54	30.05	33.40	37.02	---	31.13	32.78
CG10803	20.10	---	25.17	17.96	17.32	22.11	24.39	11.57	19.58	21.63	19.08	23.00	19.20	14.80	14.09	21.49	16.08	22.74	18.99	18.85	9.95	12.03	19.68	18.37	18.41	15.23	22.01	14.28	19.55	20.86	21.29	---	---	13.71	---	23.67	17.26	13.67	15.39	12.39	14.09	11.59	12.89	12.33	14.51	12.86	---	17.35	15.50
CG10804	0.00	---	0.00	0.15	0.00	0.00	0.00	0.06	0.00	0.00	0.00	0.00	0.00	0.04	0.00	0.00	0.00	0.00	0.00	0.00	0.00	0.00	0.04	0.00	0.00	0.03	0.20	0.00	0.00	0.27	0.00	---	---	0.00	---	0.00	0.00	0.00	0.00	0.00	0.00	0.10	0.03	0.14	0.00	0.10	---	0.00	0.00
CG10809	26.39	---	29.10	18.81	20.53	15.36	17.41	16.67	20.24	22.10	17.13	16.29	14.80	16.38	12.31	15.70	12.47	18.19	20.90	21.46	9.46	20.03	20.32	20.55	15.85	22.90	23.53	23.04	20.48	27.49	19.98	---	---	19.07	---	21.57	19.71	15.25	15.12	18.58	21.11	19.65	17.60	21.04	11.56	18.95	---	17.42	19.23
CG10814	0.00	---	0.00	0.00	0.00	0.00	0.00	0.00	0.00	0.00	0.00	0.00	0.00	0.00	0.00	0.57	0.00	0.00	0.00	0.00	0.00	0.00	0.00	0.00	0.00	0.00	0.00	0.00	0.00	0.00	0.00	---	---	0.00	---	0.00	0.00	0.00	0.00	0.00	0.00	0.00	0.00	0.00	0.00	0.00	---	0.00	0.00
CG10822	0.00	---	0.00	0.00	0.00	0.00	0.00	0.00	0.00	0.00	0.00	0.00	0.00	0.54	0.00	0.00	0.00	0.00	0.00	0.00	0.00	0.00	0.00	0.00	0.00	0.00	0.00	0.00	0.00	0.00	0.00	---	---	0.00	---	0.00	0.00	0.00	0.00	0.00	0.00	0.00	0.00	0.00	0.00	0.00	---	0.00	0.00
CG10824	0.92	---	0.70	0.41	0.24	0.79	0.15	0.00	0.51	0.00	0.65	0.00	0.11	0.00	0.00	0.21	0.17	1.57	0.17	0.34	0.00	0.00	0.38	0.00	0.00	0.86	1.31	0.00	0.81	2.06	0.79	---	---	0.67	---	1.35	0.72	0.47	0.00	0.33	0.54	2.50	1.04	0.20	1.28	0.00	---	0.66	0.73
CG10827	0.00	---	0.00	0.00	0.00	0.00	0.00	0.00	0.00	0.00	0.00	0.00	0.00	0.00	0.00	0.00	0.00	0.00	0.00	0.00	0.00	0.00	0.00	0.00	0.00	0.00	0.00	0.00	0.00	0.00	0.00	---	---	0.00	---	0.00	0.00	0.00	0.35	0.00	0.00	0.00	0.00	0.00	0.00	0.00	---	0.00	0.00
CG10830	0.00	---	0.00	0.00	0.00	0.00	0.00	0.00	0.00	0.00	0.00	0.07	0.08	0.00	0.00	0.00	0.00	0.00	0.00	0.00	0.00	0.00	0.00	0.00	0.00	0.00	0.00	0.00	0.00	0.00	0.00	---	---	0.00	---	0.00	0.00	0.00	0.00	0.00	0.00	0.00	0.09	0.00	0.00	0.00	---	0.00	0.00
CG10834	0.00	---	0.00	0.00	0.00	0.00	2.12	0.00	0.00	0.00	0.00	1.13	0.00	0.00	0.00	0.57	1.26	0.00	0.00	0.00	0.00	0.00	2.57	1.12	0.00	0.64	0.00	0.00	0.00	0.00	0.00	---	---	0.00	---	0.00	0.00	0.00	0.85	0.00	0.00	0.00	0.00	0.00	0.00	0.00	---	0.75	0.00
CG10839	0.00	---	0.00	0.00	0.00	0.00	0.00	0.00	0.00	0.00	0.00	0.00	0.00	0.00	0.00	0.00	0.00	0.00	0.00	0.00	0.00	0.00	0.00	0.00	0.00	0.00	0.00	0.00	0.00	0.00	0.00	---	---	0.00	---	0.00	0.00	0.00	0.00	0.00	0.00	0.00	0.00	0.00	0.00	0.00	---	0.00	0.00
CG10841	0.00	---	0.00	0.26	0.00	0.00	0.39	0.00	0.00	0.00	0.00	0.00	0.00	0.00	0.00	0.00	0.00	0.00	0.21	0.00	0.00	0.11	0.00	0.00	0.00	0.00	0.00	0.00	0.52	0.00	0.50	---	---	0.00	---	0.00	0.00	0.00	0.00	0.00	0.00	0.00	0.00	0.00	0.00	0.00	---	0.00	0.00
CG10845	0.00	---	0.00	0.00	0.00	0.00	0.00	0.00	0.00	0.16	0.00	0.00	0.00	0.00	0.00	0.00	0.00	0.00	0.00	0.00	0.00	0.00	0.00	0.00	0.00	0.00	0.00	0.00	0.00	0.00	0.00	---	---	0.00	---	0.00	0.00	0.00	0.48	0.00	0.16	0.00	0.19	0.00	0.00	0.00	---	0.00	0.00
CG10853	0.00	---	0.00	0.00	0.00	0.00	0.00	0.00	0.00	0.00	0.00	0.00	0.00	0.00	0.00	0.00	0.00	0.00	0.00	0.00	0.00	0.00	0.00	0.00	0.00	0.00	0.00	0.00	0.00	0.00	0.00	---	---	0.00	---	0.00	0.00	0.00	0.00	0.00	0.00	0.00	0.00	0.00	0.00	0.00	---	0.00	0.00
CG10859	0.00	---	0.00	0.75	0.00	0.00	0.00	0.00	0.00	0.61	0.00	0.00	0.00	0.00	0.00	0.00	0.00	0.00	0.10	0.00	0.00	0.00	0.15	0.00	0.40	0.00	0.00	1.35	1.60	0.00	0.00	---	---	0.00	---	0.00	0.00	0.00	0.00	0.00	0.00	0.00	0.17	0.00	0.00	0.00	---	0.00	0.00
CG10862	0.00	---	0.00	0.00	0.00	0.00	0.00	0.00	0.00	0.00	0.00	0.38	0.00	0.00	0.00	0.00	0.00	0.00	0.00	0.00	0.00	0.00	0.00	0.00	0.00	0.00	0.00	0.00	0.00	0.00	0.00	---	---	0.00	---	0.00	0.00	0.00	0.00	0.00	0.00	0.00	0.00	0.00	0.00	0.00	---	0.00	0.00
CG10863	9.37	---	3.78	5.74	5.13	6.35	7.69	9.07	5.98	5.52	6.58	3.75	7.40	7.22	4.62	5.01	7.87	5.09	9.48	15.19	6.60	6.19	4.68	7.60	11.89	19.24	17.05	8.51	5.07	4.18	8.45	---	---	6.14	---	5.15	1.91	10.44	6.78	5.30	4.85	5.74	1.92	4.28	6.60	3.48	---	3.91	7.89
CG10864	2.63	---	0.00	1.24	1.96	3.38	3.61	0.44	1.08	2.74	2.46	2.19	1.66	2.34	0.66	3.07	1.91	1.97	1.14	0.20	2.15	1.80	2.51	1.47	3.81	0.41	1.12	7.63	6.22	2.84	3.72	---	---	5.92	---	3.01	3.21	2.93	2.60	2.97	3.75	6.66	3.22	3.10	3.58	2.45	---	2.14	1.99
CG10866	1.33	---	0.59	0.13	1.24	1.69	2.25	1.25	1.50	1.48	2.77	2.23	2.44	1.15	0.28	1.36	0.34	0.69	0.00	0.47	3.88	1.98	0.83	0.19	0.73	0.49	0.00	0.00	0.00	0.00	0.00	---	---	0.32	---	1.44	0.11	0.64	1.55	0.67	1.44	1.23	0.62	0.96	2.06	1.96	---	3.75	0.35
CG10869	0.00	---	0.00	0.00	0.47	0.00	0.00	0.42	0.00	0.00	0.00	0.00	0.00	0.00	0.00	0.00	0.00	0.00	0.00	0.00	0.00	0.00	0.00	0.00	0.00	0.00	0.00	0.00	0.00	0.00	0.00	---	---	0.00	---	0.00	0.00	0.00	0.00	0.23	0.26	0.00	0.00	0.00	0.00	0.00	---	0.00	0.00
CG10874	18.41	---	16.06	16.84	13.80	17.77	15.80	21.61	17.83	22.80	17.98	15.78	14.41	15.83	19.98	15.93	12.77	24.49	11.61	12.03	11.43	11.58	12.45	18.38	21.26	14.82	20.96	38.33	28.69	17.16	26.67	---	---	21.64	---	18.94	20.33	32.50	15.41	16.00	16.81	19.24	12.80	17.15	24.45	13.82	---	23.46	18.65
CG10877	22.57	---	31.64	33.26	27.67	36.08	31.56	47.59	40.96	41.36	37.26	39.75	35.96	50.14	47.15	40.78	40.92	33.13	44.73	38.56	23.00	35.73	51.91	41.99	35.37	28.74	26.90	17.97	38.35	29.70	42.27	---	---	35.50	---	44.74	37.04	47.07	33.13	40.70	48.47	49.06	50.03	38.21	51.06	43.25	---	38.77	36.46
CG10880	122.06	---	143.01	152.96	142.79	160.95	151.66	166.76	145.33	163.96	144.88	144.93	165.21	183.31	138.01	163.79	168.70	146.26	158.12	154.29	155.16	156.71	140.78	178.64	147.92	162.83	161.20	110.26	174.48	140.47	136.13	---	---	153.42	---	135.95	156.93	151.65	130.96	153.75	151.69	156.04	129.46	151.18	153.22	150.43	---	143.28	135.89
CG10881	0.00	---	0.00	0.00	0.00	0.00	0.00	0.00	0.00	0.00	0.00	0.00	0.00	0.00	0.00	0.00	0.00	0.00	0.00	0.00	0.00	0.00	0.00	0.00	0.00	0.00	0.00	0.00	0.00	0.00	0.00	---	---	0.00	---	0.00	0.00	0.00	0.00	0.00	0.00	0.00	0.00	0.00	0.00	0.00	---	0.00	0.00
CG10887	0.00	---	0.00	0.00	0.00	0.00	0.00	0.00	0.00	0.00	0.00	0.00	0.00	0.00	0.00	0.00	0.00	0.00	0.00	0.00	0.00	0.00	0.00	0.00	0.00	0.00	0.00	0.00	0.00	0.00	0.31	---	---	0.00	---	0.00	0.00	0.00	0.00	0.00	0.43	0.00	0.79	0.73	0.31	0.00	---	0.06	0.66
CG10889	3.55	---	6.72	4.92	3.30	5.52	3.11	6.04	4.83	4.19	3.87	4.79	3.73	2.73	5.65	4.02	2.60	5.09	2.89	0.79	3.30	5.33	3.07	3.52	3.63	4.53	3.41	6.52	3.09	2.15	3.76	---	---	4.81	---	3.31	1.35	2.76	2.48	1.59	3.91	1.69	2.38	2.24	3.16	2.78	---	1.48	2.52
CG10898	17.38	---	5.53	0.69	2.99	3.05	1.05	1.56	2.89	2.57	2.45	1.56	2.54	0.80	2.18	2.65	0.41	2.83	3.80	1.42	4.27	1.67	1.31	2.44	2.47	2.39	1.36	2.64	3.93	4.20	2.98	---	---	1.37	---	4.22	1.16	4.14	2.37	6.34	2.74	1.54	3.09	1.46	1.03	2.82	---	1.91	1.34
CG10899	0.00	---	0.00	0.00	0.00	0.00	0.00	0.00	0.00	0.00	0.00	0.00	0.00	0.00	0.00	0.00	0.00	0.00	0.00	0.00	0.00	0.00	0.00	0.00	0.00	0.00	0.26	0.00	0.00	0.00	0.00	---	---	0.00	---	0.00	0.00	0.00	0.00	0.00	0.00	0.00	0.00	0.00	0.00	0.00	---	0.00	0.00
CG1090	6.30	---	1.62	0.27	0.00	0.00	0.00	0.00	0.00	0.15	0.00	0.00	0.00	0.00	0.00	0.00	0.00	0.00	0.06	0.06	0.00	0.00	0.00	0.00	0.58	0.94	2.06	3.63	6.44	1.32	0.86	---	---	0.21	---	0.00	0.00	0.00	0.00	0.00	0.06	0.26	0.00	0.00	0.00	0.00	---	0.20	0.07
CG10903	43.95	---	75.74	74.95	37.62	82.88	70.91	71.73	60.80	67.69	60.88	64.38	64.61	86.97	66.75	52.32	75.10	73.39	72.67	79.05	104.18	75.96	83.63	94.69	70.88	103.16	86.59	89.84	58.63	55.40	84.93	---	---	64.89	---	74.01	63.22	68.92	63.46	56.31	63.91	59.22	62.58	61.59	56.36	65.59	---	53.22	75.09
CG10904	36.00	---	69.71	38.94	27.99	49.34	50.71	51.70	38.50	48.58	32.45	31.20	44.02	56.00	46.36	41.08	42.00	62.40	41.37	58.03	51.81	61.66	46.71	41.28	41.34	69.04	43.72	38.84	43.03	72.90	62.89	---	---	50.57	---	48.72	42.56	53.70	49.59	46.55	38.04	35.62	34.29	42.61	39.31	47.47	---	35.13	57.59
CG10907	36.88	---	39.54	44.28	28.01	48.11	30.82	35.68	36.16	34.59	24.33	35.44	38.73	32.22	37.97	36.80	43.44	33.72	43.40	38.02	16.38	45.28	53.25	45.48	48.27	43.04	47.59	56.17	55.61	54.74	52.81	---	---	34.67	---	46.79	47.77	58.89	57.18	50.48	56.66	45.89	55.26	48.53	50.34	51.67	---	54.55	62.21
CG10909	0.00	---	0.00	0.00	0.00	0.00	0.00	0.00	0.00	0.00	0.00	0.00	0.00	0.00	0.00	0.00	0.00	0.00	0.00	0.00	0.00	0.00	0.00	0.00	0.00	0.00	0.00	0.00	0.00	0.00	0.00	---	---	0.00	---	0.00	0.00	0.00	0.00	0.00	0.00	0.00	0.00	0.00	0.00	0.00	---	0.00	0.00
CG1091	114.92	---	135.00	140.50	121.54	149.00	144.46	147.94	127.90	131.89	142.83	145.48	152.16	132.85	121.83	145.68	131.29	159.25	149.95	132.97	153.08	149.84	141.84	142.37	136.92	125.81	124.97	84.43	99.31	103.18	100.20	---	---	81.92	---	85.83	98.54	91.05	106.93	104.67	97.23	105.82	94.02	96.86	100.54	103.50	---	109.06	111.50
CG10910	0.00	---	0.00	0.00	0.00	0.00	0.00	0.00	0.00	0.00	0.00	0.00	0.00	0.00	0.00	0.05	0.00	0.08	0.00	0.00	0.00	0.00	0.00	0.00	0.00	0.00	0.00	0.00	0.00	0.00	0.00	---	---	0.00	---	0.00	0.00	0.00	0.00	0.00	0.00	0.00	0.00	0.00	0.00	0.00	---	0.00	0.00
CG10911	0.00	---	0.00	0.00	0.00	0.00	0.00	0.00	0.00	0.00	0.00	0.00	0.00	0.00	0.00	0.00	0.00	0.00	0.00	0.00	0.00	0.00	0.00	0.00	0.00	0.00	0.00	0.00	0.00	0.00	0.00	---	---	0.00	---	0.00	0.00	0.00	0.00	0.00	0.00	0.00	0.00	0.00	0.00	0.00	---	0.00	0.00
CG10912	0.00	---	0.00	0.00	0.00	0.00	0.00	0.00	0.00	0.00	0.00	0.00	0.00	0.00	0.00	0.00	0.00	0.00	0.00	0.00	0.00	0.00	0.00	0.00	0.00	0.00	0.00	0.47	0.00	0.00	0.00	---	---	0.00	---	0.00	0.00	0.00	0.00	0.00	0.00	0.00	0.00	0.00	0.00	0.00	---	0.00	0.00
CG10914	28.48	---	23.12	29.55	17.96	22.49	22.02	23.55	15.63	19.67	19.51	23.03	22.85	19.97	20.30	15.16	15.95	23.11	21.96	25.60	17.03	19.53	26.75	31.34	20.73	21.62	17.92	15.94	32.32	29.24	25.03	---	---	20.43	---	35.24	24.59	20.52	17.18	21.01	11.80	23.45	18.94	12.34	19.50	20.45	---	23.14	15.83
CG10915	12.59	---	12.08	9.85	8.35	10.95	7.54	12.55	13.45	10.51	10.50	9.40	8.93	9.24	7.76	8.25	9.69	14.07	12.19	6.40	5.29	8.49	9.61	11.13	15.73	7.79	11.26	8.70	18.51	12.29	15.14	---	---	10.54	---	14.30	11.14	8.11	11.04	11.90	18.90	8.30	14.81	10.88	10.88	11.38	---	12.93	14.86
CG10916	1.56	---	5.69	6.90	5.73	5.71	8.44	11.35	2.26	4.01	6.39	3.68	5.97	5.21	8.35	5.70	8.32	6.51	6.35	5.46	8.43	4.35	3.66	8.32	4.45	3.95	8.01	0.00	6.96	1.63	4.12	---	---	3.61	---	5.10	6.54	5.20	1.56	6.54	3.14	2.03	1.94	3.22	2.01	2.96	---	1.92	3.19
CG10918	0.00	---	0.00	0.00	0.00	0.00	0.00	0.00	0.00	0.00	0.00	0.00	0.00	0.00	0.00	0.00	0.00	0.00	0.00	0.00	0.00	0.00	0.00	0.00	0.00	0.00	0.00	0.00	0.00	0.00	0.00	---	---	0.00	---	0.00	0.00	0.00	0.81	0.00	0.00	0.00	0.00	0.00	0.00	0.00	---	0.00	0.00
CG10919	0.00	---	0.00	0.00	0.00	0.00	0.00	0.00	0.00	0.00	0.00	0.00	0.00	0.00	0.00	0.00	0.00	0.00	0.00	0.00	0.00	0.00	0.00	0.00	0.00	1.87	0.00	0.00	0.00	0.00	0.00	---	---	0.00	---	0.00	0.00	0.00	0.00	0.00	0.00	0.00	0.94	0.00	0.00	0.00	---	0.00	0.00
CG1092	0.00	---	0.00	0.00	0.00	0.00	0.00	0.00	0.00	0.00	0.00	0.00	0.00	0.00	0.00	0.00	0.00	0.00	0.00	0.00	0.00	0.00	0.00	0.00	0.00	0.00	0.00	0.00	0.00	0.00	0.00	---	---	0.00	---	0.00	0.00	0.00	0.00	0.00	0.00	0.00	0.00	0.00	0.00	0.00	---	0.00	0.00
CG10920	0.00	---	0.00	0.00	0.00	0.00	0.00	0.00	0.00	0.00	0.00	0.00	0.00	0.00	0.00	0.00	0.00	0.00	0.00	0.00	0.00	0.00	0.00	0.00	0.00	0.00	0.00	0.00	0.00	0.00	0.00	---	---	0.00	---	0.00	0.00	0.00	0.00	0.00	0.00	0.00	0.00	0.00	0.00	0.00	---	0.00	0.00
CG10924	0.00	---	0.93	2.78	1.51	0.51	0.00	1.06	1.36	0.48	1.06	0.54	1.94	0.95	0.61	1.05	0.00	0.00	0.52	0.27	0.44	1.25	0.73	1.92	1.08	1.34	2.00	3.41	1.83	1.66	0.64	---	---	1.63	---	0.00	0.73	1.19	1.65	0.50	0.57	0.00	0.17	0.98	2.81	0.83	---	0.05	1.35
CG10927	18.02	---	18.86	21.61	16.11	14.55	14.94	24.04	15.45	14.56	14.38	9.06	14.38	19.76	12.72	21.35	16.57	14.09	17.13	16.88	23.46	26.26	14.90	18.82	14.53	19.83	23.13	17.73	20.83	18.28	15.66	---	---	15.81	---	17.65	18.06	23.04	21.09	26.23	17.26	16.53	21.15	11.82	23.48	20.96	---	17.00	16.37
CG10931	0.00	---	0.00	0.65	0.37	0.32	1.94	0.31	0.00	0.00	0.17	0.19	0.34	0.00	0.00	0.33	0.00	0.00	0.53	0.28	0.00	0.00	0.00	0.00	0.00	0.00	0.00	0.00	0.00	0.00	0.00	---	---	0.55	---	0.00	0.00	0.39	0.00	0.00	0.29	0.00	0.00	0.66	0.00	0.00	---	0.31	0.30
CG10932	0.00	---	0.00	0.00	0.86	0.25	0.77	0.00	0.59	0.60	0.00	0.45	0.38	0.00	0.00	0.61	0.41	0.00	0.00	0.23	0.49	0.00	0.25	0.00	0.82	0.00	0.56	0.00	0.20	0.00	0.00	---	---	0.00	---	0.00	0.00	0.69	0.69	0.00	1.19	0.00	0.00	1.37	1.19	0.00	---	0.39	0.00
CG10933	10.15	---	10.33	8.00	7.60	7.40	10.14	7.20	9.33	8.21	6.32	10.38	8.38	10.45	7.11	5.93	5.98	5.89	10.20	4.43	3.94	8.02	8.12	9.20	7.69	9.58	7.28	7.44	6.04	7.15	10.88	---	---	4.46	---	9.52	7.67	11.84	5.21	3.94	7.59	7.04	7.26	5.56	8.44	4.34	---	6.88	6.86
CG10934	0.00	---	0.00	0.00	0.00	0.00	0.00	0.00	0.00	0.00	0.00	0.00	0.18	0.00	0.00	0.00	0.00	0.00	0.00	0.00	0.00	0.00	0.00	0.00	0.00	0.00	0.00	0.00	0.00	0.00	0.00	---	---	0.00	---	0.49	0.00	0.00	0.00	0.00	0.28	0.00	0.00	0.58	0.00	0.00	---	0.00	0.00
CG10936	1.22	---	0.00	0.11	0.00	0.00	0.00	0.00	0.05	0.00	0.00	0.00	0.00	0.00	0.00	0.00	0.04	0.00	0.00	0.00	0.00	0.00	0.10	0.00	0.00	0.05	0.00	0.00	0.00	0.00	0.00	---	---	0.00	---	0.00	0.00	0.00	0.00	0.00	0.00	0.00	0.00	0.00	0.00	0.00	---	0.00	0.05
CG10943	0.00	---	0.00	0.00	0.00	0.00	0.00	0.00	0.00	0.00	0.00	0.00	0.00	0.00	0.00	0.00	0.00	0.00	0.00	0.00	0.00	0.00	0.00	0.00	0.00	0.00	0.00	0.00	0.00	0.00	0.00	---	---	0.00	---	0.00	0.00	0.00	0.00	0.00	0.00	0.00	0.00	0.00	0.00	0.00	---	0.00	0.00
CG10947	0.00	---	0.08	0.00	0.00	0.00	0.00	0.00	0.31	0.00	0.00	0.00	0.00	0.00	0.00	0.00	0.00	0.00	0.00	0.00	0.00	0.00	0.00	0.00	0.00	0.00	0.00	0.00	0.00	0.00	0.89	---	---	0.00	---	0.00	0.00	0.00	0.19	0.00	0.00	0.00	0.00	0.00	0.00	0.00	---	0.00	0.00
CG10948	22.95	---	18.16	13.55	17.38	13.23	14.10	11.15	11.38	12.93	9.42	10.47	13.72	11.04	14.76	14.28	11.52	13.00	17.45	13.94	8.03	13.63	13.48	12.72	15.85	12.50	16.15	16.86	12.53	15.71	9.45	---	---	7.80	---	8.31	12.13	12.86	13.66	12.36	12.71	7.85	11.01	12.20	8.84	14.51	---	15.93	12.19
CG10949	28.32	---	25.40	26.80	24.00	25.20	24.37	20.95	17.48	18.09	16.11	24.38	17.38	13.25	24.23	17.13	15.06	21.29	17.73	14.89	8.97	20.10	13.80	19.88	20.98	18.76	27.62	29.18	28.28	20.52	23.46	---	---	20.15	---	29.92	23.95	28.46	21.13	17.62	21.16	11.40	21.37	17.31	18.23	19.54	---	18.53	17.66
CG10950	0.00	---	0.00	0.00	0.00	0.00	0.00	0.00	0.00	0.00	0.00	0.00	0.00	0.10	0.00	0.00	0.00	0.00	0.00	0.00	0.00	0.00	0.00	0.00	0.00	0.00	0.00	0.00	0.00	0.00	0.00	---	---	0.00	---	0.00	0.00	0.00	0.00	0.00	0.00	0.00	0.00	0.00	0.00	0.00	---	0.00	0.00
CG10953	1.77	---	0.00	0.44	0.10	0.00	0.00	0.00	0.00	0.00	0.00	0.00	0.00	0.00	0.00	0.00	0.00	0.00	0.00	0.00	0.00	0.00	0.00	0.00	0.00	0.00	0.00	1.64	1.77	1.95	2.11	---	---	0.00	---	0.00	0.00	0.00	0.00	0.00	0.00	0.00	0.00	0.00	0.00	0.00	---	0.00	0.00
CG10958	1.52	---	0.92	7.55	2.77	2.06	6.09	4.30	4.54	3.01	5.31	3.54	1.53	1.49	2.36	1.26	1.85	4.17	3.62	3.45	0.28	2.70	2.11	3.01	2.78	2.43	4.43	12.27	7.55	10.12	4.40	---	---	7.51	---	7.28	6.94	4.60	4.96	7.95	6.14	6.97	6.80	6.36	6.06	7.57	---	6.48	7.79
CG10959	0.00	---	0.20	1.55	0.80	0.39	0.00	1.47	0.89	1.72	0.51	0.19	0.26	0.35	0.99	0.33	0.58	0.46	0.48	0.12	0.00	0.00	0.00	0.20	0.20	0.00	0.00	2.65	0.92	0.60	0.35	---	---	0.58	---	0.88	0.94	2.10	0.00	0.00	0.31	0.00	0.00	0.18	0.37	0.00	---	0.00	0.00
CG10960	1.52	---	0.00	0.00	0.00	0.00	0.00	0.10	0.00	0.00	0.07	0.08	0.16	0.00	0.00	0.56	0.00	0.00	0.00	0.00	0.00	0.00	0.00	0.00	0.00	0.51	0.55	0.00	0.00	0.00	0.00	---	---	0.16	---	0.32	0.00	0.00	0.00	0.00	0.11	0.00	0.09	0.00	0.20	0.00	---	0.00	0.00
CG10962	10.87	---	11.72	9.66	7.32	10.11	18.08	9.20	15.67	8.68	13.40	11.48	11.68	13.36	11.49	14.65	11.65	15.54	20.00	15.51	15.19	17.22	9.87	13.42	11.71	17.94	25.54	10.00	7.50	18.78	11.67	---	---	13.84	---	16.28	12.75	21.28	13.13	11.39	11.34	14.84	13.64	18.53	12.74	14.14	---	14.79	15.04
CG10969	0.00	---	0.00	0.00	0.00	0.00	0.00	0.00	0.00	0.00	0.00	0.00	0.00	0.00	0.00	0.00	0.00	0.14	0.00	0.00	0.00	0.00	0.00	0.00	0.00	0.00	0.00	0.00	0.00	0.00	0.00	---	---	0.00	---	0.00	0.00	0.00	0.00	0.00	0.14	0.00	0.00	0.00	0.00	0.00	---	0.00	0.13
CG10970	0.00	---	0.00	0.00	0.00	0.00	0.00	0.00	0.00	0.00	0.45	0.00	0.00	0.00	0.18	1.23	0.39	0.00	0.00	0.74	0.00	0.00	0.00	1.08	0.00	0.00	0.62	0.00	0.00	0.00	0.00	---	---	0.00	---	0.00	0.00	0.00	0.00	0.00	0.79	0.00	0.00	0.00	0.00	0.00	---	0.00	0.00
CG10973	33.64	---	32.56	31.26	27.23	33.80	32.48	43.04	29.46	41.23	24.33	31.36	34.27	35.10	27.47	23.76	34.80	22.21	35.42	42.26	36.83	42.48	34.24	41.03	35.31	44.28	42.45	36.41	44.04	42.39	42.38	---	---	40.67	---	30.24	24.75	27.88	22.56	30.38	24.53	37.71	33.86	23.42	25.06	23.77	---	24.54	24.79
CG10979	2.68	---	1.83	1.18	2.06	3.09	3.18	2.38	2.49	1.99	5.37	1.36	2.71	1.78	0.86	2.02	1.90	3.45	3.01	2.32	1.21	2.46	1.37	4.13	1.12	1.58	2.55	1.83	1.77	1.12	1.32	---	---	1.28	---	2.32	0.93	1.33	1.00	0.16	0.26	0.89	0.30	1.52	2.23	2.06	---	1.82	1.24
CG10984	32.86	---	46.90	43.47	44.74	48.53	47.12	45.40	38.79	56.04	42.07	43.34	54.34	54.31	53.05	43.35	42.09	52.52	61.78	55.91	29.79	53.10	55.17	60.65	57.20	57.33	64.87	68.73	51.45	64.85	43.80	---	---	60.52	---	66.19	66.57	56.89	49.44	65.23	53.59	56.91	51.70	61.76	53.03	56.82	---	54.11	50.45
CG10993	0.00	---	0.00	0.00	0.00	0.00	0.00	0.00	0.00	0.00	0.00	0.00	0.00	0.00	0.00	0.00	0.00	0.00	0.00	0.00	0.00	0.00	0.00	0.00	0.00	0.00	0.00	0.00	0.00	0.00	0.00	---	---	0.00	---	0.00	0.00	0.00	0.00	0.00	0.00	0.00	0.00	0.00	0.00	0.00	---	0.00	0.00
CG10996	0.00	---	0.00	0.00	0.00	0.00	0.54	0.00	0.00	0.00	0.00	0.00	0.00	0.00	0.00	0.00	0.00	0.00	0.00	0.00	0.00	0.00	0.00	0.00	0.00	0.00	0.00	0.00	0.00	0.00	0.00	---	---	0.00	---	0.00	0.25	0.00	0.00	0.00	0.00	0.00	0.00	0.00	0.00	0.00	---	0.00	0.00
CG11000	0.00	---	0.00	0.00	0.15	0.07	0.00	0.00	0.00	0.33	0.36	0.47	0.07	0.00	0.27	0.14	0.02	0.00	0.00	0.00	0.03	0.11	0.00	0.00	0.00	0.11	0.19	0.00	0.00	0.04	0.29	---	---	0.24	---	0.00	0.39	0.03	0.00	0.00	0.13	0.46	0.00	0.29	0.00	0.00	---	0.00	0.00
CG11007	3.97	---	20.29	9.35	7.59	5.41	4.00	10.25	3.46	2.85	2.69	3.90	3.26	7.13	7.01	1.45	4.40	9.71	4.68	11.59	4.86	8.50	7.72	12.45	6.44	17.59	7.36	21.74	18.15	19.61	22.83	---	---	10.93	---	10.59	11.97	14.11	12.89	8.84	9.29	10.31	8.42	8.27	12.18	14.01	---	9.71	16.22
CG11018	9.50	---	11.41	15.12	7.04	11.86	12.06	10.37	11.61	7.70	3.84	6.56	7.36	3.34	5.26	2.75	5.08	4.62	3.19	9.63	6.01	12.25	3.73	9.14	3.86	5.56	2.30	4.45	9.00	3.32	9.11	---	---	5.63	---	4.58	7.56	8.03	3.06	5.91	6.96	4.43	3.83	2.20	0.00	7.06	---	3.15	5.50
CG11023	1.04	---	1.42	1.00	0.64	0.87	1.37	2.20	1.98	0.00	1.68	1.24	1.02	0.47	1.43	1.68	0.50	1.65	0.90	1.18	0.50	0.76	0.16	0.64	2.22	1.57	1.57	0.20	1.10	0.00	0.31	---	---	0.00	---	0.97	0.40	0.63	0.14	0.28	0.72	0.47	2.09	0.60	0.63	0.00	---	0.12	0.54
CG11029	0.00	---	0.58	0.14	0.00	0.00	0.00	0.00	0.00	0.00	0.32	0.00	1.39	0.25	0.00	0.10	0.17	0.18	0.00	0.00	0.00	0.00	0.00	0.00	0.00	0.00	0.87	0.00	0.00	1.10	0.00	---	---	0.00	---	0.00	0.00	0.00	0.36	0.67	0.00	0.00	0.00	0.65	0.00	0.00	---	0.06	0.20
CG1103	162.28	---	171.98	146.34	105.29	130.57	95.76	123.89	98.42	117.12	103.72	98.74	108.03	123.83	123.25	102.14	122.08	106.59	124.21	129.38	139.71	119.64	123.66	126.77	112.03	146.43	153.43	300.65	254.86	192.52	193.47	---	---	125.78	---	151.78	138.21	158.53	120.64	133.79	104.00	137.76	137.12	121.73	136.68	136.70	---	115.47	143.51
CG11030	37.36	---	30.76	28.67	38.90	47.00	44.33	54.64	44.48	48.99	45.91	40.44	51.39	59.32	55.74	47.60	52.43	52.97	41.59	55.55	51.88	57.40	56.80	57.01	64.78	59.42	55.63	25.85	36.24	40.68	62.16	---	---	48.00	---	48.51	52.72	61.91	67.20	61.71	50.33	58.35	63.23	59.64	55.49	70.04	---	67.06	63.38
CG11034	23.92	---	21.76	13.64	26.47	30.73	28.68	24.11	23.28	28.42	35.26	39.26	38.66	27.64	32.51	24.84	30.12	34.53	29.29	26.41	26.60	28.39	35.40	25.18	41.47	27.67	30.52	19.61	22.01	15.45	17.77	---	---	27.95	---	21.54	26.63	25.90	25.24	22.60	25.79	26.61	32.31	31.68	22.96	29.17	---	26.12	18.60
CG11035	8.94	---	6.58	12.92	12.65	8.45	7.73	8.77	9.57	10.07	6.74	4.19	7.86	3.55	11.31	8.76	4.18	5.75	8.20	6.30	10.75	10.12	9.61	9.56	8.49	9.25	9.31	7.03	4.87	9.52	8.56	---	---	4.73	---	12.35	7.45	8.28	9.25	4.83	4.61	14.95	4.47	11.71	5.02	5.76	---	5.55	4.72
CG11037	0.00	---	0.00	0.00	0.00	0.00	0.00	0.00	0.00	0.00	0.00	0.00	0.00	0.00	0.00	0.00	0.00	0.00	0.00	0.00	0.00	0.00	0.00	0.00	0.00	0.00	0.00	0.00	0.00	0.00	0.00	---	---	0.00	---	0.00	0.00	0.00	0.00	0.00	0.00	0.00	0.00	0.00	0.00	0.00	---	0.00	0.00
CG1104	25.75	---	21.41	14.52	18.13	24.08	25.50	20.50	17.04	17.21	18.20	17.33	22.24	18.24	19.16	19.21	15.57	23.79	20.57	18.10	10.94	15.79	22.08	19.66	16.59	16.85	17.88	23.64	21.46	13.50	17.00	---	---	10.35	---	19.72	12.72	16.97	13.76	11.36	15.95	10.28	12.30	15.85	15.21	17.02	---	13.55	15.55
CG11041	0.00	---	0.00	0.00	0.00	0.00	0.00	0.00	0.00	0.00	0.00	0.00	0.00	0.00	0.00	0.00	0.00	0.00	0.00	0.00	0.00	0.00	0.00	0.00	0.00	0.00	0.00	0.00	0.00	0.00	0.00	---	---	0.00	---	0.00	0.00	0.00	0.00	0.00	0.00	0.00	0.00	0.00	0.00	0.00	---	0.00	0.00
CG11043	0.47	---	0.00	0.00	0.00	0.00	0.00	0.00	0.08	0.00	0.00	0.00	0.00	0.42	0.00	1.02	0.00	0.00	1.27	0.00	0.00	0.00	0.00	0.00	0.00	0.00	0.00	0.88	0.49	0.00	0.00	---	---	0.00	---	0.41	0.00	0.00	0.00	0.00	0.00	0.00	1.87	0.00	0.00	0.00	---	0.00	0.00
CG11044	0.00	---	0.00	0.00	0.00	0.00	0.00	0.00	0.00	0.00	0.00	0.00	0.00	0.00	0.00	0.00	0.00	0.00	0.00	0.25	0.00	0.00	0.00	0.00	0.00	0.00	0.00	0.00	0.00	0.00	0.00	---	---	0.00	---	0.00	0.00	0.00	0.00	0.00	0.00	0.00	0.00	0.00	0.00	0.00	---	0.00	0.00
CG1105	10.76	---	11.14	14.46	17.05	20.30	19.06	12.67	13.90	17.86	14.70	13.80	17.45	14.18	16.25	12.90	19.07	14.92	17.84	16.70	24.38	19.12	21.44	14.95	19.93	16.17	18.48	9.14	5.04	7.79	9.45	---	---	8.52	---	9.06	8.26	10.41	11.16	11.11	10.47	10.28	6.30	13.60	8.88	9.71	---	10.06	12.30
CG11050	195.88	---	159.35	143.15	160.15	152.74	144.14	161.53	147.38	136.51	169.78	154.18	178.69	171.81	148.53	153.90	168.56	140.61	144.11	135.16	83.57	111.80	113.60	102.56	100.04	77.19	63.72	173.29	176.96	156.30	150.79	---	---	167.49	---	168.45	156.39	166.46	162.28	161.22	151.18	145.92	170.65	152.95	138.63	147.54	---	143.06	121.28
CG11052	0.00	---	0.00	0.00	0.61	0.00	0.00	0.00	0.38	0.00	0.00	0.57	0.00	0.00	0.00	0.00	0.00	0.00	0.00	0.00	0.00	0.00	0.00	0.00	0.00	0.00	1.36	0.00	0.00	0.00	0.00	---	---	0.00	---	0.78	0.84	1.13	0.00	1.65	0.00	0.00	1.02	0.00	0.00	0.00	---	0.00	0.00
CG11060	0.00	---	0.00	0.00	0.00	0.00	0.00	0.00	0.00	0.00	0.00	0.00	0.00	0.00	0.00	0.00	0.00	0.00	0.00	0.00	0.00	0.00	0.00	0.00	0.00	0.00	0.00	0.00	0.00	0.00	0.00	---	---	0.00	---	0.00	0.00	0.00	0.00	0.00	0.00	0.00	0.00	0.00	0.00	0.00	---	0.00	0.00
CG11068	0.00	---	0.00	0.00	0.00	0.00	0.00	0.00	0.00	0.00	0.00	0.00	0.00	0.00	0.00	0.00	0.00	0.00	0.00	0.00	0.00	0.00	0.00	0.00	0.00	0.00	0.00	0.00	0.00	0.00	0.00	---	---	0.00	---	0.00	0.00	0.00	0.00	0.00	0.00	0.00	0.00	0.00	0.00	0.00	---	0.00	0.00
CG11069	0.22	---	0.00	0.00	0.00	0.00	0.00	0.00	0.00	0.00	0.00	0.00	0.00	0.00	0.00	0.00	0.00	0.00	0.00	0.00	0.00	0.00	0.00	0.00	0.00	0.00	0.00	0.00	0.00	0.00	0.00	---	---	0.00	---	0.00	0.00	0.00	0.00	0.00	0.00	0.00	0.00	0.00	0.00	0.00	---	0.00	0.00
CG11070	0.76	---	3.15	1.41	0.53	1.85	0.07	2.21	1.37	1.28	0.97	0.70	1.30	1.02	2.74	2.09	0.74	0.86	0.51	1.37	2.02	0.61	1.19	0.82	1.34	1.16	0.97	2.32	1.82	0.76	0.36	---	---	2.53	---	2.02	2.14	2.71	1.41	2.97	1.38	0.28	1.20	2.31	0.57	1.36	---	1.45	2.92
CG11073	0.17	---	0.00	0.00	0.00	0.00	0.00	0.00	0.00	0.00	0.00	0.15	0.00	0.00	0.00	0.00	0.00	0.00	0.00	0.00	0.00	0.00	0.00	0.00	0.00	0.00	0.00	1.17	0.00	0.00	0.00	---	---	0.00	---	0.00	0.00	0.32	0.00	0.00	0.00	0.00	0.00	0.00	0.00	0.00	---	0.00	0.00
CG11076	54.31	---	75.72	79.15	52.20	64.13	60.92	68.47	58.63	57.92	52.82	61.20	52.57	58.01	46.58	67.19	55.15	58.22	57.04	59.46	55.17	66.74	57.79	66.25	57.99	69.88	75.44	62.21	73.13	58.18	55.65	---	---	56.52	---	53.50	52.55	44.52	37.74	35.96	38.00	43.22	36.13	40.36	40.26	42.52	---	37.04	43.37
CG11077	99.03	---	182.36	224.16	147.44	180.49	189.87	238.12	199.15	240.63	158.05	151.92	172.76	218.19	223.86	183.37	246.78	230.33	201.98	259.88	364.74	259.48	234.87	250.79	187.98	208.34	169.90	201.19	190.72	209.22	216.33	---	---	202.86	---	202.44	204.15	204.88	194.45	265.65	151.65	279.14	178.71	218.25	235.52	233.88	---	157.09	195.30
CG11085	0.00	---	0.00	0.00	0.14	0.00	0.00	0.00	0.27	0.00	0.00	0.00	0.00	0.00	0.00	0.14	0.00	0.00	0.00	0.00	0.00	0.23	0.00	0.00	0.00	0.00	0.00	0.00	0.00	0.00	0.00	---	---	0.00	---	0.23	0.00	0.00	0.00	0.00	0.00	0.00	0.00	0.00	0.00	0.00	---	0.00	0.00
CG11089	13.14	---	7.20	6.08	16.90	12.55	7.61	11.28	10.20	10.70	11.48	10.20	10.68	6.58	9.17	11.32	9.51	7.53	4.18	9.14	15.89	6.71	7.60	6.28	9.75	3.95	6.57	28.67	12.75	19.79	15.96	---	---	13.57	---	7.10	12.03	8.05	9.05	17.55	12.79	10.61	12.88	9.75	17.09	12.34	---	16.23	18.13
CG1109	30.65	---	43.00	32.44	37.03	40.06	40.83	34.60	36.06	41.68	51.10	41.52	47.22	39.56	45.29	41.99	42.63	39.52	45.93	40.63	37.30	34.71	51.89	43.79	43.24	37.11	38.35	44.03	36.82	37.41	40.62	---	---	33.23	---	42.52	36.37	32.31	34.45	32.40	35.97	43.16	35.75	44.48	40.77	40.24	---	41.17	39.56
CG11095	0.00	---	0.26	0.00	1.21	0.32	1.24	0.00	0.00	1.53	0.18	0.78	0.33	0.00	0.34	0.15	0.00	0.92	0.00	0.91	0.98	0.93	0.00	0.90	0.00	0.00	0.00	0.00	5.82	4.54	7.32	---	---	0.00	---	3.54	1.38	4.26	4.71	2.93	6.25	2.34	3.95	1.15	0.82	3.85	---	2.82	0.71
CG11099	0.00	---	0.00	0.00	0.00	0.00	0.00	0.00	0.00	0.14	0.00	0.00	0.00	0.00	0.00	0.00	0.00	0.00	0.00	0.00	0.00	0.00	0.00	0.00	0.08	0.00	0.00	0.00	0.00	0.00	0.00	---	---	0.00	---	0.00	0.00	0.00	0.13	0.00	0.00	0.00	0.00	0.00	0.00	0.00	---	0.00	0.10
CG11103	30.98	---	49.32	47.05	40.63	46.33	41.63	37.72	49.87	44.15	34.72	42.22	31.99	45.95	48.32	30.32	43.94	40.91	49.75	65.02	74.74	57.38	37.05	36.71	50.84	54.57	57.43	60.06	41.46	40.81	39.25	---	---	46.96	---	49.94	57.82	47.72	52.82	59.62	39.25	40.99	34.76	44.61	65.20	46.27	---	38.50	51.67
CG11106	0.00	---	0.00	0.00	0.00	0.00	0.00	0.00	0.00	0.00	0.00	0.00	0.00	0.00	0.00	0.00	0.00	0.00	0.00	0.00	0.00	0.00	0.00	0.00	0.00	0.00	0.00	0.00	0.00	0.00	0.00	---	---	0.00	---	0.00	0.00	0.00	0.00	0.00	0.00	0.00	0.00	0.00	0.00	0.00	---	0.00	0.00
CG11107	70.59	---	85.04	74.52	101.01	84.68	92.94	88.80	87.17	90.81	87.74	95.19	92.48	94.01	90.08	85.31	89.15	87.52	101.74	79.33	92.73	86.12	94.40	94.20	88.25	80.48	89.54	96.69	106.62	97.03	83.07	---	---	93.06	---	106.88	87.49	95.03	93.86	103.24	109.39	103.67	109.98	91.38	102.01	104.93	---	100.50	102.51
CG11109	18.18	---	4.94	14.21	14.17	12.47	18.64	15.39	12.52	12.43	9.94	15.14	15.75	13.14	10.90	13.85	11.62	13.97	11.68	17.37	19.80	11.55	14.16	19.24	9.00	20.71	13.42	8.42	9.12	19.41	16.09	---	---	15.33	---	20.84	15.37	11.13	17.64	20.82	13.01	11.20	11.85	16.42	15.76	13.98	---	11.80	15.36
CG11110	3.36	---	13.87	6.37	6.37	5.29	5.23	9.39	5.67	9.43	7.60	4.10	9.42	7.26	5.17	7.81	14.76	8.82	6.16	8.20	11.23	10.76	12.72	4.02	5.51	10.67	11.40	3.24	5.02	1.96	2.24	---	---	4.76	---	8.75	6.74	8.70	4.81	9.87	3.98	9.00	5.43	9.21	0.00	7.71	---	4.95	5.91
CG11112	0.00	---	0.00	0.44	0.00	0.00	0.00	0.00	0.80	0.00	0.00	0.00	0.00	0.00	0.00	0.00	0.00	0.00	0.00	0.00	0.69	0.00	0.00	0.00	0.00	0.00	0.00	0.00	0.00	0.00	0.00	---	---	0.00	---	0.00	0.00	0.00	0.59	0.00	0.00	0.00	0.00	0.00	0.00	0.00	---	0.27	2.70
CG11113	0.00	---	0.00	1.57	0.00	0.00	0.00	0.00	0.00	0.00	0.00	0.00	0.00	0.00	0.00	0.00	0.00	0.00	0.00	0.00	1.26	0.00	0.00	0.00	0.00	0.00	0.91	0.00	0.00	0.00	0.00	---	---	0.00	---	0.00	0.00	1.47	0.00	0.00	0.00	0.00	0.00	0.00	0.00	0.00	---	0.00	0.00
CG11122	0.03	---	0.20	0.10	0.06	0.32	0.10	0.03	0.16	0.23	0.23	0.18	0.25	0.04	0.17	0.09	0.21	0.05	0.10	0.16	0.11	0.16	0.03	0.23	0.20	0.00	0.04	0.14	0.00	0.00	0.06	---	---	0.11	---	0.38	0.26	0.21	0.31	0.00	0.68	0.00	0.17	0.10	0.21	0.28	---	0.20	0.03
CG11123	26.37	---	40.86	39.32	39.06	42.26	50.83	31.40	41.62	36.74	36.82	41.51	36.20	33.51	35.83	47.52	39.74	49.73	33.87	45.97	23.89	33.76	35.65	39.55	38.44	34.60	37.53	37.04	45.33	36.41	35.80	---	---	49.21	---	56.77	45.50	43.05	46.86	30.64	44.33	33.58	42.19	41.28	35.97	43.19	---	36.25	41.98
CG11125	45.23	---	32.21	25.30	31.67	32.32	38.75	32.27	36.15	33.10	29.41	35.31	36.23	28.90	31.26	35.32	33.94	33.88	38.46	31.90	39.24	30.56	32.12	31.35	41.14	38.53	42.70	35.39	37.02	33.62	36.94	---	---	32.36	---	31.43	25.70	24.58	28.76	30.93	23.98	29.21	25.50	26.84	31.21	31.80	---	26.13	22.69
CG11127	65.80	---	137.85	111.58	75.69	96.54	97.55	104.20	84.17	81.67	88.80	79.08	81.89	116.76	91.55	84.79	120.27	110.39	117.74	149.29	145.55	106.55	108.46	113.24	99.76	123.16	80.30	111.72	90.59	94.22	93.89	---	---	106.05	---	114.53	108.91	99.21	94.22	100.76	90.81	92.16	101.11	97.13	70.95	98.04	---	79.16	102.71
CG1113	0.00	---	0.00	0.00	1.04	1.83	0.00	0.55	0.57	0.00	0.71	0.11	0.29	0.92	0.00	0.66	1.13	1.22	0.48	0.91	1.46	0.34	0.55	1.24	0.00	0.00	0.68	1.36	3.59	1.00	1.16	---	---	0.65	---	1.31	0.52	0.00	0.17	0.00	0.69	0.00	0.61	1.07	1.26	0.41	---	0.36	0.54
CG11131	0.83	---	0.00	0.00	0.00	0.00	0.00	0.00	0.00	0.00	0.00	0.00	0.00	0.00	0.00	0.00	0.00	0.00	0.00	0.00	0.00	0.00	0.00	0.00	0.00	0.00	0.00	0.00	0.00	0.00	0.00	---	---	0.77	---	0.00	0.00	0.00	0.00	0.00	0.00	0.00	0.00	0.00	0.00	0.00	---	0.34	0.00
CG11134	98.00	---	66.23	119.70	83.01	90.15	80.52	86.32	86.12	90.72	65.30	68.49	89.08	105.14	78.01	90.26	98.54	93.40	95.55	114.72	139.40	79.57	83.73	91.73	70.58	125.57	86.67	84.54	53.39	66.47	99.21	---	---	74.47	---	57.42	65.87	77.43	75.53	81.55	69.26	93.41	73.86	83.20	83.60	84.08	---	63.02	70.18
CG11137	301.75	---	669.48	722.96	358.55	570.38	503.74	764.86	564.33	585.65	426.15	456.82	484.38	685.41	621.22	519.49	724.86	618.55	705.50	799.81	1245.67	798.50	601.79	684.38	436.10	807.96	500.28	577.30	478.74	518.05	641.32	---	---	552.99	---	508.59	513.51	572.38	528.49	561.90	405.38	530.60	449.40	533.91	607.47	598.73	---	338.80	584.00
CG11138	5.39	---	2.80	4.64	3.87	4.80	8.26	2.29	3.85	2.99	2.71	1.81	1.89	4.24	4.07	2.80	5.01	4.09	4.78	4.69	4.74	5.37	7.42	3.27	4.65	2.41	3.84	1.34	2.41	1.59	2.42	---	---	1.37	---	4.10	2.32	1.86	2.38	2.50	1.73	2.05	1.95	2.07	1.93	2.29	---	4.77	2.91
CG11141	15.72	---	7.34	11.78	12.17	12.76	18.38	10.35	7.73	12.35	15.57	17.81	10.92	16.59	13.85	12.54	10.30	10.50	15.36	16.38	12.94	11.62	17.33	13.27	17.74	16.35	23.10	6.44	11.55	7.91	14.14	---	---	6.94	---	14.36	11.42	17.14	10.93	12.72	17.12	10.96	12.60	10.61	14.71	19.39	---	11.24	14.70
CG11145	0.00	---	0.00	0.00	0.00	0.00	0.00	0.00	0.00	0.00	0.00	0.00	0.00	0.00	0.00	0.00	0.00	0.00	0.00	0.00	0.00	0.00	0.00	0.00	0.00	0.00	0.00	0.00	0.00	0.00	0.00	---	---	0.00	---	0.00	0.00	0.00	0.00	0.00	0.00	0.00	0.00	0.00	0.00	0.00	---	0.00	0.00
CG11147	0.00	---	0.00	0.00	0.00	0.00	0.00	0.00	0.00	0.00	0.00	0.06	0.12	0.11	0.09	0.00	0.00	0.00	0.00	0.00	0.10	0.00	0.00	0.00	0.00	0.00	0.00	0.12	0.00	0.00	0.00	---	---	0.00	---	0.00	0.00	0.00	0.77	0.33	0.00	0.00	0.00	0.00	0.00	0.32	---	0.04	0.00
CG11148	20.34	---	28.43	28.79	24.96	52.13	42.70	33.22	49.70	45.82	55.91	51.00	50.47	41.56	47.89	43.40	42.14	45.29	41.02	32.17	16.45	26.66	47.90	42.70	50.46	34.83	46.02	27.35	43.67	44.93	34.31	---	---	32.39	---	37.09	33.09	37.23	45.46	38.55	45.13	40.65	50.83	39.42	43.55	35.11	---	44.34	43.89
CG11149	0.00	---	0.00	0.00	0.00	0.00	0.00	0.00	0.00	0.00	0.00	0.00	0.00	0.00	0.00	0.00	0.00	0.00	0.00	0.00	0.00	0.00	0.00	0.00	0.00	0.00	0.00	0.00	0.00	0.00	0.00	---	---	0.00	---	0.00	0.00	0.00	0.00	0.00	0.00	0.00	0.00	0.00	0.00	0.00	---	0.00	0.00
CG11151	13.93	---	25.35	40.46	20.97	21.43	16.46	24.28	20.65	24.94	29.16	22.34	22.41	28.23	26.90	31.88	38.72	27.22	26.83	32.85	51.35	38.05	20.33	31.71	28.56	32.12	30.83	17.96	17.52	20.23	22.19	---	---	23.01	---	15.56	20.72	10.51	15.58	19.68	12.22	16.74	12.49	18.27	10.35	13.75	---	10.29	21.87
CG11155	0.00	---	0.12	0.09	0.00	0.06	1.57	0.04	0.06	0.00	0.55	0.66	0.24	0.38	0.58	0.65	0.49	0.53	0.34	0.19	0.00	0.28	0.00	0.36	0.48	0.77	0.57	2.21	0.07	0.40	1.30	---	---	0.56	---	0.56	0.32	0.39	1.23	0.16	1.34	0.63	0.94	0.99	0.25	0.61	---	1.17	0.84
CG11158	0.00	---	0.86	0.99	2.55	3.46	1.50	1.33	3.67	1.74	3.47	4.03	0.77	1.31	2.22	1.12	1.38	2.53	1.66	1.04	0.14	2.77	1.09	1.91	1.73	2.07	2.87	0.00	0.70	0.00	0.66	---	---	1.61	---	1.96	0.98	2.17	1.35	0.87	2.27	3.05	1.37	0.80	2.01	0.94	---	0.12	2.04
CG11159	0.00	---	0.00	0.00	0.00	0.00	0.00	0.00	0.00	0.00	0.00	0.00	0.00	0.00	0.00	0.00	0.00	0.00	0.00	0.00	0.00	0.00	0.00	0.00	0.00	0.00	0.00	0.00	0.00	0.00	0.00	---	---	0.00	---	0.00	0.00	0.00	0.00	0.00	0.00	0.00	0.00	0.00	0.00	0.00	---	0.00	0.00
CG1116	6.87	---	10.60	4.50	2.12	5.75	7.86	10.07	5.86	3.25	5.37	4.25	5.29	2.27	5.32	5.05	6.60	6.02	8.57	4.86	7.79	4.19	4.69	7.68	4.59	5.65	5.66	21.95	14.18	16.98	16.29	---	---	14.21	---	13.60	11.37	8.65	8.45	9.84	7.59	12.77	9.26	7.60	11.44	14.60	---	8.57	10.95
CG11160	0.00	---	0.00	0.00	0.00	0.00	0.00	0.00	0.17	0.00	0.15	0.00	0.00	0.00	0.00	0.00	0.00	0.00	0.14	0.00	0.00	0.00	0.12	0.00	0.00	0.28	0.00	0.00	0.00	0.00	0.00	---	---	0.00	---	0.00	0.00	0.19	0.00	0.00	0.00	0.00	0.00	0.00	0.00	0.00	---	0.00	0.00
CG11162	0.00	---	0.00	0.00	0.00	0.00	0.00	0.00	0.00	0.00	0.00	0.00	0.00	0.00	0.00	0.00	0.00	0.00	0.00	0.00	0.34	0.00	0.00	0.00	0.00	0.00	0.00	0.00	0.86	0.63	0.73	---	---	0.00	---	0.00	0.00	0.00	0.00	0.00	0.00	0.00	0.00	0.00	0.00	0.00	---	0.00	0.00
CG11164	69.22	---	70.62	74.12	83.85	87.70	81.63	89.49	81.18	91.60	69.12	73.52	74.17	85.78	93.13	78.85	72.32	86.47	65.72	90.52	126.25	74.64	86.32	74.90	90.58	93.83	114.07	79.58	42.02	48.86	53.61	---	---	49.34	---	64.33	60.76	63.07	68.51	58.00	60.30	77.35	63.44	65.01	65.86	63.72	---	48.79	68.29
CG11165	0.00	---	0.00	0.00	0.00	0.74	0.00	2.77	0.00	0.00	0.00	0.00	0.00	0.00	0.00	0.38	0.00	0.00	0.00	0.00	0.00	0.00	0.00	0.00	0.49	0.00	0.00	0.00	1.80	0.00	0.00	---	---	0.00	---	0.00	0.00	0.00	0.66	0.00	0.00	0.00	0.00	0.00	0.00	0.00	---	0.00	0.00
CG11168	0.56	---	0.58	0.94	1.22	0.88	1.73	0.58	2.11	1.85	0.84	1.17	0.40	1.76	1.42	0.67	0.52	0.46	1.19	2.13	0.54	0.78	2.04	1.57	2.72	1.01	1.68	0.41	0.00	1.53	2.11	---	---	0.51	---	2.56	1.54	1.40	2.08	1.30	1.97	2.29	2.54	3.16	1.69	2.63	---	2.24	1.11
CG11170	10.37	---	22.09	18.95	6.65	21.15	17.01	20.90	17.40	10.36	15.51	10.86	11.92	19.01	9.54	11.59	9.85	14.61	16.83	19.25	10.74	11.44	16.38	16.27	12.28	9.87	11.00	9.19	20.31	25.10	25.91	---	---	17.60	---	14.06	18.84	19.40	14.57	8.57	11.98	12.42	8.07	9.31	11.38	17.31	---	11.81	17.79
CG11178	0.00	---	0.00	0.00	0.06	0.93	0.78	0.00	0.16	0.25	0.39	0.55	0.17	0.12	0.00	0.64	0.08	0.00	0.00	0.43	0.00	0.17	0.49	0.20	1.14	0.00	0.08	0.67	0.43	0.00	0.00	---	---	0.00	---	0.42	0.35	1.06	0.00	1.05	0.09	0.32	0.11	0.00	0.00	0.11	---	0.17	0.18
CG11180	42.83	---	69.16	63.87	56.00	62.39	52.45	78.15	52.82	51.03	40.33	45.76	60.06	63.07	48.97	51.73	71.20	67.25	83.87	80.73	38.45	75.38	72.82	81.56	58.37	94.88	77.98	36.95	41.35	42.03	41.11	---	---	40.16	---	36.57	35.74	30.44	41.62	37.30	31.19	41.61	27.33	29.69	30.56	35.38	---	31.50	34.55
CG11190	203.50	---	159.15	142.48	171.35	150.31	146.06	160.41	143.93	158.86	148.48	139.06	155.91	161.48	160.63	139.86	150.27	158.44	171.84	172.26	125.45	157.20	147.50	159.88	144.45	153.82	137.43	200.73	140.37	157.85	163.28	---	---	136.78	---	172.77	138.34	162.61	146.95	164.55	151.86	147.88	161.11	153.89	156.39	174.43	---	171.10	156.91
CG11191	0.00	---	0.00	0.00	0.00	0.00	0.00	0.00	0.00	0.00	0.00	0.00	0.00	0.00	0.00	0.00	0.00	0.00	0.00	0.00	0.00	0.00	0.00	0.00	0.00	0.00	0.00	0.00	0.00	0.00	0.00	---	---	0.00	---	0.00	0.00	0.00	0.00	0.00	0.00	0.00	0.00	0.00	0.00	0.00	---	0.00	0.00
CG11192	0.00	---	0.00	0.00	0.00	0.00	0.00	0.00	0.00	0.00	0.00	0.00	0.17	0.00	0.00	0.00	0.00	0.00	0.00	0.00	0.00	0.00	0.00	0.00	0.00	0.00	0.00	0.00	0.00	0.00	0.00	---	---	0.00	---	0.00	0.00	0.00	0.00	0.00	0.00	0.00	0.00	0.00	0.00	0.00	---	0.00	0.00
CG11200	13.71	---	12.91	24.53	10.75	17.18	16.68	16.36	11.59	7.30	11.21	6.86	10.82	8.63	10.67	8.61	8.20	6.47	5.73	9.73	9.12	5.99	6.26	4.27	9.07	5.17	7.47	16.06	8.45	13.40	9.67	---	---	16.33	---	5.87	12.59	6.20	6.62	10.09	8.27	8.83	10.82	10.02	7.19	11.75	---	4.23	9.32
CG11208	86.37	---	132.56	152.55	128.16	113.12	100.28	110.71	64.35	55.24	38.89	43.69	29.48	31.25	24.05	19.98	22.72	12.20	20.53	19.58	17.88	17.90	23.10	18.06	22.29	14.29	19.15	101.33	110.47	125.32	136.01	---	---	127.00	---	82.97	65.16	53.34	46.44	32.23	34.63	29.24	20.48	22.77	18.79	17.48	---	23.30	18.24
CG11210	3.40	---	4.30	1.44	3.00	3.00	3.89	5.60	2.07	4.82	4.93	4.22	2.61	2.40	4.82	3.12	4.31	2.50	4.73	3.75	1.06	2.15	4.09	4.39	4.41	1.64	3.74	4.44	4.49	6.03	3.49	---	---	2.71	---	2.85	3.26	2.55	3.00	2.74	4.98	3.70	4.64	3.85	2.26	5.57	---	3.30	3.49
CG11211	0.00	---	2.26	3.65	0.00	0.00	0.00	1.33	3.38	1.93	1.50	2.11	2.75	3.62	3.60	3.38	4.48	6.56	4.99	1.76	8.44	6.25	2.13	2.69	3.25	6.28	4.51	0.00	0.00	0.00	0.00	---	---	1.19	---	0.57	1.25	0.00	0.00	0.00	0.64	0.00	0.00	2.87	0.00	2.52	---	1.74	0.65
CG11221	0.00	---	0.37	0.00	0.00	0.00	0.00	0.17	0.00	0.00	0.00	0.00	0.00	0.00	0.00	0.08	0.00	0.00	0.00	0.00	0.00	0.00	0.00	0.00	0.00	0.00	0.00	0.00	0.00	0.00	0.00	---	---	0.00	---	0.00	0.00	0.00	0.00	0.00	0.00	0.00	0.00	0.00	0.00	0.00	---	0.00	0.00
CG11226	0.00	---	0.00	0.00	0.00	0.00	0.00	0.00	0.00	0.00	0.00	0.00	0.00	0.00	0.00	0.00	0.00	0.00	0.00	0.00	0.00	0.00	0.00	0.00	0.00	0.00	0.00	0.00	0.00	0.00	0.00	---	---	0.00	---	0.00	0.00	0.00	0.00	0.00	0.00	0.00	0.00	0.00	0.00	0.00	---	0.00	0.00
CG11227	0.00	---	0.00	0.00	0.00	0.00	0.00	0.00	0.00	0.00	0.00	0.00	0.00	0.00	0.00	0.00	0.00	0.00	0.00	0.00	0.00	0.00	0.00	0.00	0.00	0.00	0.40	0.00	0.00	0.00	0.00	---	---	0.00	---	0.00	0.00	0.00	0.00	0.00	0.00	0.00	0.00	0.00	0.00	0.00	---	0.00	0.00
CG11231	0.00	---	0.00	0.00	0.12	0.00	0.67	0.00	0.83	0.00	0.19	0.11	0.10	0.10	0.00	0.99	0.40	0.00	0.00	0.00	0.00	0.00	0.50	0.22	0.00	0.14	0.13	0.00	0.00	0.00	0.00	---	---	0.00	---	0.00	0.00	0.00	0.15	1.19	0.00	0.00	0.53	0.17	0.00	0.00	---	0.25	0.00
CG11236	0.00	---	0.00	0.00	0.00	0.00	0.00	0.00	0.00	0.00	0.00	0.16	0.00	0.00	0.00	0.00	0.00	0.00	0.00	0.00	0.00	0.00	0.00	0.00	0.00	0.00	0.00	0.00	0.00	0.00	0.00	---	---	0.00	---	0.00	0.00	0.00	0.00	0.00	0.00	0.00	0.00	0.00	0.00	0.00	---	0.00	0.00
CG1124	0.00	---	0.00	0.00	0.00	0.00	0.00	0.00	0.00	0.00	0.51	0.00	0.17	0.90	0.00	0.00	0.00	0.00	0.74	0.00	0.00	0.00	0.00	0.40	0.00	0.00	0.00	0.00	0.00	0.00	0.00	---	---	0.00	---	0.00	0.00	0.00	0.84	0.00	1.96	1.01	2.01	1.58	2.71	2.48	---	1.84	0.00
CG11241	22.70	---	14.77	13.12	19.36	15.39	22.38	21.01	15.73	21.94	14.50	18.41	15.47	16.21	19.18	15.56	22.49	18.32	15.44	13.27	13.51	22.79	21.95	10.31	19.78	17.65	25.45	14.40	12.97	11.90	6.14	---	---	6.11	---	14.16	13.81	14.89	12.10	13.38	20.17	9.71	14.54	17.21	9.24	9.98	---	14.56	13.45
CG11247	9.56	---	7.41	8.12	10.33	10.28	8.65	5.79	7.38	7.77	6.26	7.88	5.63	5.86	6.02	4.79	4.76	8.49	6.70	5.74	2.86	7.41	8.85	10.04	7.85	8.29	8.04	7.65	8.35	9.89	8.21	---	---	8.25	---	3.78	8.09	5.74	7.70	5.84	7.12	4.27	6.59	4.18	6.12	7.63	---	4.31	5.60
CG11248	7.20	---	2.72	3.83	4.76	11.94	6.33	8.60	4.74	9.79	9.11	10.33	12.62	4.79	11.00	9.54	7.55	7.53	5.92	5.48	3.90	3.25	8.26	8.19	8.82	6.53	11.01	3.26	8.53	4.29	3.96	---	---	8.72	---	9.24	7.23	4.39	6.82	6.47	6.88	3.57	5.02	6.04	6.89	4.38	---	9.90	8.55
CG11249	0.00	---	0.00	0.00	0.00	0.00	0.00	0.00	0.00	0.00	0.00	0.08	0.00	0.17	0.00	0.00	0.23	0.00	0.00	0.00	0.00	0.00	0.00	0.18	0.00	0.00	0.00	0.00	0.00	0.00	0.28	---	---	0.00	---	0.00	0.00	0.00	0.00	0.00	0.00	0.00	0.30	0.00	0.00	0.00	---	0.00	0.00
CG11251	0.00	---	0.00	0.00	0.00	0.00	0.00	0.00	0.00	0.00	0.62	0.00	0.00	0.00	0.00	0.25	0.00	0.00	0.00	0.00	0.00	0.00	0.00	0.00	0.00	0.00	0.00	0.00	0.00	0.00	0.00	---	---	0.00	---	0.00	0.00	0.00	0.00	0.38	0.00	0.00	0.00	0.00	0.46	0.00	---	0.00	0.00
CG11257	3.65	---	4.88	6.81	5.45	7.46	9.74	10.53	10.14	6.71	6.72	8.84	9.08	6.74	6.41	5.79	8.37	6.28	7.47	6.90	10.00	8.90	7.68	6.80	10.75	8.25	9.72	13.68	12.30	6.73	16.34	---	---	11.23	---	9.06	7.83	8.18	9.75	7.75	4.61	6.46	5.01	8.62	3.94	3.71	---	8.29	4.77
CG1126	0.00	---	0.00	0.96	0.00	0.00	0.00	0.00	0.42	0.00	0.00	0.00	0.00	0.00	0.00	0.29	0.00	0.25	0.00	0.00	0.00	0.00	0.00	0.18	0.00	0.00	0.00	0.00	0.00	0.00	0.00	---	---	0.00	---	0.00	0.00	0.99	0.00	0.96	0.78	0.00	0.00	0.00	0.00	0.00	---	0.28	0.00
CG11261	11.49	---	12.29	7.90	9.70	17.66	13.73	10.66	13.29	9.84	14.25	15.91	16.86	12.76	15.31	14.50	12.55	17.40	13.26	12.97	6.57	10.69	16.04	17.63	21.65	10.89	15.96	27.74	31.97	33.35	36.28	---	---	34.26	---	34.92	23.77	39.03	33.41	35.71	37.93	29.90	23.97	32.24	33.09	27.38	---	33.54	32.01
CG11262	0.00	---	0.00	0.00	0.00	0.00	0.00	0.00	0.00	0.00	0.00	0.00	0.00	0.00	0.00	0.00	0.00	0.00	0.00	0.00	0.00	0.00	0.00	0.00	0.00	0.00	0.00	0.00	0.00	0.00	0.00	---	---	0.00	---	0.00	0.00	0.00	0.00	0.00	0.00	0.00	0.00	0.00	0.00	0.00	---	0.00	0.00
CG11263	38.12	---	40.39	24.97	36.10	47.71	38.58	43.66	35.10	44.86	38.20	36.22	42.89	38.49	42.78	42.28	34.00	42.29	38.19	47.29	49.73	45.85	33.59	39.28	36.08	27.92	38.29	30.59	30.35	30.96	20.40	---	---	26.86	---	29.33	29.29	21.52	27.82	40.83	18.95	12.02	26.47	23.15	30.66	39.46	---	28.97	27.03
CG11266	93.81	---	102.22	79.90	85.74	109.63	101.27	93.97	95.46	91.85	93.83	92.60	85.71	72.72	76.57	81.03	76.26	89.71	74.22	75.12	74.82	83.84	102.44	86.89	104.41	119.40	114.37	91.68	108.63	108.42	94.38	---	---	97.38	---	100.87	93.04	88.76	83.94	88.97	97.69	81.15	94.78	91.17	80.06	81.36	---	80.21	98.25
CG11267	15.13	---	37.32	22.77	12.83	15.95	10.93	25.25	19.89	6.71	11.96	11.92	9.92	9.67	15.17	11.02	13.73	8.24	23.54	26.40	31.72	26.27	14.51	20.94	18.47	42.11	44.47	22.45	26.17	16.91	32.49	---	---	13.59	---	19.46	14.55	15.48	17.22	22.56	16.89	20.02	11.53	23.69	29.47	18.58	---	15.71	20.99
CG11269	0.00	---	0.00	0.00	0.00	0.00	0.00	0.00	0.00	0.00	0.00	0.00	0.00	0.00	0.00	0.00	0.00	0.00	0.00	0.00	0.00	0.00	0.00	0.00	0.00	0.00	0.00	0.00	0.00	0.00	0.00	---	---	0.00	---	0.00	0.00	0.00	0.00	0.00	0.00	0.00	0.00	0.00	0.00	0.00	---	0.00	0.00
CG11275	2.71	---	0.00	0.00	1.00	4.06	1.08	0.18	4.25	0.58	1.85	1.28	3.34	0.22	0.53	1.65	0.30	0.81	0.61	0.16	0.89	0.16	0.84	0.12	2.56	0.82	1.57	0.00	0.60	0.32	0.74	---	---	3.43	---	2.71	0.51	2.86	2.62	2.17	2.71	1.18	0.79	1.71	0.81	0.81	---	3.39	0.52
CG11279	27.85	---	20.90	30.16	22.62	35.36	25.36	25.04	26.41	20.76	14.60	17.05	15.76	15.82	24.53	22.70	7.44	9.51	31.20	24.41	45.10	16.27	23.45	25.82	29.20	46.58	23.21	23.71	25.28	18.64	34.24	---	---	20.81	---	30.59	18.27	42.28	12.09	25.96	12.06	7.35	17.85	24.46	19.54	16.67	---	11.64	37.55
CG11284	6.10	---	1.96	5.03	6.18	4.73	6.00	2.87	4.30	3.21	2.97	3.33	2.25	3.74	2.03	4.43	3.07	4.43	2.39	3.01	3.38	1.10	3.73	5.67	4.69	2.61	7.07	3.39	3.34	1.87	3.16	---	---	2.79	---	1.47	1.60	0.68	1.91	2.19	1.75	2.52	2.13	2.14	1.75	2.60	---	4.76	2.12
CG11286	0.00	---	0.00	0.00	0.00	0.00	0.00	0.00	0.00	0.00	0.00	0.00	0.00	0.00	0.00	0.00	0.00	0.00	0.00	0.00	0.00	0.00	0.00	0.00	0.00	0.00	0.00	0.00	0.00	0.00	0.00	---	---	0.00	---	0.00	0.00	0.00	0.00	0.00	0.00	0.00	0.00	0.00	0.00	0.00	---	0.00	0.00
CG11289	0.00	---	0.00	0.00	0.00	0.00	0.00	0.00	0.00	0.00	0.00	0.00	0.00	0.00	0.00	0.00	0.00	0.00	0.00	0.00	0.00	0.00	0.00	0.00	0.00	0.00	0.00	0.00	0.00	0.00	0.00	---	---	0.00	---	0.00	0.00	0.00	0.00	0.00	0.00	0.00	0.00	0.00	0.00	0.22	---	0.00	0.00
CG1129	10.35	---	5.84	4.45	6.79	6.05	7.27	5.81	8.16	7.99	12.83	9.81	8.52	6.44	4.58	7.30	10.35	4.84	7.49	11.88	4.56	4.81	4.80	9.89	5.57	5.32	7.74	6.71	5.64	6.41	5.28	---	---	6.77	---	3.63	7.09	10.64	8.08	5.75	10.11	3.12	6.42	8.26	6.48	8.93	---	5.11	6.04
CG11291	0.00	---	0.00	0.00	0.00	0.00	0.00	0.00	0.00	0.00	0.00	0.00	0.24	0.00	0.00	0.00	0.00	0.00	0.00	0.00	0.00	0.00	0.00	0.00	0.00	0.00	0.00	0.00	0.00	0.00	0.00	---	---	0.00	---	0.00	0.00	0.00	0.00	0.00	0.00	0.00	0.00	0.00	0.00	0.00	---	0.00	0.00
CG11294	0.75	---	0.50	1.45	0.61	0.99	1.61	0.34	0.89	2.80	0.13	1.12	0.33	0.00	0.78	0.50	0.86	0.00	1.19	0.89	0.66	0.00	0.74	0.22	1.49	0.68	0.00	0.52	0.00	0.46	0.73	---	---	1.37	---	0.00	0.49	0.00	0.47	0.00	0.00	0.00	0.58	0.75	0.00	0.76	---	0.00	0.00
CG11298	0.00	---	0.00	0.00	0.00	0.00	0.00	0.00	0.00	0.00	0.00	0.00	0.00	0.00	0.00	0.00	0.00	0.00	0.00	0.00	0.00	0.00	0.00	0.00	0.00	0.00	0.00	0.00	0.00	0.00	0.00	---	---	0.00	---	0.00	0.00	1.30	0.00	0.00	0.00	0.00	0.00	0.00	0.00	0.00	---	0.00	0.00
CG11300	0.00	---	0.00	0.00	0.00	0.00	0.00	0.00	0.00	0.00	0.00	0.00	0.00	0.00	0.00	0.00	0.00	0.00	0.00	0.00	0.00	0.00	0.00	0.00	0.00	0.00	0.00	0.00	0.00	0.00	0.00	---	---	0.00	---	0.00	0.00	0.00	0.00	0.00	0.00	0.00	0.00	0.00	0.00	0.00	---	0.00	0.00
CG11306	22.53	---	33.45	26.07	27.95	23.65	21.80	21.89	19.44	20.08	13.76	17.82	13.65	18.37	16.60	10.41	17.52	18.28	24.02	23.96	10.86	23.07	18.77	20.21	15.69	15.03	21.15	28.29	32.10	25.64	17.36	---	---	23.52	---	17.98	17.84	14.26	14.11	16.55	13.86	26.07	12.25	20.70	16.46	14.07	---	19.82	17.59
CG11307	114.18	---	142.82	163.64	124.19	133.10	148.23	168.93	144.25	130.88	142.29	131.24	150.37	182.43	150.66	152.84	157.07	173.28	171.17	169.20	188.47	173.41	153.40	155.10	121.99	163.69	138.25	149.44	114.03	134.46	158.38	---	---	128.70	---	153.20	130.01	153.92	142.81	133.64	125.43	136.85	129.62	127.07	138.15	130.69	---	115.65	131.37
CG11309	2.83	---	0.79	0.38	0.93	2.04	1.47	0.00	0.65	1.50	1.04	0.66	2.91	1.19	1.64	0.88	1.20	2.02	0.00	1.66	1.51	0.48	0.00	0.36	0.90	0.40	0.53	7.97	5.08	9.58	7.62	---	---	3.64	---	1.73	2.86	1.05	1.51	2.62	1.88	5.15	2.93	1.72	3.67	3.08	---	2.09	0.80
CG11313	0.00	---	0.00	0.00	0.00	0.00	0.00	0.00	0.00	0.00	0.00	0.00	0.00	0.00	0.00	0.00	0.00	0.00	0.00	0.00	0.00	0.00	0.00	0.00	0.00	0.00	0.00	0.00	0.00	0.00	0.00	---	---	0.00	---	0.00	0.00	0.00	0.00	0.00	0.00	0.00	0.00	0.00	0.00	0.00	---	0.00	0.00
CG11317	0.00	---	0.00	0.00	0.00	0.00	0.00	0.00	0.00	0.00	0.00	0.00	0.00	0.00	0.00	0.11	0.00	0.00	0.00	0.00	0.00	0.00	0.00	0.00	0.00	0.00	0.00	0.00	0.00	0.00	0.00	---	---	0.00	---	0.00	0.00	0.00	0.00	0.00	0.00	0.00	0.00	0.45	0.00	0.00	---	0.00	0.00
CG11318	0.00	---	0.00	0.00	0.00	0.00	0.00	0.00	0.00	0.00	0.00	0.00	0.00	0.00	0.00	0.00	0.00	0.00	0.00	0.00	0.00	0.00	0.00	0.00	0.00	0.00	0.00	0.00	0.00	0.00	0.00	---	---	0.00	---	0.00	0.00	0.00	0.00	0.00	0.00	0.00	0.00	0.00	0.00	0.00	---	0.00	0.00
CG11319	0.00	---	0.00	0.00	0.00	0.00	0.00	0.00	0.00	0.00	0.00	0.00	0.00	0.00	0.00	0.00	0.00	0.00	0.00	0.00	0.00	0.00	0.00	0.00	0.00	0.00	0.12	0.00	0.00	0.00	0.00	---	---	0.00	---	0.00	0.00	0.00	0.00	0.00	0.00	0.00	0.00	0.00	0.00	0.00	---	0.00	0.00
CG11320	0.44	---	0.00	0.53	0.00	0.00	0.00	0.00	0.25	0.00	0.00	0.00	0.00	0.00	0.00	0.00	0.00	0.23	0.00	0.00	0.00	0.00	0.00	0.00	0.32	0.00	0.00	0.00	0.00	0.00	0.00	---	---	0.00	---	0.24	0.00	0.00	0.24	0.00	0.25	0.00	0.00	0.00	0.00	0.00	---	0.31	0.00
CG11321	0.00	---	0.00	0.00	0.00	0.02	0.00	0.00	0.00	0.00	0.19	0.00	0.00	0.08	0.00	0.08	0.00	0.00	0.00	0.00	0.00	0.00	0.00	0.00	0.00	0.00	0.27	0.00	0.00	0.00	0.00	---	---	0.00	---	0.00	0.00	0.00	0.00	0.00	0.17	0.00	0.00	0.00	0.00	0.00	---	0.00	0.00
CG11322	0.00	---	0.00	0.00	0.00	0.00	0.00	0.00	0.00	0.00	0.00	0.00	0.00	0.00	0.00	0.00	0.00	0.00	0.00	0.00	0.00	0.00	0.00	0.00	0.00	0.00	0.00	0.00	0.00	0.00	0.00	---	---	0.00	---	0.00	0.00	0.00	0.00	0.00	0.00	0.00	0.00	0.00	0.00	0.00	---	0.00	0.00
CG11327	0.00	---	0.00	0.00	0.00	0.11	0.00	0.00	0.00	0.00	0.35	0.13	0.25	0.96	0.00	0.48	0.33	0.55	0.49	0.00	0.00	0.00	0.00	0.00	0.42	0.00	0.00	0.00	0.00	0.00	0.00	---	---	1.31	---	0.64	0.00	0.22	0.53	0.35	0.54	0.00	0.00	0.00	0.00	0.00	---	0.00	0.35
CG11329	6.72	---	17.43	11.79	19.80	19.02	19.29	17.13	14.35	15.13	13.76	12.39	9.49	17.15	17.89	10.06	16.84	18.35	15.43	26.02	34.99	13.52	20.41	18.98	16.69	25.34	33.63	36.06	28.69	16.90	18.35	---	---	17.41	---	22.38	18.34	17.80	14.17	33.18	20.66	26.34	17.07	24.45	30.09	27.70	---	21.20	19.03
CG11333	0.00	---	0.00	0.00	0.00	0.00	0.00	0.00	0.00	0.86	0.00	0.00	0.00	0.00	0.00	0.00	0.00	0.00	0.00	0.00	0.00	0.00	0.00	0.00	0.00	0.00	0.00	0.00	0.00	0.00	0.00	---	---	0.00	---	0.00	0.00	0.00	0.00	0.00	0.00	0.00	0.00	0.00	0.00	0.00	---	0.00	0.00
CG11334	37.96	---	89.01	79.00	66.93	63.96	71.81	89.37	52.91	67.63	66.21	69.83	69.68	100.17	80.39	69.21	95.25	91.25	115.61	119.45	132.09	100.09	97.05	99.28	78.70	139.18	83.88	51.38	39.16	42.49	45.52	---	---	52.18	---	56.97	58.52	62.71	58.28	51.63	52.80	49.13	44.48	56.08	55.72	63.73	---	57.53	60.38
CG11337	0.55	---	1.61	2.15	1.71	2.67	1.75	3.27	3.92	2.43	1.37	1.37	1.12	2.30	1.97	1.59	1.90	1.00	1.80	2.94	0.24	2.89	4.09	3.44	2.99	1.95	3.79	2.02	0.38	3.64	2.64	---	---	1.40	---	4.36	0.60	0.99	1.56	3.00	0.60	3.57	2.54	1.59	4.58	2.27	---	4.43	4.49
CG11340	0.18	---	0.00	0.00	0.00	0.00	0.00	0.00	0.41	0.00	0.00	0.00	0.00	0.00	0.00	0.36	0.00	0.00	0.00	0.00	0.00	0.00	0.00	0.00	0.00	0.00	0.17	0.00	0.00	0.00	0.00	---	---	0.00	---	0.00	0.00	0.00	0.00	0.00	0.22	0.00	0.00	0.00	0.00	0.00	---	0.00	0.00
CG11342	5.13	---	1.43	3.17	1.76	4.89	2.35	4.64	0.82	1.09	2.94	1.87	1.36	2.33	1.87	3.10	2.62	2.29	5.79	3.05	4.84	3.84	1.86	2.16	1.77	1.75	6.25	6.46	5.31	3.54	2.90	---	---	4.69	---	3.40	2.72	1.86	3.92	1.93	3.93	2.23	2.22	5.90	2.20	2.49	---	0.98	5.33
CG11345	0.00	---	0.54	0.99	1.32	1.62	1.51	2.99	4.32	2.34	2.00	2.22	1.16	1.54	2.88	2.19	1.89	1.64	2.81	0.00	0.00	0.65	0.34	0.24	0.22	0.00	0.00	0.60	0.00	0.72	0.00	---	---	0.69	---	3.17	4.57	4.31	4.49	3.81	4.93	5.17	1.32	4.27	6.55	0.83	---	0.98	0.40
CG11349	0.00	---	0.00	0.00	0.00	0.00	0.00	0.00	0.00	0.00	0.00	0.00	0.00	0.00	0.00	0.00	0.25	0.00	0.00	0.00	0.00	0.00	0.00	0.00	0.00	0.81	0.00	0.00	0.00	0.00	0.00	---	---	0.00	---	0.00	0.00	0.00	0.00	0.00	0.00	0.00	0.00	0.00	0.00	0.00	---	0.00	0.00
CG11350	0.00	---	0.00	0.00	0.00	0.00	0.00	0.00	0.00	0.00	0.00	0.00	0.00	0.00	0.78	0.00	0.00	0.00	0.00	0.00	0.00	0.00	0.00	0.00	0.00	0.00	0.00	0.00	0.00	0.00	0.00	---	---	0.00	---	0.00	0.00	0.00	0.14	0.00	0.15	0.00	0.00	0.00	0.00	0.00	---	0.00	0.00
CG11353	0.00	---	0.07	0.00	0.00	0.00	0.08	0.00	0.00	0.00	0.06	0.00	0.00	0.00	0.00	0.00	0.00	0.00	0.00	0.00	0.00	0.00	0.00	0.00	0.00	0.00	0.00	0.00	0.00	0.00	0.00	---	---	0.00	---	0.00	0.00	0.11	0.00	0.00	0.09	0.00	0.21	0.00	0.00	0.00	---	0.00	0.00
CG11356	0.00	---	0.00	0.00	0.00	0.00	0.00	0.00	0.47	0.38	0.00	0.55	0.00	0.00	0.00	0.00	0.00	0.00	0.00	0.42	0.00	0.42	0.00	0.94	0.00	0.43	0.00	0.00	0.00	0.00	0.00	---	---	0.00	---	1.30	0.00	0.00	0.00	0.00	0.00	0.00	0.00	0.00	0.00	0.00	---	0.00	0.00
CG11357	60.91	---	59.07	64.80	88.82	92.39	81.88	61.69	77.75	85.35	102.71	90.41	93.07	74.60	86.79	82.29	75.02	86.41	74.02	87.18	66.56	69.54	87.02	82.10	96.07	79.15	87.40	38.63	60.92	50.52	60.92	---	---	62.19	---	61.52	58.00	51.42	65.05	62.18	70.03	59.02	73.22	66.98	63.12	64.39	---	68.90	58.56
CG1136	0.00	---	0.22	0.00	0.00	0.00	0.00	0.00	0.00	0.00	0.00	0.00	0.00	0.00	0.00	0.00	0.00	0.00	0.00	0.00	0.00	0.00	0.00	0.00	0.00	0.00	0.00	0.00	0.00	0.00	0.00	---	---	0.00	---	0.00	0.00	0.00	0.00	0.00	0.00	0.00	0.00	0.00	0.00	0.00	---	0.00	0.00
CG11360	1.12	---	0.95	0.62	1.45	2.20	2.89	1.50	2.03	3.74	2.41	3.78	1.89	1.11	2.38	2.63	1.66	2.43	1.75	1.70	2.13	1.13	1.27	1.80	1.32	1.63	2.04	4.44	3.02	1.62	2.85	---	---	3.38	---	4.01	2.77	1.82	2.35	3.16	4.48	1.22	2.27	2.49	2.90	2.82	---	4.64	2.52
CG11362	0.00	---	0.00	0.00	0.00	0.80	0.00	0.00	0.00	0.00	0.00	0.00	0.00	0.00	0.00	0.00	0.50	1.18	0.50	0.00	0.00	0.00	3.58	0.88	0.00	0.00	1.04	0.00	0.00	0.00	0.00	---	---	0.00	---	1.31	0.47	0.00	0.00	0.00	0.55	0.00	0.00	0.54	0.00	0.00	---	0.00	0.00
CG11367	11.59	---	12.82	16.06	11.44	17.42	17.48	22.03	15.10	14.11	11.10	13.91	16.33	16.13	12.32	14.40	16.35	14.06	14.87	13.53	12.96	14.03	24.46	22.20	20.66	23.28	34.29	14.91	10.31	7.83	18.62	---	---	13.70	---	20.68	14.65	16.35	12.25	13.75	16.93	13.92	16.59	19.06	16.06	9.93	---	14.57	15.46
CG11368	0.00	---	0.00	0.00	0.00	0.00	0.00	0.00	0.00	0.00	0.00	0.00	0.00	0.00	0.00	0.00	0.00	0.00	0.00	0.00	0.00	0.00	0.00	0.00	0.00	0.00	0.00	0.00	0.00	0.00	0.00	---	---	0.00	---	0.00	0.00	0.00	0.00	0.00	0.00	0.00	0.00	0.00	0.00	0.00	---	0.00	0.00
CG11369	0.00	---	0.00	0.00	0.00	0.00	0.00	0.00	0.00	0.00	0.00	0.00	0.00	0.00	0.00	0.00	0.00	0.00	0.00	0.00	0.00	0.00	0.00	0.00	0.00	0.00	0.00	0.00	0.00	0.00	0.00	---	---	0.00	---	0.00	0.00	0.00	0.00	0.00	0.00	0.00	0.00	0.00	0.00	0.00	---	0.00	0.00
CG1137	0.00	---	0.00	0.00	0.00	0.00	0.00	0.00	0.00	0.00	0.00	0.00	0.00	0.00	0.00	0.00	0.00	0.00	0.00	0.00	0.00	0.00	0.00	0.00	0.00	0.00	0.00	0.00	0.00	0.00	0.00	---	---	0.00	---	0.00	0.00	0.00	0.00	0.00	0.00	0.00	0.00	0.00	0.00	0.00	---	0.00	0.56
CG11370	0.42	---	0.67	0.00	0.23	0.00	0.00	0.00	0.00	0.00	0.00	0.00	0.00	0.00	0.00	0.00	0.00	0.00	0.00	0.00	0.00	0.00	0.27	0.00	0.18	0.00	0.20	0.00	1.37	0.00	0.00	---	---	0.00	---	0.00	0.00	0.00	0.00	0.00	0.00	0.00	0.00	0.00	0.00	0.00	---	0.00	0.00
CG11373	0.00	---	0.00	0.00	0.00	0.00	0.00	0.00	0.00	0.00	0.00	0.00	0.00	0.00	0.00	0.00	0.00	0.00	0.00	0.00	0.00	0.00	0.00	0.00	0.00	0.00	0.00	0.00	0.00	0.00	0.00	---	---	0.00	---	0.00	0.00	0.00	0.00	0.00	0.00	0.00	0.00	0.00	0.00	0.00	---	0.00	0.00
CG11374	0.00	---	0.00	0.00	0.00	0.00	0.00	0.00	0.15	0.00	0.00	0.00	0.00	0.14	0.00	0.00	0.00	0.00	0.00	0.20	0.00	0.00	0.00	0.00	0.00	0.00	0.00	0.00	0.00	0.00	0.00	---	---	0.00	---	0.00	0.00	0.21	0.21	0.00	0.00	0.00	0.00	0.00	0.00	0.00	---	0.00	0.00
CG11377	8.77	---	6.31	7.35	5.01	9.13	11.08	10.70	8.60	6.25	7.63	10.94	5.66	5.18	9.03	7.80	6.01	2.54	5.04	6.33	7.07	4.72	5.81	3.39	5.55	4.74	8.24	16.87	10.55	13.42	8.44	---	---	20.97	---	14.83	14.74	9.98	11.10	7.63	9.72	9.69	13.29	8.20	8.04	11.75	---	7.54	8.80
CG11378	0.00	---	0.26	0.00	0.00	0.00	0.00	0.00	0.00	0.00	0.00	0.00	0.15	0.00	0.00	0.00	0.00	0.00	1.27	0.54	0.00	0.00	0.00	0.00	0.00	0.29	0.23	0.00	0.00	0.00	0.00	---	---	0.00	---	0.00	0.00	0.00	0.00	0.00	0.45	2.23	0.00	0.00	1.49	2.12	---	0.00	0.32
CG11379	0.00	---	0.00	0.00	0.00	0.00	0.00	0.00	0.00	0.00	0.00	0.00	0.00	0.00	0.00	0.00	0.00	0.00	0.00	0.00	0.00	0.00	0.00	0.00	0.00	0.00	0.00	0.00	0.00	0.00	0.00	---	---	0.00	---	0.00	0.00	0.00	0.00	0.00	0.00	0.00	0.00	0.00	0.00	0.00	---	0.00	0.00
CG1138	0.00	---	0.00	0.00	0.00	0.17	0.51	0.00	0.00	0.00	0.00	0.00	0.00	0.00	0.00	0.00	0.00	0.00	0.00	0.00	0.00	0.00	0.00	0.00	0.00	0.00	0.00	0.00	0.00	0.00	0.00	---	---	0.00	---	0.00	0.00	0.00	0.00	0.00	0.00	0.00	0.00	0.00	0.00	0.00	---	0.00	0.00
CG11380	0.00	---	0.13	0.00	0.06	0.00	0.00	0.00	0.00	0.00	0.00	0.00	0.00	0.00	0.00	0.11	0.00	0.00	0.00	0.00	0.00	0.24	0.00	0.00	0.00	0.00	0.00	0.00	0.00	0.00	0.00	---	---	0.00	---	0.08	0.00	0.00	0.00	0.00	0.00	0.00	0.00	0.00	0.00	0.00	---	0.00	0.00
CG11381	0.00	---	0.00	0.00	0.00	0.00	0.00	0.00	0.00	0.00	0.00	0.00	0.09	0.00	0.00	0.00	0.00	0.00	0.00	0.00	0.00	0.00	0.00	0.00	0.00	0.00	0.00	0.00	0.00	0.00	0.00	---	---	0.00	---	0.00	0.00	0.00	0.17	0.00	0.00	0.00	0.00	0.59	0.42	0.00	---	0.00	0.00
CG11382	0.00	---	0.93	0.00	1.17	0.86	0.77	0.78	0.22	0.00	0.47	0.48	0.87	0.57	0.00	0.89	0.67	1.56	0.12	0.00	1.51	0.42	1.19	0.00	0.38	0.00	0.20	0.00	0.00	0.59	0.00	---	---	0.29	---	1.46	0.79	0.88	0.14	0.26	0.81	0.00	0.36	0.00	1.50	0.48	---	0.56	0.97
CG11384	0.00	---	0.00	0.00	0.00	0.00	0.00	0.00	0.00	0.00	0.14	0.00	0.00	0.00	0.00	0.00	0.00	0.00	0.00	0.00	0.00	0.00	0.00	0.00	0.00	0.00	0.00	0.00	0.00	0.00	0.00	---	---	0.00	---	0.00	0.00	0.00	0.00	0.00	0.00	0.00	0.00	0.00	0.00	0.00	---	0.00	0.00
CG11388	5.58	---	3.71	3.32	8.28	8.07	9.98	8.99	11.96	6.23	7.50	9.97	5.04	6.72	9.80	11.72	7.36	7.76	9.85	6.52	2.32	8.16	7.96	5.43	10.64	7.54	6.56	19.96	12.40	7.56	7.33	---	---	13.13	---	9.75	11.87	10.69	9.61	13.29	11.39	14.27	10.75	13.93	11.62	7.88	---	9.34	8.10
CG1139	0.17	---	0.00	0.26	1.19	0.40	0.30	0.00	0.00	0.00	0.22	0.00	0.00	0.00	0.00	0.11	0.00	0.17	0.00	0.00	0.00	0.00	0.00	0.00	0.00	0.00	0.14	0.73	0.00	0.00	0.00	---	---	0.00	---	0.00	0.00	0.00	0.00	0.00	0.52	0.00	0.00	0.00	0.00	0.00	---	0.00	0.00
CG11391	1.15	---	1.18	0.00	0.00	0.00	0.00	0.00	0.00	0.00	0.00	0.00	0.00	0.00	0.00	0.00	0.00	0.00	0.00	0.00	0.00	0.00	0.00	0.00	0.00	0.00	0.00	0.00	0.00	0.00	0.00	---	---	0.00	---	0.00	0.00	0.00	0.00	0.00	0.00	0.00	0.00	0.00	0.00	0.00	---	0.00	0.00
CG11395	0.00	---	0.00	0.00	0.31	0.14	0.00	0.00	0.00	0.00	0.00	0.00	0.00	0.00	0.00	0.00	0.19	0.19	0.00	0.00	0.00	0.00	0.00	0.00	0.09	0.00	0.00	0.00	0.00	0.00	0.00	---	---	0.00	---	0.00	0.00	0.00	0.00	0.00	0.00	0.00	0.00	0.21	0.00	0.00	---	0.00	0.00
CG11396	6.70	---	4.41	19.27	5.55	6.29	5.85	9.75	5.50	4.52	6.52	4.08	6.40	4.07	1.78	5.83	4.55	3.89	3.23	6.20	4.15	4.28	2.61	4.92	5.88	5.94	3.73	14.41	17.99	25.53	23.96	---	---	12.35	---	18.84	14.57	15.02	13.22	9.31	11.16	9.56	8.86	10.76	9.65	12.15	---	12.73	10.24
CG11398	4.78	---	3.72	1.67	5.82	3.91	2.51	5.22	5.27	1.57	1.51	4.10	5.23	3.32	5.41	1.70	3.44	2.65	1.01	3.58	2.12	1.96	3.30	1.72	3.02	0.89	3.02	10.96	11.43	4.59	13.69	---	---	8.37	---	2.65	6.75	6.90	4.65	5.04	7.11	9.35	7.93	5.03	4.53	3.92	---	5.38	4.99
CG11399	7.59	---	7.26	4.32	10.10	10.74	3.05	5.30	6.86	7.98	7.93	10.24	8.62	5.81	8.64	8.12	4.94	10.32	6.80	7.55	4.42	7.72	8.00	7.56	7.93	4.72	9.20	3.86	3.26	7.07	5.55	---	---	5.47	---	4.29	5.01	4.16	6.74	5.75	6.59	4.17	5.82	7.95	5.71	6.98	---	8.22	5.96
CG11400	0.00	---	0.00	0.00	0.00	0.00	0.00	0.00	0.00	0.00	0.00	0.00	0.00	0.00	0.00	0.00	0.00	0.00	0.00	0.00	0.00	0.00	0.00	0.00	0.00	0.00	0.00	0.00	0.00	0.00	0.00	---	---	0.00	---	0.00	0.00	0.00	0.00	0.00	0.00	0.00	0.00	0.00	0.00	0.00	---	0.00	0.00
CG11403	9.25	---	7.00	2.01	4.60	3.91	2.81	1.70	5.28	2.72	1.74	2.76	3.46	0.90	3.31	2.77	1.15	3.88	3.10	0.75	1.30	3.16	1.98	3.43	2.89	2.11	2.28	13.49	7.49	7.01	8.28	---	---	4.50	---	10.95	7.06	4.24	4.66	4.06	4.29	3.58	7.33	3.73	3.05	4.53	---	3.06	5.69
CG11404	0.00	---	0.00	0.00	0.00	0.00	0.00	0.00	0.00	0.00	0.00	0.00	0.00	0.00	0.00	0.00	0.00	0.00	0.00	0.00	0.00	0.00	0.00	0.00	0.00	0.00	0.00	0.00	0.00	0.00	0.00	---	---	0.00	---	0.00	0.00	0.00	0.00	0.00	0.00	0.00	0.00	0.00	0.00	0.00	---	0.00	0.00
CG11406	0.00	---	0.00	0.00	0.00	0.00	0.00	0.00	0.00	0.00	0.00	0.00	0.00	0.00	0.00	0.00	0.00	0.00	0.00	0.00	0.00	0.00	0.00	0.00	0.00	0.00	0.00	0.00	0.00	0.00	0.00	---	---	0.00	---	0.00	0.00	0.00	0.00	0.00	0.00	0.00	0.00	0.00	0.00	0.00	---	0.00	0.00
CG11407	2.31	---	0.68	0.00	0.00	0.00	0.00	0.00	0.00	0.00	0.00	0.00	0.00	0.00	0.00	0.00	0.00	0.00	0.00	0.00	0.00	0.00	0.00	0.00	0.00	0.12	0.00	0.00	0.00	0.00	0.00	---	---	0.00	---	0.00	0.00	0.00	0.00	0.00	0.00	0.00	0.00	0.00	0.00	0.00	---	0.00	0.00
CG11409	0.17	---	0.10	0.00	0.30	0.13	0.60	0.14	0.56	0.05	0.25	0.16	0.30	0.21	0.27	0.22	0.30	0.06	0.18	0.06	0.73	0.00	0.06	0.23	0.39	0.19	0.44	0.00	1.78	5.09	1.29	---	---	1.94	---	0.43	0.00	0.00	0.73	0.23	0.83	0.00	0.15	0.37	0.16	0.15	---	0.14	0.00
CG11412	47.42	---	29.11	22.10	22.29	36.50	32.97	31.88	36.70	36.55	38.61	31.67	32.67	27.46	28.08	26.91	33.87	40.99	39.33	31.45	27.79	27.63	42.40	35.25	36.03	24.88	37.55	37.63	32.76	34.29	30.55	---	---	38.56	---	35.65	31.89	36.45	33.43	39.71	30.11	30.14	34.72	33.81	34.05	43.29	---	31.34	32.68
CG11413	0.00	---	0.00	0.00	0.00	0.00	0.00	0.00	0.00	0.00	0.00	0.00	0.00	0.00	0.00	0.00	0.00	0.00	0.00	0.00	0.00	0.00	0.00	0.00	0.00	0.00	0.00	0.00	0.00	0.00	0.00	---	---	0.00	---	0.00	0.00	0.00	0.00	0.00	0.00	0.00	0.00	0.00	0.00	0.00	---	0.00	0.00
CG11414	9.80	---	9.88	11.71	9.42	10.25	18.50	8.49	11.80	15.16	10.50	12.13	11.77	7.79	11.57	9.82	7.39	10.50	7.98	6.68	5.11	6.43	7.58	8.15	9.88	4.03	12.31	8.53	9.29	9.94	9.89	---	---	9.69	---	11.14	10.07	9.13	9.22	5.44	9.83	11.54	8.92	10.98	6.04	9.74	---	10.58	11.79
CG11417	52.01	---	44.79	46.75	48.39	56.49	53.12	42.21	41.12	42.04	53.16	44.90	49.03	52.38	51.27	47.11	47.66	63.31	47.05	49.47	42.10	54.46	57.74	55.22	64.85	77.23	73.24	51.14	47.91	50.36	42.05	---	---	49.09	---	51.67	49.55	53.51	43.81	43.12	42.37	51.76	47.58	52.69	50.64	58.29	---	50.06	66.34
CG11418	0.17	---	0.00	1.65	1.92	1.85	4.30	2.21	1.84	0.20	2.06	3.17	1.28	0.73	2.93	1.72	0.68	1.45	1.38	0.46	1.00	1.27	0.98	1.36	1.88	0.47	1.22	6.78	0.00	0.90	1.46	---	---	0.25	---	1.01	1.48	2.04	2.49	0.69	0.76	0.48	0.55	0.92	2.11	1.93	---	0.79	0.92
CG1142	183.34	---	173.72	158.39	117.06	118.85	95.00	110.07	87.42	89.44	77.62	66.40	82.17	77.29	77.86	74.14	65.46	61.82	73.52	54.68	59.98	73.09	50.60	78.05	84.85	101.42	88.09	195.69	181.27	159.82	169.19	---	---	109.21	---	86.17	93.23	105.37	84.82	85.06	82.29	93.48	62.42	77.50	71.61	99.01	---	76.70	89.86
CG11423	1.76	---	0.11	0.00	0.68	2.43	0.79	0.46	1.98	1.52	1.69	1.56	0.58	0.99	0.34	1.50	1.09	0.00	0.94	1.41	2.68	0.14	0.33	0.33	1.46	0.96	0.25	0.00	1.77	0.81	0.32	---	---	0.53	---	1.97	1.40	1.25	1.45	1.12	0.59	0.50	0.34	0.32	0.00	1.46	---	0.76	0.14
CG11425	0.00	---	0.00	0.00	0.00	0.00	0.00	0.00	0.00	0.00	0.00	0.40	0.00	0.00	0.00	0.00	0.00	0.00	0.00	0.00	0.00	0.31	0.00	0.00	0.00	0.00	0.00	0.00	0.00	0.00	0.00	---	---	0.00	---	0.00	0.00	0.00	0.00	0.00	0.00	0.00	0.00	0.00	0.00	0.00	---	0.00	0.00
CG11426	0.00	---	0.00	0.00	0.00	0.00	0.00	0.00	0.00	0.00	0.00	0.00	0.00	0.00	0.00	0.00	0.00	0.00	0.00	0.00	0.00	0.00	0.00	0.00	0.00	0.00	0.00	0.00	0.00	0.00	0.00	---	---	0.00	---	0.00	0.00	0.00	0.00	0.00	0.00	0.00	0.00	0.00	0.00	0.00	---	0.00	0.68
CG1143	1.37	---	0.96	0.00	0.29	0.00	0.22	0.34	0.00	0.23	0.16	0.00	0.30	0.20	0.00	0.53	0.00	0.00	1.39	0.58	0.55	0.60	1.20	0.21	0.12	0.00	0.89	2.70	0.00	0.00	1.15	---	---	0.00	---	0.00	0.00	0.00	0.00	0.55	0.61	0.00	0.40	0.00	0.00	0.00	---	0.24	0.43
CG11436	26.59	---	15.54	21.03	18.95	17.88	21.47	17.47	17.27	16.58	19.55	12.52	17.93	13.60	15.05	11.91	15.56	19.01	18.91	14.29	13.62	13.05	15.33	13.02	23.15	18.08	24.79	24.30	30.45	17.68	10.53	---	---	13.57	---	15.63	14.20	21.39	18.55	26.51	14.78	14.26	18.84	16.49	13.41	14.24	---	16.40	11.23
CG11437	0.00	---	0.00	0.00	0.00	0.00	0.00	0.00	0.00	0.00	0.00	0.00	0.00	0.00	0.37	0.00	0.33	0.00	0.00	0.00	0.00	0.00	0.00	0.00	0.00	0.00	0.00	0.00	0.00	0.00	0.00	---	---	0.00	---	0.00	0.00	0.00	0.00	0.00	0.00	0.00	0.00	0.00	0.00	0.00	---	0.00	0.00
CG11438	0.00	---	0.00	0.00	0.00	0.00	0.00	0.00	0.00	0.00	0.00	0.00	0.00	0.00	0.00	0.00	0.26	0.00	0.00	0.00	0.00	0.27	0.00	0.00	0.00	0.00	0.00	0.00	0.00	0.00	0.00	---	---	0.00	---	0.00	0.00	0.00	0.00	0.00	0.00	0.00	0.00	0.68	0.00	0.00	---	0.00	0.00
CG11444	354.43	---	643.12	612.73	332.97	447.22	450.92	581.55	447.07	397.10	405.14	389.58	432.35	638.04	423.79	419.11	515.38	507.67	619.72	645.14	609.91	672.13	457.45	587.45	360.40	566.27	348.49	690.08	495.61	593.26	735.91	---	---	602.20	---	738.12	579.39	576.24	677.64	635.00	594.38	685.83	609.67	648.59	627.28	638.78	---	552.91	633.16
CG11447	19.03	---	10.34	16.20	10.01	8.62	9.55	10.15	6.16	6.56	7.62	9.44	9.24	7.70	8.19	8.26	6.19	11.41	10.71	10.43	17.84	12.30	15.19	11.32	6.56	9.52	8.86	19.59	17.46	23.53	16.59	---	---	18.53	---	13.76	12.39	21.53	12.64	18.88	12.54	22.21	14.85	15.16	24.84	11.92	---	13.96	15.15
CG11448	5.70	---	2.84	0.65	3.15	2.87	3.80	2.37	2.77	2.78	2.08	4.27	4.06	0.45	1.98	2.97	2.02	1.99	2.00	1.36	0.60	2.88	2.23	1.48	2.99	1.55	1.41	5.89	2.57	6.19	5.29	---	---	5.69	---	5.81	2.36	2.97	4.08	4.55	3.81	4.83	2.45	3.78	2.84	3.25	---	3.44	2.42
CG11449	0.00	---	0.00	0.00	0.12	0.00	0.00	0.00	0.00	0.00	0.00	0.00	0.00	0.00	0.00	0.00	0.00	0.00	0.00	0.00	0.00	0.00	0.00	0.00	0.00	0.00	0.00	0.00	0.00	0.00	0.00	---	---	1.63	---	0.00	0.00	0.00	0.00	0.00	0.00	0.00	0.67	0.00	0.00	0.00	---	0.00	0.00
CG11453	2.80	---	0.00	0.54	0.00	0.00	0.00	0.15	0.00	0.00	0.00	0.00	0.00	0.00	0.00	0.00	0.00	0.00	0.00	0.00	0.00	0.00	0.00	0.00	0.00	0.00	0.00	0.00	0.00	0.00	0.00	---	---	0.00	---	0.00	0.00	0.00	0.00	0.00	0.00	0.00	0.00	0.00	0.00	0.00	---	0.00	0.00
CG11454	6.19	---	2.76	6.46	3.37	7.63	7.87	3.43	5.51	3.24	3.69	8.25	4.49	3.95	1.76	3.17	6.66	2.74	5.46	5.68	2.97	1.90	6.32	6.27	10.45	13.94	6.31	17.03	9.52	8.69	18.22	---	---	23.86	---	8.15	4.56	11.55	9.16	20.26	6.90	18.75	5.76	11.46	12.82	18.70	---	6.33	10.15
CG11455	194.66	---	191.18	207.30	160.32	175.41	163.75	171.59	167.27	231.20	135.06	173.98	157.19	178.88	189.40	182.78	187.97	199.48	144.37	223.35	323.06	203.26	207.00	166.49	139.53	173.97	184.03	151.18	211.22	204.20	217.05	---	---	220.72	---	155.27	181.93	160.00	195.41	214.92	147.50	221.68	160.53	175.62	199.84	215.88	---	153.56	174.71
CG11456	1.00	---	10.38	2.28	10.36	7.87	4.22	6.66	6.17	3.02	6.28	7.81	8.82	5.75	5.44	4.14	8.94	6.48	5.55	6.78	6.77	6.40	6.53	6.56	8.01	9.31	12.67	7.74	6.63	3.49	4.41	---	---	4.26	---	9.20	5.23	1.19	3.48	4.98	3.42	1.61	7.44	1.70	7.61	5.54	---	4.13	5.11
CG11458	0.00	---	0.00	0.00	0.00	0.00	0.00	0.00	0.00	0.00	0.00	0.00	0.00	0.00	0.00	0.00	0.00	0.00	0.00	0.00	0.00	0.00	0.00	0.00	0.00	0.00	0.00	0.00	0.00	0.00	0.00	---	---	0.00	---	0.00	0.00	0.00	0.00	0.00	0.00	0.00	0.00	0.00	0.00	0.00	---	0.00	0.00
CG11459	0.00	---	0.00	0.00	0.00	0.00	0.00	0.00	0.00	0.00	0.00	0.00	0.00	0.00	0.00	0.00	0.00	0.00	0.00	0.00	0.00	0.00	0.00	0.00	0.00	0.00	0.00	0.00	0.00	0.00	0.00	---	---	0.00	---	0.00	0.00	0.00	0.00	0.00	0.00	0.00	0.00	0.00	0.00	0.00	---	0.00	0.00
CG1146	3.73	---	5.69	4.00	4.94	4.82	5.92	6.55	11.05	8.41	13.56	19.86	15.68	11.07	15.79	15.64	15.42	15.43	9.83	6.52	4.04	7.70	12.13	5.65	9.16	7.98	12.26	2.48	0.17	2.70	4.35	---	---	3.72	---	5.56	7.04	4.77	4.35	3.18	7.52	1.39	7.66	6.69	11.53	3.24	---	2.55	1.95
CG11470	0.00	---	0.00	0.00	0.00	0.78	0.40	0.00	0.81	0.00	0.00	0.32	0.28	0.00	0.55	0.79	0.46	0.00	0.00	0.00	0.00	0.00	0.00	0.35	0.00	0.00	0.00	0.77	0.00	0.00	0.00	---	---	1.05	---	1.37	0.00	0.00	0.54	0.00	1.05	0.00	3.37	1.11	1.39	0.66	---	0.18	0.59
CG11474	0.63	---	0.96	0.00	1.49	1.34	2.09	0.23	1.39	1.42	0.74	0.00	0.48	1.05	0.97	0.23	1.18	1.02	0.97	0.20	1.34	1.00	0.67	2.11	1.66	1.66	3.04	1.68	0.92	0.41	0.00	---	---	0.00	---	0.00	0.70	0.59	1.24	0.98	2.13	2.28	1.09	0.20	1.05	1.28	---	0.22	0.45
CG11475	0.00	---	0.75	0.00	0.29	0.11	0.00	0.00	0.00	0.00	0.00	0.00	0.00	0.00	0.00	0.00	0.72	0.77	0.00	0.00	0.00	0.00	0.00	0.00	0.15	0.00	0.00	0.00	1.45	0.00	0.00	---	---	0.00	---	0.00	0.00	0.93	0.00	0.00	0.79	0.00	0.00	0.00	0.00	0.00	---	0.00	0.19
CG11486	117.19	---	198.39	145.53	152.87	170.29	162.06	182.81	148.71	183.68	149.71	170.94	149.76	175.46	171.51	152.27	168.76	166.92	211.33	200.55	75.25	175.38	208.27	198.09	140.91	164.56	141.83	122.96	110.66	103.15	101.94	---	---	104.45	---	129.00	104.16	117.42	122.03	109.40	119.71	101.89	124.44	112.93	122.40	126.26	---	124.39	119.19
CG11498	0.00	---	0.21	0.52	0.72	0.48	0.00	0.00	0.00	0.00	0.00	0.00	0.00	0.00	0.00	0.00	0.00	0.00	0.00	0.25	0.00	0.00	0.00	0.00	0.09	0.00	0.00	0.00	0.00	0.00	1.77	---	---	0.00	---	0.35	0.14	0.00	0.00	0.46	0.13	0.00	0.00	0.00	0.00	0.30	---	0.00	0.00
CG11504	41.73	---	48.63	47.37	31.23	40.53	30.63	38.09	30.68	36.10	39.72	36.45	34.99	35.89	32.45	33.97	37.36	37.26	50.26	34.30	36.48	45.99	50.07	47.66	42.49	50.41	28.53	42.25	36.14	52.04	42.46	---	---	38.07	---	46.97	51.18	55.44	39.60	42.19	44.45	50.62	56.18	49.80	54.34	52.90	---	37.69	52.37
CG11505	12.40	---	4.49	3.21	8.04	6.76	7.28	2.04	10.25	5.54	10.79	9.36	7.10	2.15	4.74	5.85	2.34	3.83	1.83	1.37	1.44	2.34	4.08	1.86	7.74	2.26	8.15	6.42	5.57	9.39	8.09	---	---	8.58	---	9.55	5.66	7.77	5.36	9.12	12.18	6.26	9.81	8.37	4.93	6.30	---	11.47	8.09
CG11509	0.00	---	0.00	0.00	0.00	0.00	0.00	0.00	0.00	0.00	0.00	0.00	0.00	0.00	0.00	0.00	0.00	0.00	0.00	0.00	0.00	0.00	0.00	0.00	0.00	0.30	0.31	0.00	0.00	0.00	0.00	---	---	0.00	---	0.00	0.00	0.36	0.00	0.00	0.00	0.00	0.00	0.00	0.00	0.00	---	0.00	0.00
CG11523	188.85	---	198.99	174.25	129.90	174.54	189.04	178.28	159.37	177.37	144.34	126.96	166.27	217.69	144.34	145.10	173.41	181.72	171.69	228.70	197.31	208.00	170.97	189.51	156.55	196.48	133.26	152.95	147.04	184.87	211.41	---	---	181.53	---	198.40	189.06	173.23	174.87	204.47	165.82	147.44	163.05	174.37	181.93	172.38	---	146.99	186.85
CG11526	18.83	---	13.52	11.81	17.66	12.60	16.71	13.76	15.29	15.60	21.14	16.59	20.75	8.98	14.42	17.56	8.08	16.73	12.85	10.48	6.90	11.01	17.84	10.39	19.77	10.52	18.52	14.86	27.07	13.85	19.52	---	---	15.26	---	24.21	15.45	16.04	14.72	14.85	20.94	14.31	16.88	16.21	22.18	18.72	---	19.33	13.16
CG11529	0.00	---	0.00	0.00	0.00	0.00	0.00	0.00	0.00	0.00	0.00	0.00	0.00	0.00	0.00	0.00	0.00	0.00	0.00	0.00	0.00	0.00	0.00	0.00	0.00	0.00	0.00	0.00	0.00	0.00	0.00	---	---	0.00	---	0.00	0.00	0.00	0.00	0.00	0.00	0.00	0.00	0.00	0.00	0.00	---	0.00	0.00
CG11534	11.72	---	7.58	18.30	13.94	7.21	12.90	13.65	12.68	15.81	11.45	9.82	6.15	10.40	11.62	14.60	6.97	8.40	13.75	11.87	12.29	7.58	11.98	13.13	11.50	11.85	14.25	9.69	21.98	15.91	15.16	---	---	9.29	---	7.46	10.90	9.77	9.20	9.62	8.05	4.53	7.58	4.55	12.79	13.28	---	8.26	5.88
CG11537	7.46	---	6.36	7.32	7.88	10.16	8.80	6.55	9.66	7.07	13.23	9.62	7.10	6.33	10.16	8.49	10.38	7.25	10.06	6.86	6.16	5.67	10.25	4.70	10.84	6.36	10.64	2.61	2.53	9.45	5.23	---	---	4.68	---	8.75	6.63	5.20	7.84	8.16	6.61	5.23	5.70	7.79	4.08	7.91	---	5.74	8.41
CG11539	4.71	---	3.53	3.34	2.19	1.86	0.00	5.41	2.22	6.43	3.80	0.67	2.25	4.49	2.27	0.53	1.42	3.17	4.62	5.68	1.29	2.94	3.26	1.09	5.32	7.84	4.79	5.78	0.00	0.00	3.52	---	---	0.00	---	8.24	4.22	8.02	8.50	4.75	0.51	5.57	3.11	2.37	1.07	1.24	---	3.32	1.64
CG11550	0.00	---	0.00	0.00	0.00	0.00	0.00	0.00	0.00	0.32	0.00	0.22	0.00	0.21	0.00	0.00	0.00	0.00	0.00	0.00	0.00	0.00	0.36	0.00	0.00	0.00	0.00	0.00	0.00	0.00	0.00	---	---	0.00	---	0.00	0.00	0.00	0.00	0.00	0.00	0.00	0.00	0.00	0.00	0.00	---	0.00	0.00
CG11555	88.22	---	188.77	247.89	81.85	169.94	142.00	141.56	114.74	122.64	102.52	100.81	129.59	171.39	94.68	113.71	153.92	149.09	153.74	177.38	160.51	161.92	133.18	171.47	130.40	256.55	169.90	157.78	123.06	128.71	117.40	---	---	130.10	---	115.62	99.27	89.03	112.68	129.35	114.34	99.45	108.83	97.87	103.23	83.12	---	109.28	113.84
CG11560	27.87	---	22.36	23.90	20.30	18.22	20.04	27.45	21.31	18.83	19.80	15.35	16.54	21.39	26.48	18.20	18.60	19.54	24.88	17.62	18.71	17.70	19.02	21.57	17.65	16.71	24.90	29.74	24.60	30.57	21.19	---	---	30.82	---	29.60	26.44	30.12	23.78	21.03	19.79	14.17	22.51	19.45	24.71	22.31	---	13.05	20.30
CG11562	92.28	---	73.07	110.64	105.96	80.94	102.09	102.42	74.80	84.80	64.87	66.96	96.62	103.65	89.60	79.65	114.67	87.48	82.11	86.59	156.49	130.32	92.07	101.94	76.44	118.89	76.68	72.03	59.10	49.58	82.97	---	---	62.85	---	59.42	56.27	49.23	73.29	68.03	55.25	86.05	59.24	72.94	76.30	81.50	---	56.08	65.27
CG11563	100.75	---	144.34	148.30	89.84	142.95	117.72	175.77	129.62	145.18	109.62	113.41	108.14	152.16	111.35	98.66	131.83	125.13	157.99	187.05	189.78	165.97	131.43	139.52	135.68	179.90	137.02	79.97	84.47	87.55	95.59	---	---	112.88	---	91.45	100.42	102.08	98.03	95.27	87.49	99.96	95.18	99.18	121.39	92.51	---	64.12	88.88
CG11570	0.00	---	0.00	0.00	0.00	0.00	0.00	0.00	0.28	0.00	0.00	0.00	0.00	0.00	0.00	0.00	0.00	0.00	0.00	0.21	0.00	0.00	0.00	0.00	0.00	0.00	0.00	0.00	0.00	0.00	0.00	---	---	0.00	---	0.00	0.00	0.00	0.00	0.00	0.00	0.00	0.00	0.00	0.00	0.00	---	0.00	0.00
CG11576	9.92	---	9.24	5.31	7.82	6.94	9.74	4.17	4.30	4.97	7.10	7.26	4.83	9.38	5.64	7.25	6.67	8.22	4.28	6.41	6.83	9.14	3.32	6.97	5.44	3.91	10.43	4.90	3.42	4.22	9.70	---	---	7.46	---	1.43	4.45	6.38	4.26	3.26	4.43	8.68	9.80	5.58	7.27	5.26	---	4.71	4.27
CG11577	138.75	---	148.73	172.74	167.31	156.24	149.32	162.53	150.91	134.14	141.25	147.39	148.66	184.59	139.72	131.26	170.41	144.77	147.97	163.16	142.42	167.92	144.24	166.25	159.65	163.02	124.85	120.25	114.56	136.68	158.09	---	---	146.66	---	131.62	134.81	140.21	115.58	132.43	115.57	136.48	151.91	133.10	123.24	135.08	---	130.10	133.78
CG11581	0.00	---	0.00	0.00	0.00	0.00	0.00	0.00	0.00	0.00	0.00	0.00	0.00	0.00	0.00	0.00	0.00	0.00	0.00	0.00	0.00	0.00	0.00	0.00	0.00	0.00	0.00	0.00	0.00	0.00	0.00	---	---	0.00	---	0.00	0.00	0.00	0.35	0.00	0.00	0.00	0.00	0.00	0.00	0.00	---	0.00	0.00
CG11583	180.51	---	324.64	340.41	215.17	295.54	249.27	344.37	230.79	232.98	266.15	232.69	287.60	334.14	241.12	250.33	311.34	304.33	372.57	384.36	279.05	340.05	256.19	345.00	243.65	358.32	238.00	287.38	247.68	283.90	282.11	---	---	259.41	---	295.36	283.97	296.73	271.03	273.62	199.57	336.23	242.09	229.87	247.92	270.37	---	237.65	302.62
CG11584	0.00	---	0.00	0.00	0.00	0.00	0.00	0.00	0.00	0.00	0.00	0.00	0.00	0.00	0.00	0.00	0.00	0.00	0.00	0.00	0.00	0.00	0.00	0.00	0.00	0.00	0.00	0.00	0.00	0.00	0.00	---	---	0.00	---	0.00	0.00	0.00	0.00	0.00	0.00	0.00	0.00	0.00	0.00	0.00	---	0.00	0.00
CG11585	0.00	---	0.00	0.00	0.00	0.00	0.00	0.00	0.00	0.00	0.10	0.00	0.00	0.00	0.00	0.00	0.00	0.00	0.00	0.00	0.00	0.00	0.00	0.00	0.00	0.00	0.00	0.00	0.00	0.00	0.00	---	---	0.00	---	0.19	0.00	0.00	0.00	0.00	0.00	0.00	0.24	0.00	0.00	0.00	---	0.00	0.00
CG11586	121.73	---	131.99	103.27	97.26	92.54	102.25	129.39	93.12	92.65	82.97	98.62	95.20	137.16	97.50	105.98	116.49	123.48	107.23	114.50	131.76	118.24	113.33	111.59	109.20	115.18	106.47	103.56	97.76	87.37	80.94	---	---	101.94	---	92.52	81.95	83.60	104.64	115.91	84.12	133.07	99.26	94.23	123.78	107.13	---	90.99	103.61
CG11588	0.00	---	0.00	0.00	0.00	0.00	0.00	0.00	0.00	0.00	0.00	0.00	0.00	0.00	0.00	0.00	0.00	0.00	0.00	0.00	0.00	0.00	0.00	0.25	0.79	1.52	0.00	0.00	0.00	0.00	0.00	---	---	0.00	---	0.00	0.00	0.00	0.00	0.00	0.00	0.00	0.00	0.00	0.00	0.00	---	0.00	0.00
CG11590	113.53	---	107.43	166.90	116.98	126.33	105.00	129.29	102.44	99.49	78.02	85.09	109.91	120.76	108.47	120.33	120.18	118.20	111.75	121.74	226.36	110.75	110.76	115.02	98.77	141.57	127.82	111.54	118.47	87.86	121.47	---	---	104.95	---	101.99	92.23	112.00	126.17	153.31	114.77	142.04	111.48	119.56	106.88	130.49	---	119.28	124.00
CG11593	20.82	---	13.41	8.44	12.91	9.49	15.26	13.31	11.61	10.83	14.69	10.17	15.24	9.86	11.04	13.48	8.74	15.06	8.54	6.90	5.36	9.43	11.16	10.56	14.94	9.89	15.60	16.86	15.78	19.54	13.97	---	---	11.01	---	15.26	15.86	11.64	11.76	13.63	12.57	9.06	14.18	13.41	11.05	9.08	---	12.87	14.17
CG11594	5.87	---	8.00	4.04	5.12	5.42	9.60	6.76	4.80	5.22	6.70	4.09	5.91	5.96	7.00	6.78	6.27	6.39	9.50	6.59	5.09	5.89	7.79	9.06	10.11	8.00	11.37	4.52	2.87	3.90	3.74	---	---	4.78	---	2.90	3.61	2.98	1.62	2.72	3.37	4.17	4.35	3.80	3.22	4.17	---	2.21	2.28
CG11596	131.36	---	135.71	153.50	113.99	175.23	172.77	173.47	152.38	153.16	173.29	159.90	174.86	203.75	176.83	158.19	167.80	205.06	193.96	213.48	168.18	165.93	185.04	209.85	186.09	140.12	163.65	143.30	137.33	177.10	212.09	---	---	186.82	---	175.52	194.00	207.07	197.28	196.12	154.83	193.78	181.64	180.67	176.43	188.58	---	167.30	198.96
CG11597	4.51	---	1.31	1.46	2.93	4.36	1.82	3.64	7.13	5.44	3.23	4.71	3.24	2.87	4.86	3.01	3.59	6.87	4.57	6.90	2.90	2.50	2.48	6.27	5.22	4.37	2.97	8.93	1.49	4.78	1.67	---	---	0.91	---	2.08	7.35	2.59	3.72	2.66	4.61	0.85	4.91	3.58	3.40	3.57	---	4.72	5.20
CG11598	0.00	---	1.15	1.68	1.59	2.32	1.66	0.26	1.55	0.00	0.15	0.00	0.74	0.00	0.27	0.43	0.00	0.00	0.23	0.23	1.07	0.70	0.53	0.36	0.36	0.00	0.60	0.00	0.00	0.00	0.55	---	---	0.46	---	0.23	0.73	0.00	0.73	3.68	1.75	0.00	0.86	0.55	1.75	0.00	---	0.92	0.75
CG11600	0.00	---	0.00	0.18	0.37	0.41	0.41	0.00	0.71	0.00	0.15	0.00	0.16	0.00	0.00	0.31	0.21	0.00	1.46	0.22	0.53	0.21	0.00	0.17	0.00	0.00	0.58	0.00	0.00	0.00	0.00	---	---	0.00	---	0.20	0.64	0.00	0.00	0.00	0.23	0.77	0.00	0.00	0.00	0.00	---	0.38	0.00
CG11601	43.00	---	31.59	37.91	28.65	38.69	47.91	37.01	36.96	34.63	33.30	33.75	43.37	41.10	31.03	43.56	35.72	38.36	32.45	38.27	68.32	35.36	41.24	46.60	40.20	45.13	43.19	28.50	40.62	35.29	31.57	---	---	46.49	---	36.66	41.35	46.95	43.07	41.36	46.04	39.97	41.17	39.87	53.21	51.81	---	45.54	49.14
CG11608	0.74	---	1.62	0.43	0.00	0.00	0.49	0.20	0.00	0.00	0.12	0.00	0.48	0.00	0.00	0.00	0.17	0.19	0.17	0.00	0.00	0.00	0.00	0.00	0.00	0.00	0.00	0.00	0.88	0.37	0.43	---	---	0.00	---	0.18	0.00	0.74	0.00	0.00	0.00	0.68	0.00	0.00	0.46	0.00	---	0.87	0.59
CG1161	36.20	---	59.62	57.79	30.93	35.55	29.34	42.52	30.13	39.11	28.33	27.04	30.37	36.72	31.88	29.59	39.53	34.41	45.64	49.35	57.10	54.74	42.57	36.21	53.64	70.36	50.77	74.69	57.47	53.30	54.68	---	---	42.00	---	45.19	35.48	35.24	36.87	35.56	45.20	27.48	35.83	43.33	39.62	29.79	---	27.02	39.47
CG11617	0.00	---	0.71	0.00	0.19	0.27	0.82	0.00	0.00	0.24	0.00	0.32	0.00	0.15	0.26	0.15	0.00	0.00	1.04	0.00	0.53	0.64	0.00	0.34	0.35	0.00	0.19	2.65	0.64	0.00	1.01	---	---	0.00	---	0.41	0.00	0.27	0.00	0.00	0.00	0.00	0.52	0.24	0.52	0.00	---	0.00	0.00
CG11619	0.00	---	0.00	0.57	0.00	0.00	0.00	0.00	0.00	0.00	0.00	0.00	0.00	0.00	0.00	0.00	0.00	0.00	0.00	0.00	0.00	0.00	0.00	0.00	0.00	0.00	0.00	0.15	0.00	0.00	0.00	---	---	0.00	---	0.00	0.00	0.00	0.00	0.00	0.00	0.00	0.00	0.00	0.00	0.00	---	0.00	0.00
CG11626	0.00	---	0.00	0.00	0.00	0.00	0.00	0.00	0.00	0.00	0.00	0.00	0.00	0.00	0.00	0.00	0.00	0.00	0.00	0.00	0.00	0.00	0.00	0.00	0.00	0.00	0.00	0.00	0.00	0.00	0.00	---	---	0.00	---	0.00	0.00	0.00	0.00	0.00	0.00	0.00	0.00	0.00	0.00	0.00	---	0.00	0.00
CG11629	0.00	---	0.00	0.00	0.00	0.00	0.00	0.00	0.00	0.00	0.00	0.00	0.00	0.00	0.00	0.00	0.00	0.00	0.00	0.00	0.00	0.00	0.00	0.00	0.00	0.00	0.00	0.00	0.00	0.00	0.00	---	---	0.00	---	0.00	0.00	0.00	0.00	0.00	0.00	0.00	0.00	0.00	0.00	0.00	---	0.00	0.00
CG11630	0.00	---	0.00	0.00	0.00	0.00	0.00	0.00	0.00	0.00	0.00	0.00	0.73	0.00	0.00	0.00	0.00	0.00	0.00	0.00	0.00	0.13	0.15	0.00	0.00	0.00	0.00	2.35	0.00	0.00	0.00	---	---	0.00	---	0.00	0.00	0.00	0.68	0.00	0.00	0.00	0.15	0.00	0.31	0.00	---	0.00	0.00
CG11634	0.00	---	0.00	0.00	0.00	0.00	0.00	0.00	0.00	0.00	0.00	0.00	0.00	0.00	0.00	0.00	0.14	0.00	0.00	0.00	0.00	0.00	0.00	0.00	0.00	0.00	0.00	0.00	0.00	0.00	0.00	---	---	0.00	---	0.00	0.00	0.00	0.00	0.00	0.00	0.00	0.00	0.00	0.00	0.00	---	0.00	0.00
CG11635	0.00	---	0.00	0.00	0.00	0.00	0.00	0.00	0.00	0.00	0.00	0.00	0.00	0.00	0.00	0.00	0.00	0.00	0.00	0.00	0.00	0.00	0.00	0.00	0.30	0.00	0.00	0.00	0.00	0.00	0.00	---	---	0.00	---	0.00	0.00	0.00	0.00	0.00	0.00	0.00	0.56	0.00	0.00	0.53	---	0.00	0.00
CG11638	0.00	---	0.08	0.67	0.10	0.86	0.21	0.26	0.00	0.52	0.38	0.25	0.51	0.33	0.59	0.50	0.35	0.32	0.36	0.09	0.13	0.25	0.60	0.16	1.49	0.60	0.19	0.95	0.44	0.17	0.83	---	---	0.16	---	0.78	0.32	0.27	0.73	0.43	0.84	0.68	0.41	0.38	0.38	0.41	---	0.46	0.41
CG11652	86.75	---	118.01	97.72	99.45	86.87	63.16	77.94	68.11	56.91	58.91	85.79	71.83	65.52	60.06	56.63	61.62	66.16	91.09	92.40	107.06	80.44	78.51	126.95	115.74	147.36	148.03	180.21	181.33	149.34	118.80	---	---	104.07	---	74.10	85.26	82.05	104.46	79.39	54.50	63.41	45.55	65.21	71.22	93.26	---	93.74	91.31
CG11655	0.00	---	0.00	0.00	0.00	0.00	0.25	0.00	0.08	0.00	0.00	0.00	0.00	0.00	0.00	0.00	0.88	0.00	0.00	0.00	0.00	0.46	0.16	0.69	0.66	0.00	0.50	0.00	0.00	0.00	1.18	---	---	2.02	---	0.00	0.00	0.00	0.00	0.00	0.00	0.00	0.00	0.61	0.00	0.41	---	0.11	0.00
CG11656	27.00	---	0.87	1.12	7.17	6.78	9.34	5.28	12.28	6.19	8.70	9.71	8.05	3.50	5.52	10.74	5.66	11.75	5.85	2.55	14.13	6.56	7.32	4.59	13.68	3.99	10.41	6.42	12.90	5.69	1.69	---	---	5.00	---	6.67	7.52	5.54	7.67	6.93	7.48	9.29	13.20	8.84	18.95	6.34	---	9.91	9.67
CG11658	1.52	---	2.84	3.36	2.72	2.82	3.81	3.16	3.48	0.94	3.16	4.46	1.95	3.20	2.92	2.29	2.30	2.81	3.05	2.09	2.26	3.09	3.65	2.71	3.58	2.95	2.28	5.07	4.16	8.03	4.41	---	---	4.80	---	10.04	6.40	10.18	5.85	7.51	8.09	9.88	10.06	4.64	10.42	8.73	---	7.38	9.28
CG11659	0.00	---	0.00	0.00	0.00	0.00	0.00	0.00	0.00	0.00	0.00	0.00	0.00	0.00	0.00	0.00	0.00	0.00	0.00	0.00	0.00	0.00	0.00	0.00	0.00	0.00	0.00	0.00	0.00	0.00	0.00	---	---	0.00	---	0.00	0.00	0.00	0.00	0.00	0.00	0.00	0.00	0.00	0.00	0.00	---	0.00	0.00
CG11663	0.00	---	0.00	0.00	0.68	0.00	0.00	0.00	0.00	0.00	0.00	0.00	0.00	0.00	0.00	0.00	0.00	0.00	0.00	0.00	0.00	0.00	0.00	0.00	0.00	0.00	0.00	0.00	0.00	0.00	0.00	---	---	0.00	---	0.00	0.00	0.00	2.14	0.00	0.00	0.00	0.00	0.00	0.00	0.00	---	0.00	0.00
CG11664	0.00	---	0.00	0.00	0.00	0.00	0.00	0.00	0.00	0.00	0.00	0.00	0.00	0.00	0.00	0.00	0.00	0.00	0.00	0.00	0.00	0.00	0.00	0.00	0.00	0.00	0.00	0.00	0.00	0.00	0.00	---	---	0.00	---	0.00	0.00	0.00	0.00	0.73	0.00	0.00	0.00	0.93	0.00	0.00	---	0.00	0.00
CG11665	13.88	---	20.41	16.90	14.17	16.46	19.21	13.22	14.58	16.31	17.05	13.42	13.11	13.00	10.70	11.02	11.73	14.64	14.14	12.85	6.67	10.99	12.15	19.26	20.61	15.44	23.22	24.02	20.81	19.95	14.31	---	---	21.16	---	19.48	17.47	19.36	20.15	21.96	14.62	16.72	17.23	15.26	17.29	18.86	---	17.36	18.78
CG11666	0.00	---	0.00	0.00	0.00	0.00	0.00	0.00	0.00	0.00	0.00	0.00	0.00	0.00	0.00	0.00	0.00	0.00	0.00	0.00	0.00	0.00	0.00	0.00	0.00	0.00	0.65	0.00	0.00	0.00	0.00	---	---	0.00	---	0.00	0.00	0.00	0.00	0.00	0.00	0.00	0.00	0.00	0.00	0.00	---	0.00	0.00
CG11668	1.43	---	0.00	0.75	0.12	0.43	0.82	0.44	0.00	0.72	0.00	0.52	0.12	0.00	0.45	0.22	0.00	0.00	0.00	0.00	0.00	0.38	1.08	0.00	0.14	0.20	0.32	0.00	0.00	0.00	0.00	---	---	0.00	---	0.20	0.22	0.86	0.21	0.00	0.85	0.00	0.25	0.00	0.00	0.00	---	0.15	0.00
CG11670	0.00	---	0.00	0.94	0.00	0.54	0.17	1.17	0.00	0.00	0.00	0.26	0.11	0.14	0.00	0.11	0.00	0.62	0.20	0.40	1.09	1.03	0.00	0.00	0.00	0.63	0.00	0.00	0.37	0.87	0.99	---	---	0.84	---	0.00	0.00	0.00	0.64	0.78	0.44	0.00	0.00	0.00	0.00	1.02	---	0.35	0.24
CG11671	0.00	---	0.00	0.00	0.00	0.00	0.00	0.00	0.00	0.00	0.00	0.00	0.00	0.00	0.00	0.00	0.00	0.00	0.00	0.00	0.00	0.00	0.00	0.00	0.00	0.00	0.00	0.00	0.00	0.00	0.00	---	---	0.00	---	0.00	0.00	0.00	0.00	0.00	0.00	0.00	0.00	0.00	0.00	0.00	---	0.00	0.00
CG11672	0.00	---	0.00	0.00	0.00	0.00	0.00	0.00	0.00	0.00	0.00	0.00	0.00	0.00	0.36	0.00	0.00	0.00	0.00	0.00	0.00	0.00	0.00	0.00	0.00	0.00	0.00	0.00	0.00	0.00	0.00	---	---	0.00	---	0.00	0.00	0.00	0.32	0.00	0.00	0.00	0.00	0.00	0.00	0.00	---	0.00	0.00
CG11674	90.66	---	98.95	107.31	98.32	97.26	97.66	137.40	97.46	104.71	97.01	100.77	111.12	162.35	136.42	113.43	124.92	133.51	148.60	184.22	260.98	180.85	126.96	137.05	116.48	148.44	119.84	106.21	78.11	87.48	128.28	---	---	140.77	---	142.25	132.48	151.11	124.03	140.06	112.76	148.12	125.91	154.88	129.46	164.94	---	119.96	158.43
CG11679	43.06	---	39.98	45.21	28.03	30.00	32.11	29.81	23.83	25.06	26.68	20.06	21.97	25.80	23.81	22.22	34.59	28.81	38.17	31.44	54.78	30.21	34.25	40.60	29.14	49.71	40.00	22.05	20.32	18.40	26.10	---	---	28.13	---	26.64	21.14	16.73	21.13	18.13	16.37	14.52	21.20	25.43	18.30	19.33	---	18.95	32.69
CG11686	4.02	---	6.96	7.29	5.37	5.46	8.67	4.98	4.50	7.49	3.29	1.74	3.26	7.95	1.33	5.02	7.08	9.34	6.05	5.29	29.50	7.29	3.89	6.71	1.91	3.78	4.49	7.22	6.06	2.84	10.26	---	---	15.93	---	9.59	6.12	6.60	3.62	8.43	7.17	11.05	2.94	8.70	5.89	7.58	---	2.90	10.27
CG11693	0.00	---	0.00	0.00	0.00	0.37	0.86	0.00	0.00	0.77	0.13	0.89	0.00	0.00	2.17	0.35	0.24	0.50	0.31	1.68	0.00	0.25	0.50	1.21	0.00	0.00	0.14	0.86	1.52	2.05	0.00	---	---	0.00	---	0.49	1.37	0.00	0.73	0.00	1.55	0.00	0.99	1.60	0.00	0.30	---	1.08	1.82
CG11694	0.00	---	0.34	0.32	0.00	0.22	0.00	1.43	0.00	1.09	0.24	0.00	0.00	0.00	0.96	0.65	0.41	1.68	0.00	0.00	0.00	0.42	0.45	0.91	0.00	0.00	0.00	2.13	1.86	0.00	1.00	---	---	0.00	---	0.42	0.00	0.62	0.43	0.00	0.00	0.00	2.10	2.03	1.09	0.00	---	0.14	0.94
CG11695	7.40	---	2.14	4.42	5.87	2.94	1.73	3.09	4.01	3.58	3.27	4.23	3.60	5.52	5.96	1.50	4.44	4.37	5.02	2.83	6.89	3.27	4.12	2.14	4.77	6.70	4.38	15.06	2.06	10.97	14.01	---	---	4.40	---	6.01	2.87	2.57	3.02	4.85	5.60	3.22	3.74	4.30	2.73	7.05	---	2.52	1.64
CG11696	37.56	---	33.65	37.66	38.37	43.16	45.61	44.84	38.90	33.99	37.94	33.34	36.73	34.91	43.23	45.04	34.97	45.13	41.52	38.72	27.95	41.59	58.91	42.45	45.68	38.95	48.27	33.23	39.25	47.52	32.57	---	---	46.00	---	45.44	37.16	49.20	47.46	45.89	51.04	37.03	49.65	47.45	57.70	48.54	---	45.89	45.20
CG11697	32.44	---	18.26	15.65	23.92	14.13	19.62	14.18	18.08	18.43	15.97	13.29	19.53	13.95	12.90	19.65	12.32	16.04	14.90	15.49	9.82	16.92	15.95	14.47	20.03	18.24	19.10	13.32	16.91	12.56	8.80	---	---	14.37	---	12.08	13.58	17.09	16.35	12.05	10.29	7.44	9.02	6.54	4.88	7.87	---	13.03	10.13
CG11698	0.67	---	0.00	0.37	0.00	0.52	0.00	0.55	0.00	1.75	0.57	0.32	0.00	0.00	1.68	0.00	0.95	0.97	0.00	0.00	0.00	1.96	0.00	0.00	0.00	0.00	0.00	8.15	1.29	1.96	1.14	---	---	0.97	---	0.00	0.00	0.00	0.49	0.00	0.50	0.00	1.21	1.16	1.25	0.00	---	0.98	1.07
CG11699	40.26	---	66.20	80.52	35.21	31.41	36.58	54.10	50.71	39.50	26.73	36.82	29.20	43.34	37.15	32.22	51.66	25.56	30.97	33.37	45.37	55.97	46.38	45.84	38.79	73.00	45.87	47.35	50.68	56.77	23.56	---	---	38.57	---	34.71	28.90	42.14	31.06	27.07	27.26	38.20	24.68	53.18	41.47	49.44	---	21.45	25.85
CG11700	0.00	---	0.00	0.00	0.13	0.24	0.38	0.00	0.37	2.68	0.13	0.15	0.00	0.00	0.26	0.24	0.00	0.00	0.21	0.67	0.00	0.00	0.25	0.49	0.33	0.90	0.00	0.00	0.20	0.00	0.00	---	---	0.89	---	1.10	0.48	0.33	0.67	0.00	0.00	0.00	0.00	0.27	0.00	1.64	---	0.08	0.00
CG11703	0.00	---	0.00	0.00	1.37	0.00	0.00	0.00	0.44	0.94	0.00	0.00	0.45	0.54	0.00	0.00	0.00	1.03	0.00	0.52	0.00	0.52	0.00	0.19	0.19	0.00	0.00	0.00	2.11	0.00	0.00	---	---	0.00	---	0.52	1.12	0.00	0.27	0.00	0.54	0.00	0.00	0.31	0.00	0.00	---	0.00	0.00
CG11710	5.54	---	5.36	2.80	1.79	1.41	3.59	3.44	3.23	2.39	0.79	0.98	0.90	0.79	2.09	0.67	2.67	3.93	1.78	1.47	2.01	2.27	2.02	1.45	1.60	2.03	3.52	9.40	3.35	5.51	12.77	---	---	4.67	---	7.93	4.87	4.21	4.16	0.34	2.80	4.06	1.66	2.99	6.02	3.10	---	2.79	2.76
CG11714	0.00	---	0.00	0.00	0.00	0.00	0.00	0.00	0.00	0.00	0.00	0.00	0.00	0.00	0.00	0.00	0.00	0.00	0.00	0.00	0.00	0.00	0.00	0.00	0.24	0.00	0.00	0.00	0.00	0.00	0.00	---	---	0.00	---	0.00	0.00	0.00	0.00	0.00	0.00	0.00	0.00	0.00	0.00	0.38	---	0.00	0.00
CG1172	23.37	---	18.34	21.29	23.64	24.53	27.05	21.29	22.68	22.41	20.46	24.51	25.64	20.30	21.37	17.29	23.01	25.39	18.01	23.00	20.07	21.71	27.13	23.05	21.75	22.24	22.30	20.35	22.40	22.05	21.14	---	---	18.58	---	21.49	21.33	15.73	24.50	23.90	20.36	18.29	19.25	18.34	18.60	18.18	---	16.73	19.57
CG11722	4.18	---	9.30	7.94	6.12	10.89	7.25	7.62	7.10	4.83	7.30	8.48	6.69	3.51	4.85	6.39	4.36	6.06	6.39	10.21	14.81	9.89	14.21	6.49	7.06	9.85	8.24	18.02	4.42	3.42	2.75	---	---	11.35	---	6.60	3.57	7.73	8.54	4.77	3.03	2.16	5.00	6.02	10.03	3.89	---	8.03	7.96
CG11723	38.58	---	51.01	37.58	35.04	32.53	44.93	45.44	40.98	39.16	34.68	39.81	32.40	34.46	27.80	30.15	37.63	39.51	31.34	38.91	41.41	36.10	32.22	44.84	40.57	45.23	47.90	52.85	40.81	61.56	63.27	---	---	52.85	---	60.39	51.06	41.93	50.31	41.30	42.87	42.94	42.22	46.35	40.08	47.56	---	42.21	47.66
CG11726	0.00	---	0.00	0.00	0.00	0.00	0.00	0.00	0.00	0.00	0.00	0.00	0.00	0.00	0.00	0.00	0.00	0.00	0.00	0.00	0.00	0.00	0.00	0.00	0.00	0.00	0.00	0.00	0.00	0.00	0.00	---	---	0.00	---	0.00	0.00	0.00	0.00	0.00	0.00	0.00	0.00	0.00	0.00	0.00	---	0.00	0.00
CG11737	0.55	---	7.38	3.08	3.27	4.20	3.32	3.27	1.72	5.16	2.78	3.61	2.83	4.21	2.67	2.02	1.59	5.17	3.31	0.93	1.94	1.74	2.85	4.22	2.42	3.50	1.92	5.02	7.37	3.32	4.39	---	---	2.66	---	2.41	2.97	2.55	1.97	3.33	2.41	1.22	2.52	2.31	3.02	2.61	---	1.95	2.59
CG11739	3.75	---	11.78	5.44	5.30	5.44	4.65	5.54	2.97	4.58	4.57	6.63	5.22	5.57	7.20	5.58	6.58	7.28	6.47	6.23	3.38	8.67	8.08	7.14	8.03	11.56	11.30	6.12	5.62	7.42	7.41	---	---	2.61	---	3.66	4.90	9.88	3.70	0.99	3.25	5.92	4.27	4.58	8.16	2.91	---	4.88	8.41
CG11741	0.00	---	0.00	0.00	0.00	0.00	0.00	0.00	0.00	0.00	0.00	0.00	0.00	0.00	0.00	0.00	0.00	0.00	0.00	0.00	0.00	0.00	0.00	0.00	0.00	0.00	0.00	0.00	0.00	0.00	0.00	---	---	0.00	---	0.00	0.00	0.00	0.00	0.00	0.00	0.00	0.00	0.00	0.00	0.00	---	0.00	0.00
CG11752	61.85	---	148.32	147.54	70.56	93.19	96.30	93.82	94.73	85.53	63.78	81.81	83.27	126.56	113.50	100.52	97.92	109.98	125.10	151.44	273.85	145.78	114.55	113.68	84.18	141.24	103.25	133.25	104.04	118.80	134.80	---	---	146.63	---	126.50	121.58	127.46	103.28	101.75	106.38	150.58	110.39	118.69	137.46	172.40	---	80.26	132.05
CG11753	4.95	---	11.21	10.68	10.00	8.48	11.39	13.12	6.35	12.01	5.94	7.22	9.50	6.76	8.92	9.99	8.19	13.49	10.71	5.07	8.67	12.48	9.76	14.74	8.87	8.50	11.88	10.96	9.67	7.69	6.80	---	---	4.73	---	14.63	7.58	4.26	6.41	12.20	5.07	12.67	2.39	9.75	6.14	9.84	---	7.29	5.44
CG11755	15.35	---	6.82	14.10	15.30	16.45	18.54	18.06	15.08	9.64	16.99	14.78	15.50	14.31	19.02	15.48	15.72	17.92	15.29	20.28	28.87	17.92	26.66	23.91	11.95	20.29	26.61	24.02	16.21	8.39	9.17	---	---	14.60	---	12.86	13.46	9.66	12.30	16.21	12.45	21.90	7.42	7.96	14.52	12.72	---	8.81	13.64
CG11756	9.33	---	3.03	0.50	2.19	0.74	2.27	2.79	1.91	1.92	0.80	1.78	0.81	1.75	1.50	2.70	2.45	1.94	0.00	2.54	3.63	1.26	1.46	2.89	0.97	0.62	3.24	4.02	1.76	7.46	2.96	---	---	4.96	---	0.00	4.57	0.88	3.89	2.50	0.65	4.65	2.32	2.91	0.00	2.44	---	1.19	1.34
CG11760	0.00	---	0.40	0.37	0.29	0.00	0.00	0.43	0.00	0.00	0.80	1.68	0.00	0.00	0.00	0.00	0.00	0.00	0.41	0.00	0.00	0.00	0.00	0.71	0.29	0.00	1.35	0.00	0.00	0.00	0.00	---	---	0.00	---	0.00	0.00	0.44	0.00	0.00	0.48	0.00	0.00	0.00	0.00	0.00	---	0.00	0.00
CG11762	0.00	---	0.00	0.00	0.00	0.00	0.00	0.00	0.00	0.00	0.00	0.00	0.00	0.00	0.00	0.00	0.00	0.00	0.00	0.00	0.00	0.00	0.00	0.00	0.00	0.57	0.00	0.00	0.00	0.00	0.00	---	---	0.00	---	0.00	0.30	0.00	0.00	0.00	0.00	0.00	0.00	0.33	0.00	0.00	---	0.00	0.00
CG11768	0.00	---	0.00	0.00	0.00	0.00	0.00	0.00	0.00	0.00	0.00	0.00	0.00	0.00	0.00	0.00	0.00	0.00	0.00	0.00	0.00	0.00	0.00	0.00	0.00	0.00	0.00	0.00	0.00	0.00	0.00	---	---	0.00	---	0.00	0.00	0.00	0.00	0.00	0.00	0.00	0.00	0.00	0.00	0.00	---	0.00	0.00
CG11771	45.36	---	30.55	31.24	59.07	57.17	53.86	48.45	48.77	40.50	60.17	54.88	62.10	37.65	54.29	56.54	41.61	48.23	48.83	49.07	64.79	41.02	61.87	45.39	65.86	53.74	64.93	35.04	38.68	33.18	45.35	---	---	37.36	---	44.23	46.02	49.66	42.58	39.25	42.32	43.58	48.66	45.80	45.57	52.47	---	51.92	46.70
CG11777	158.72	---	268.38	236.32	161.80	152.47	162.63	244.91	158.38	142.29	151.73	126.10	172.24	253.70	163.47	167.37	257.92	162.60	193.33	246.05	171.12	229.39	181.70	212.66	129.76	227.74	167.46	177.82	184.99	190.08	225.80	---	---	189.57	---	176.16	235.78	239.45	173.71	205.81	177.56	180.78	159.93	201.21	246.82	167.51	---	131.82	224.91
CG11779	0.00	---	1.86	2.87	2.10	2.61	1.13	2.01	3.22	1.41	1.42	1.09	2.06	1.15	1.99	2.07	1.65	1.86	1.47	1.40	1.91	3.15	2.21	3.11	1.13	2.22	5.12	2.46	5.39	1.61	2.80	---	---	3.88	---	3.34	4.80	0.39	1.97	4.99	3.73	0.83	2.80	4.43	2.25	2.82	---	2.50	2.42
CG11781	169.07	---	409.60	355.50	206.19	305.60	325.96	362.51	286.83	399.55	211.31	243.29	272.83	378.19	379.72	253.01	420.60	367.60	342.01	495.04	708.32	492.48	435.65	386.25	275.07	394.93	264.18	393.48	315.02	337.75	445.01	---	---	371.99	---	266.04	314.02	402.59	359.70	467.81	282.08	472.29	363.70	352.41	364.04	411.12	---	227.33	319.35
CG11786	1.13	---	0.00	0.00	0.86	0.00	0.34	0.00	0.00	0.00	0.00	0.00	0.00	0.00	0.00	0.25	0.00	0.40	0.00	0.00	0.00	0.00	0.43	0.00	0.29	0.00	0.00	0.00	0.00	2.29	0.00	---	---	0.75	---	0.00	0.00	0.51	0.00	0.00	0.41	0.00	0.00	0.00	0.00	2.01	---	0.32	0.41
CG11788	0.65	---	0.18	1.76	1.91	0.00	2.90	0.24	2.73	2.80	1.00	1.01	1.82	0.58	3.28	0.35	1.58	2.77	1.83	0.41	0.00	2.73	0.69	2.22	1.88	1.94	2.03	4.07	2.65	3.87	4.42	---	---	4.14	---	3.54	2.51	1.80	3.85	1.22	2.66	0.81	1.07	3.07	2.21	3.42	---	3.11	3.26
CG11790	18.26	---	42.08	35.57	23.45	30.24	34.90	49.08	38.20	40.75	27.68	30.41	42.26	40.20	41.16	38.82	31.07	32.38	34.39	41.40	61.89	33.32	40.70	36.13	33.86	53.56	38.25	33.65	35.07	23.73	36.10	---	---	36.07	---	33.94	31.68	27.61	30.25	44.04	31.20	33.93	37.13	37.66	36.25	34.14	---	33.04	47.30
CG11791	99.71	---	126.72	128.50	114.60	100.40	104.49	109.68	104.77	94.83	89.50	116.56	92.64	118.71	98.64	111.37	112.21	111.01	120.19	129.15	75.15	123.40	99.82	134.75	90.82	115.08	110.10	115.39	82.73	99.86	92.62	---	---	90.01	---	87.01	91.69	86.67	92.13	88.34	92.00	102.18	81.87	91.42	103.44	88.42	---	74.95	92.32
CG11796	0.33	---	1.00	0.62	0.53	1.55	0.20	1.37	1.32	1.49	1.29	1.59	1.56	0.85	0.83	1.92	1.44	0.72	1.87	0.49	0.00	0.75	0.89	0.36	0.73	0.75	2.15	2.07	0.65	4.51	1.16	---	---	0.99	---	1.00	2.37	0.37	0.40	0.45	2.91	0.00	0.71	1.15	0.00	0.60	---	1.24	1.37
CG11802	4.47	---	0.68	1.95	3.04	5.62	3.78	4.58	2.18	3.83	2.70	3.88	1.78	1.71	4.98	2.48	1.57	4.37	2.16	2.39	2.06	1.21	4.10	2.45	5.15	4.03	2.01	8.75	5.53	6.64	7.16	---	---	8.81	---	7.82	5.20	4.17	1.88	3.16	1.96	3.00	2.27	2.67	2.06	5.17	---	2.67	2.01
CG11807	2.10	---	2.69	0.00	0.52	1.48	0.65	2.61	1.27	3.30	2.36	2.08	1.32	1.60	2.58	1.50	1.78	1.41	1.91	2.38	2.65	2.33	0.48	2.24	4.34	1.17	0.97	2.98	0.95	2.54	3.06	---	---	0.00	---	0.99	1.04	0.87	2.65	2.47	0.85	2.85	1.73	1.92	1.15	2.32	---	0.91	2.82
CG11808	79.16	---	121.66	123.11	64.68	95.89	95.51	133.97	78.56	84.07	73.77	74.93	90.55	99.27	52.05	78.54	100.21	92.62	99.57	102.79	75.04	122.95	90.36	115.77	60.46	124.47	71.27	114.99	92.22	118.29	115.32	---	---	111.89	---	89.43	101.87	80.62	94.03	119.90	83.96	104.65	91.54	96.00	113.72	76.45	---	88.85	71.03
CG11811	36.49	---	41.31	48.63	50.10	54.45	42.52	52.43	47.01	53.73	47.42	45.00	45.96	51.64	50.75	50.85	43.67	48.01	59.97	62.13	70.97	55.06	49.99	80.53	82.24	83.66	90.54	25.92	46.18	42.71	30.44	---	---	32.44	---	55.19	35.53	25.74	44.51	49.19	34.17	38.66	32.41	38.87	39.21	42.33	---	39.71	36.72
CG11815	0.00	---	0.00	0.60	0.69	0.43	0.00	0.00	0.00	1.15	0.00	0.00	0.00	0.00	0.00	0.00	0.00	0.00	0.00	0.00	0.00	0.00	0.00	0.00	0.00	0.00	0.00	0.00	0.00	0.00	0.00	---	---	0.00	---	0.00	0.00	0.00	0.00	0.00	0.82	0.00	0.00	0.00	0.00	0.00	---	0.00	0.00
CG11816	0.00	---	0.00	0.00	0.00	0.00	0.00	0.00	0.00	0.00	0.00	0.00	0.00	0.00	0.00	0.00	0.00	0.00	0.00	0.00	0.00	0.00	0.00	0.00	0.00	0.00	0.00	0.00	0.00	0.00	0.00	---	---	0.00	---	0.00	0.00	0.00	0.00	0.00	0.00	0.00	0.00	0.00	0.00	0.00	---	0.00	0.00
CG11825	85.79	---	194.26	241.59	118.33	176.09	185.50	285.17	198.79	181.24	200.83	252.65	262.47	380.26	376.27	346.37	557.05	427.29	499.00	559.26	466.87	604.13	525.37	547.27	444.58	608.64	371.40	157.37	159.29	197.79	198.17	---	---	183.80	---	159.64	203.22	181.06	171.80	170.25	171.44	214.80	194.17	199.53	217.76	176.46	---	123.29	232.02
CG11828	0.00	---	0.00	0.00	0.00	0.00	0.00	0.00	0.00	0.00	0.00	0.00	0.00	0.00	0.00	0.00	0.00	0.00	0.00	0.00	0.00	0.00	0.00	0.00	0.00	0.00	0.00	0.00	0.00	0.00	0.00	---	---	0.00	---	0.00	0.00	0.00	0.00	0.00	0.00	0.00	0.00	0.00	0.00	0.00	---	0.00	0.00
CG11835	0.00	---	0.20	1.01	0.83	0.00	0.89	0.83	0.65	1.36	0.00	0.27	0.20	0.43	0.00	0.22	0.24	0.83	0.40	0.74	0.13	0.21	0.11	1.05	0.37	0.76	0.10	1.64	1.21	0.21	0.00	---	---	0.00	---	0.10	0.22	0.00	0.12	0.00	0.46	0.44	0.38	0.00	0.80	0.14	---	0.13	0.13
CG11836	1.90	---	6.40	3.06	5.35	5.09	11.25	8.99	9.23	8.29	7.34	7.03	6.81	6.37	7.45	9.99	3.44	6.80	8.33	7.86	3.47	2.17	7.92	10.81	10.94	5.86	4.26	10.66	9.49	14.64	12.58	---	---	10.57	---	8.55	10.48	9.90	13.01	15.04	11.91	17.57	8.78	7.99	7.30	9.13	---	10.92	14.37
CG11837	24.01	---	35.62	38.96	27.88	30.23	40.86	40.92	33.15	28.26	24.67	21.56	26.50	29.19	24.05	20.55	21.38	22.70	31.82	31.15	31.54	25.64	24.11	38.45	30.63	42.04	28.98	27.29	40.17	40.66	39.85	---	---	32.47	---	34.29	35.72	32.93	33.48	25.36	25.72	29.72	22.02	30.91	33.83	27.99	---	24.18	28.16
CG11839	25.97	---	47.94	47.75	24.26	26.02	28.38	40.58	23.96	25.62	30.09	27.79	22.84	31.44	24.56	22.44	38.62	24.51	29.69	28.84	17.56	28.41	25.63	25.29	23.22	34.46	30.76	75.81	45.98	47.70	53.16	---	---	51.26	---	36.14	46.72	29.36	38.14	34.34	37.59	23.43	25.26	29.45	42.89	39.82	---	26.16	34.66
CG11841	1.85	---	2.00	0.71	0.50	0.33	0.00	0.71	0.17	0.00	0.18	0.20	0.34	0.21	0.00	0.16	0.00	0.00	0.00	0.00	0.33	0.00	0.34	1.12	0.00	0.31	0.99	1.07	1.95	5.82	0.76	---	---	0.00	---	0.32	0.69	0.00	0.32	0.61	0.98	0.00	0.80	1.15	0.83	0.40	---	1.18	0.36
CG11842	0.34	---	0.59	0.75	0.27	1.95	0.00	1.07	0.27	0.00	0.43	0.16	0.27	0.00	0.00	0.00	0.00	0.24	0.00	0.00	0.00	0.00	0.51	0.36	0.17	0.00	0.00	0.43	0.44	1.51	0.00	---	---	0.00	---	0.00	0.53	0.39	0.00	0.96	0.26	0.00	0.00	0.61	0.00	0.00	---	0.61	0.00
CG11843	0.47	---	4.65	1.76	1.00	3.17	3.09	3.45	1.34	1.97	2.82	3.45	2.07	2.45	1.30	1.33	2.16	1.82	1.62	3.95	1.14	0.55	1.67	0.76	1.70	3.29	2.15	3.88	3.00	1.55	0.00	---	---	1.75	---	2.63	0.94	3.14	1.59	0.00	1.36	1.10	1.10	1.76	0.00	2.67	---	0.10	1.30
CG11851	7.03	---	2.05	4.07	5.75	4.36	1.29	3.18	2.84	2.97	3.42	3.38	3.00	3.62	3.19	4.19	2.88	1.19	2.76	1.90	4.44	2.65	4.93	0.90	2.97	3.57	7.25	2.30	4.72	4.30	3.22	---	---	2.94	---	2.75	2.82	3.84	2.38	2.96	3.16	1.64	2.41	3.50	1.08	5.47	---	2.67	2.69
CG11852	0.00	---	0.00	0.00	0.18	0.00	0.00	0.00	0.00	0.00	0.00	0.00	0.00	0.72	0.00	0.00	0.00	0.00	0.00	0.00	0.00	0.00	0.00	0.00	0.00	0.00	0.00	0.00	0.00	0.00	0.00	---	---	0.00	---	0.00	0.00	0.00	0.00	0.00	0.00	0.00	0.00	0.00	0.00	0.00	---	0.00	0.00
CG11854	0.00	---	0.00	0.00	0.00	0.00	0.00	0.00	0.00	0.00	0.00	0.00	0.00	0.00	0.00	0.00	0.00	0.00	0.00	0.00	0.00	0.00	0.00	0.00	0.00	0.00	0.00	0.00	0.00	0.00	0.00	---	---	0.00	---	0.00	0.00	0.00	0.00	0.00	0.00	0.00	0.00	0.00	0.00	0.00	---	0.00	0.00
CG11857	61.90	---	58.59	67.18	55.18	70.88	56.14	57.88	64.88	62.48	74.64	73.00	67.21	61.97	70.24	69.14	58.69	75.58	67.81	69.36	73.88	61.91	70.11	60.82	91.38	80.76	113.71	54.68	79.74	67.07	85.30	---	---	87.52	---	87.99	74.10	66.15	80.38	79.00	79.37	64.91	76.76	74.96	73.83	76.43	---	77.42	75.57
CG11858	140.53	---	197.93	218.28	147.41	170.04	195.33	154.78	166.00	175.21	97.40	127.55	163.37	145.22	151.33	173.72	194.94	155.39	141.31	181.30	333.54	210.28	157.67	174.83	147.72	188.38	126.91	140.93	151.92	144.86	220.81	---	---	178.35	---	148.16	141.93	123.17	151.67	173.04	123.19	180.88	131.41	122.42	138.62	163.46	---	106.70	134.68
CG11864	0.00	---	0.00	0.00	0.00	0.00	0.00	0.00	0.00	0.00	0.00	0.00	0.00	0.00	0.00	0.00	0.00	0.00	0.00	0.00	0.00	0.00	0.00	0.00	0.00	0.00	0.00	0.00	0.00	0.00	0.00	---	---	0.00	---	0.00	0.00	0.00	0.00	0.00	0.00	0.00	0.00	0.00	0.00	0.00	---	0.00	0.00
CG11865	0.00	---	0.00	0.00	0.00	0.00	0.00	0.00	0.00	0.00	0.00	0.00	0.00	0.00	0.00	0.00	0.00	0.00	0.00	0.00	0.00	0.00	0.00	0.00	0.00	0.00	0.00	0.00	0.00	0.00	0.00	---	---	0.00	---	0.00	0.00	0.00	0.00	0.00	0.33	0.00	0.00	0.00	0.00	0.00	---	0.00	0.00
CG11873	12.02	---	8.28	6.97	9.28	8.50	11.21	5.56	9.74	6.58	8.35	10.71	7.01	4.17	6.46	7.11	3.71	4.85	5.11	3.87	1.61	4.70	6.51	4.57	5.13	3.26	5.15	9.30	7.98	20.10	12.43	---	---	12.64	---	11.64	10.52	9.82	10.25	10.30	9.15	8.36	9.04	9.51	11.60	9.12	---	13.05	12.84
CG11876	20.01	---	20.62	19.55	14.07	12.52	18.51	12.52	15.73	13.09	13.82	14.80	9.67	13.72	10.55	10.20	11.43	11.90	11.42	7.40	10.83	12.41	16.77	8.83	14.52	15.20	12.63	22.92	25.61	16.56	27.03	---	---	14.42	---	21.86	23.71	18.65	18.32	12.54	17.19	19.80	14.94	26.60	20.57	18.66	---	16.04	18.09
CG11878	0.00	---	0.00	0.00	0.00	0.00	0.00	0.00	0.00	0.00	0.00	0.14	0.00	0.00	0.00	0.00	0.00	0.00	0.00	0.00	0.00	0.00	0.00	0.00	0.00	0.00	0.00	0.00	0.00	0.00	0.91	---	---	0.00	---	0.00	0.00	0.00	0.00	0.00	0.00	0.00	0.00	0.00	0.00	0.00	---	0.00	0.00
CG11880	3.24	---	1.91	2.12	2.77	2.52	4.53	2.03	2.24	3.89	2.46	2.95	1.96	2.61	1.75	3.13	2.31	2.34	1.84	3.12	2.34	2.10	2.25	2.86	3.08	3.90	8.28	8.91	6.71	5.05	3.62	---	---	4.02	---	4.95	5.11	4.27	1.75	4.97	2.86	1.40	1.99	2.05	2.98	3.65	---	1.84	1.29
CG11882	10.13	---	22.21	17.06	13.80	10.78	10.18	9.89	15.18	14.62	9.80	10.23	7.71	10.61	6.91	11.12	7.34	11.62	9.69	4.13	6.50	9.51	5.33	8.08	10.48	6.50	11.34	20.39	11.58	21.25	12.53	---	---	19.46	---	9.80	16.21	13.58	10.27	11.42	6.76	11.50	10.62	10.57	9.03	9.73	---	5.63	9.77
CG11883	0.00	---	0.00	0.00	0.00	0.12	0.00	0.26	0.04	0.00	0.00	0.00	0.13	0.20	0.00	0.12	0.35	0.13	0.00	0.06	0.00	0.00	0.00	0.24	0.80	0.68	0.41	0.00	0.00	0.00	0.00	---	---	0.11	---	0.09	0.00	0.00	0.00	0.00	0.00	0.00	0.00	0.00	0.00	0.24	---	0.00	0.24
CG11885	160.00	---	216.10	202.85	170.05	182.40	169.08	191.05	161.20	187.97	140.35	132.62	137.40	160.45	169.21	168.75	146.82	160.65	170.52	176.50	295.53	197.99	181.67	173.43	133.66	230.15	149.82	146.42	149.54	106.89	183.99	---	---	122.55	---	127.40	119.11	114.16	121.98	100.10	88.19	185.16	114.92	113.51	130.94	136.93	---	115.24	118.97
CG11889	3.08	---	0.31	0.30	0.55	1.71	2.29	0.52	0.02	4.83	2.18	0.22	1.38	0.16	1.84	1.59	0.64	0.98	0.43	0.00	0.26	0.00	0.21	0.01	1.41	0.48	2.14	0.67	1.53	2.14	0.38	---	---	0.42	---	1.04	0.44	1.81	0.05	1.78	2.10	0.79	0.79	0.66	0.01	2.02	---	2.83	1.13
CG11891	0.21	---	3.01	0.72	1.53	1.12	0.22	0.18	2.00	0.44	0.83	2.33	0.28	0.46	1.53	1.31	0.42	0.13	0.42	1.09	0.00	0.65	0.57	1.98	0.90	0.47	3.15	0.00	0.00	0.00	0.38	---	---	2.15	---	0.64	0.00	1.13	0.66	0.00	0.70	0.00	0.54	0.12	0.37	1.41	---	0.95	0.07
CG11892	0.00	---	0.00	0.00	0.00	0.23	1.06	2.78	2.90	0.81	0.00	0.00	0.13	0.00	0.00	0.00	0.00	0.00	0.00	0.00	0.00	0.00	0.00	0.00	0.00	0.00	0.84	0.00	0.00	0.00	0.00	---	---	0.00	---	0.37	0.59	0.00	0.20	0.00	0.00	0.00	0.00	0.00	0.00	0.00	---	0.08	0.00
CG11893	0.00	---	0.00	0.00	0.00	0.61	0.36	0.00	0.64	0.00	0.26	0.14	0.29	0.00	0.22	0.00	0.00	0.00	0.00	0.00	0.00	0.00	0.44	0.29	0.00	0.00	0.00	0.00	0.00	0.00	0.00	---	---	0.00	---	0.00	0.50	0.00	0.00	0.00	0.38	0.00	0.20	0.57	0.00	0.00	---	0.00	0.00
CG11897	56.21	---	38.61	31.76	42.43	40.41	42.85	26.20	34.39	36.27	38.65	43.22	39.12	27.57	34.94	36.20	21.98	32.18	28.95	20.36	20.80	23.63	39.34	30.63	41.94	30.04	48.85	50.40	33.33	48.92	35.46	---	---	32.76	---	24.10	24.72	26.12	27.00	22.57	26.74	30.15	33.53	20.80	27.18	25.43	---	31.97	27.73
CG11898	0.00	---	0.00	0.00	0.00	0.00	0.00	0.00	0.00	0.00	0.00	0.00	0.00	0.00	0.00	0.00	0.00	0.00	0.00	0.00	0.00	0.00	0.00	0.00	0.00	0.00	0.00	0.00	0.00	0.00	0.00	---	---	0.00	---	0.00	0.00	0.00	0.00	0.00	0.00	0.00	0.00	0.00	0.00	0.00	---	0.00	0.00
CG11899	0.75	---	4.85	8.92	4.60	3.86	6.11	5.52	3.57	4.69	3.49	2.91	3.56	5.44	5.93	2.32	2.96	3.59	3.62	5.83	0.00	7.31	5.19	4.09	4.56	10.35	6.06	0.00	3.56	6.26	1.13	---	---	7.12	---	3.32	6.61	2.68	4.20	7.01	4.56	4.50	4.79	5.15	1.85	6.39	---	3.31	5.55
CG11902	1.74	---	0.48	1.55	1.86	0.13	1.87	1.40	1.22	2.12	1.28	0.60	1.18	0.91	1.20	0.74	0.88	1.24	1.81	2.30	0.13	0.37	1.99	1.02	0.91	1.64	1.90	2.33	2.57	6.02	0.37	---	---	1.01	---	2.37	2.29	1.03	1.17	1.08	2.28	0.38	0.76	1.37	1.51	1.96	---	2.04	1.14
CG11905	65.25	---	97.96	45.31	18.32	4.85	1.73	0.26	1.19	0.00	0.00	0.00	0.09	0.00	0.00	0.00	0.00	0.00	0.00	0.00	0.00	0.00	0.00	0.00	0.00	0.00	0.73	32.47	20.93	10.19	3.56	---	---	0.00	---	0.69	0.00	0.00	0.68	0.00	1.39	0.00	0.00	0.00	0.00	0.00	---	0.00	0.00
CG11906	25.21	---	28.01	23.76	21.45	25.28	19.40	31.51	25.00	21.49	25.94	23.11	23.95	26.92	27.11	26.67	25.37	27.86	22.19	28.63	32.67	27.00	30.48	38.66	39.01	34.68	39.49	49.68	39.47	23.29	23.86	---	---	25.80	---	30.38	23.41	30.89	21.12	28.92	31.79	27.44	26.15	29.99	28.25	34.65	---	27.80	35.72
CG11911	0.00	---	0.00	0.00	0.00	0.00	0.00	0.00	0.00	0.00	0.00	0.00	0.17	0.00	0.00	0.00	0.00	0.00	0.00	0.00	0.00	0.00	0.00	0.00	0.00	0.00	0.00	0.00	0.00	0.00	0.00	---	---	0.00	---	0.00	0.00	0.00	0.00	0.00	0.00	0.00	0.00	0.00	0.00	0.00	---	0.00	0.00
CG11912	0.00	---	0.00	0.00	0.00	0.00	0.00	0.00	0.00	0.00	0.00	0.00	0.00	0.00	0.00	0.00	0.00	0.00	0.00	0.00	0.00	0.00	0.00	0.00	0.00	0.00	0.00	0.00	0.00	0.00	0.00	---	---	0.00	---	0.00	0.00	0.00	0.00	0.00	0.00	0.00	0.00	0.00	0.00	0.00	---	0.00	0.00
CG11913	0.00	---	0.00	0.00	0.00	0.00	0.00	0.00	0.09	0.00	0.00	0.00	0.00	0.00	0.00	0.00	0.00	0.00	0.00	0.00	0.00	0.00	0.00	0.00	0.00	0.00	0.00	0.00	0.00	0.00	0.00	---	---	0.00	---	0.00	0.00	0.00	0.00	0.00	0.16	0.00	0.00	0.00	0.00	0.00	---	0.00	0.00
CG11920	113.90	---	208.72	223.64	130.68	228.09	199.93	237.09	174.53	188.45	191.78	172.81	185.54	230.79	186.16	184.36	187.01	201.25	189.10	230.08	211.43	204.63	207.71	207.25	180.75	204.06	183.76	185.63	223.86	160.41	199.11	---	---	190.19	---	185.52	185.56	184.00	207.09	165.58	177.47	196.05	160.81	163.22	196.17	168.29	---	118.45	189.36
CG11927	39.68	---	37.16	43.29	41.01	69.20	63.63	58.64	55.17	62.71	51.26	58.51	51.36	57.06	60.02	50.06	44.70	51.77	58.22	47.26	49.52	53.38	70.40	59.09	53.84	65.99	56.25	41.93	47.75	62.85	65.85	---	---	59.18	---	58.90	59.09	70.02	54.96	61.51	52.53	47.33	66.21	65.72	48.59	59.31	---	48.67	57.91
CG11929	1.24	---	0.40	0.85	0.00	1.35	0.21	0.76	0.98	1.21	0.30	1.26	0.51	0.72	0.90	0.00	0.39	0.55	0.58	0.41	0.53	0.00	0.65	0.67	0.45	1.59	0.19	1.36	0.63	0.91	0.45	---	---	1.26	---	1.39	0.73	0.94	1.88	0.84	0.74	0.00	0.67	0.42	1.74	1.37	---	1.61	2.05
CG11951	0.21	---	0.00	0.00	0.00	0.00	0.00	0.00	0.00	0.00	0.14	0.00	0.00	0.00	0.11	0.07	0.00	0.00	0.00	0.00	0.00	0.10	0.00	0.15	0.00	0.29	0.00	0.00	0.00	0.00	0.00	---	---	0.00	---	0.00	0.00	0.00	0.00	0.00	0.00	0.00	0.00	0.00	0.00	0.00	---	0.00	0.00
CG11961	6.43	---	2.06	2.95	6.43	5.84	5.24	3.61	3.02	4.16	3.44	2.53	3.22	1.90	3.62	5.17	3.11	5.78	4.49	1.12	2.36	3.25	5.58	3.12	2.85	4.05	4.91	6.43	9.45	9.55	9.83	---	---	8.51	---	6.35	4.65	4.91	4.49	5.47	5.56	3.12	3.78	3.04	4.61	3.72	---	2.79	5.06
CG11964	18.84	---	21.83	20.37	23.47	19.96	14.73	16.10	27.05	21.47	15.67	21.44	16.57	14.80	20.74	13.95	15.31	18.05	19.13	17.59	6.81	23.06	20.50	19.30	17.65	14.70	16.87	23.19	28.16	29.01	26.85	---	---	18.28	---	32.37	25.05	23.34	19.69	25.11	18.19	26.34	21.44	26.76	24.22	29.01	---	27.40	20.09
CG11966	0.00	---	0.00	0.00	0.00	0.00	0.00	0.00	0.00	0.38	1.23	8.46	5.33	0.63	0.22	0.00	0.04	0.05	0.00	0.00	0.00	3.43	9.48	8.75	4.65	6.30	2.44	0.00	0.00	0.00	0.10	---	---	0.00	---	0.00	0.19	2.11	5.21	7.32	2.79	1.15	0.15	0.04	0.09	0.00	---	0.84	6.01
CG11970	20.20	---	9.84	6.95	16.36	17.97	17.16	8.37	17.95	19.14	31.11	25.19	23.76	6.71	17.37	17.72	10.85	17.93	8.03	5.30	6.25	6.83	16.39	6.45	29.92	7.28	20.20	15.70	18.99	13.80	9.20	---	---	22.52	---	14.28	12.75	15.90	16.79	16.64	22.59	19.13	24.47	18.37	20.84	15.97	---	21.12	18.35
CG11975	37.60	---	60.63	56.24	53.39	63.88	63.01	68.27	65.75	71.91	52.79	54.49	59.10	72.18	64.80	61.98	56.16	70.85	88.31	68.29	103.84	78.09	96.17	79.64	65.07	90.14	84.66	30.10	39.18	24.71	21.90	---	---	23.99	---	39.01	33.73	46.52	39.32	39.82	27.43	25.47	35.59	42.60	35.24	47.86	---	39.22	37.18
CG11977	0.00	---	0.00	0.00	0.00	0.00	0.00	0.00	0.00	0.00	0.00	0.00	0.00	0.00	0.00	0.00	0.00	0.00	0.00	0.00	0.00	0.00	0.00	0.00	0.00	0.00	0.00	0.00	0.00	0.00	0.00	---	---	0.00	---	0.00	0.00	0.00	0.39	0.00	0.00	0.00	0.00	0.00	0.00	0.00	---	0.00	0.00
CG11980	206.51	---	246.25	267.63	214.03	302.96	257.04	261.17	256.28	275.25	240.85	239.24	260.77	245.34	269.77	249.53	258.89	269.75	276.43	307.37	413.28	274.81	256.78	263.99	242.48	327.17	259.17	226.28	250.49	203.29	201.26	---	---	239.28	---	203.69	234.29	232.23	251.87	218.50	200.46	207.33	226.25	237.07	213.01	236.48	---	206.76	247.22
CG11982	141.52	---	154.70	164.01	114.96	148.35	110.72	146.88	117.76	104.78	124.88	104.38	119.20	165.99	122.67	107.56	142.67	121.19	171.22	181.63	176.66	169.08	143.40	158.09	149.35	210.81	142.19	149.82	131.67	116.18	171.21	---	---	150.52	---	142.02	144.10	144.71	142.15	130.62	122.05	101.62	127.75	145.76	118.98	114.02	---	123.07	144.58
CG11983	2.75	---	1.60	0.00	0.00	1.29	1.21	0.18	0.48	0.54	0.59	0.72	0.90	0.00	0.78	0.66	0.31	0.34	0.00	0.49	0.00	0.95	0.57	0.92	1.57	0.32	1.30	0.00	0.97	0.00	0.00	---	---	0.00	---	0.47	0.76	0.00	0.00	0.34	0.94	0.00	0.20	0.00	0.41	0.00	---	0.14	0.53
CG11984	12.41	---	13.79	15.38	20.16	20.69	19.11	17.80	19.50	20.70	31.44	24.73	28.23	17.10	24.95	25.60	17.06	21.33	18.73	19.88	17.25	12.63	22.29	16.89	35.55	32.78	49.70	11.11	9.45	9.71	7.25	---	---	12.72	---	16.44	12.89	9.98	13.40	12.20	14.87	9.26	16.92	16.43	15.47	15.37	---	17.58	17.59
CG11985	366.50	---	454.02	583.47	318.83	400.33	361.96	421.87	339.36	404.94	250.72	245.12	369.75	416.73	351.98	338.40	378.37	383.69	324.53	532.82	702.35	484.66	332.04	428.44	260.72	451.35	290.03	476.46	449.44	469.94	554.00	---	---	553.96	---	392.11	354.43	357.75	468.64	557.79	290.05	574.59	307.37	475.84	510.69	533.64	---	312.90	408.08
CG11986	14.97	---	21.23	18.57	23.55	26.92	24.17	23.50	17.98	29.67	19.27	21.65	19.87	24.21	17.92	18.18	25.62	16.82	20.06	27.11	33.93	22.93	33.98	28.06	29.82	37.41	32.83	31.94	26.17	23.09	20.46	---	---	18.52	---	25.89	22.80	30.88	22.46	17.96	21.75	25.18	20.71	20.07	16.39	30.70	---	24.17	21.64
CG11997	0.00	---	0.00	0.13	0.16	0.10	0.00	0.16	0.00	0.00	0.11	0.36	0.37	0.00	0.19	0.48	0.00	0.00	0.00	0.00	0.00	0.00	0.37	0.00	0.00	0.14	0.00	0.00	0.00	0.00	0.00	---	---	0.28	---	0.00	0.00	0.33	0.00	0.00	0.65	0.00	0.00	0.00	0.34	0.00	---	0.00	0.00
CG11999	47.30	---	59.27	59.05	50.36	44.91	43.90	62.83	37.09	35.33	28.37	32.68	33.77	59.91	47.19	36.96	45.30	44.85	53.01	79.52	87.95	75.26	55.79	55.08	55.20	82.88	78.65	73.08	51.11	52.00	67.20	---	---	46.58	---	48.77	44.98	64.79	48.82	64.64	41.84	61.56	59.91	54.11	58.57	54.09	---	35.91	52.60
CG12003	1.62	---	0.43	0.40	0.92	0.91	0.14	0.39	1.96	4.44	1.51	3.33	0.38	1.19	2.15	0.81	2.02	2.60	2.14	2.40	0.37	2.45	2.76	1.65	0.49	3.05	2.23	10.36	5.47	3.59	0.83	---	---	5.65	---	5.34	4.05	6.25	3.14	5.51	4.88	2.01	6.92	5.81	2.35	4.47	---	4.89	3.82
CG12004	97.04	---	68.64	58.27	64.33	54.83	59.67	60.91	63.89	72.12	62.70	72.29	65.33	50.93	68.46	63.54	62.11	67.52	59.84	58.24	44.11	47.75	63.52	61.78	67.31	38.16	51.20	84.00	82.93	62.94	56.85	---	---	55.16	---	63.30	53.44	68.57	64.27	62.03	60.64	62.70	59.21	60.99	62.30	65.43	---	57.19	62.24
CG12006	274.44	---	243.22	233.93	276.63	276.54	254.18	267.20	261.47	266.57	262.26	266.01	259.13	220.51	248.89	232.73	227.17	259.74	234.35	233.32	281.75	230.48	255.46	232.12	251.57	221.45	238.66	253.96	236.66	229.64	215.63	---	---	224.90	---	258.80	230.81	260.17	215.78	246.34	202.69	195.35	193.50	201.63	207.19	217.46	---	221.97	238.85
CG12007	22.25	---	16.87	21.60	13.68	17.55	11.90	22.68	18.82	17.85	23.47	20.31	23.87	22.18	26.35	24.65	17.56	17.28	18.67	19.25	19.01	15.14	20.20	19.55	17.32	13.49	16.17	43.20	22.50	30.97	21.76	---	---	18.26	---	18.57	23.23	28.08	17.17	16.10	20.35	14.56	16.27	17.96	21.09	25.88	---	19.96	23.16
CG12009	0.00	---	0.00	0.00	0.00	0.00	0.00	0.00	0.00	0.17	0.06	0.00	0.00	0.00	0.00	0.00	0.00	0.00	0.00	0.09	0.00	0.00	0.00	0.00	0.00	0.00	0.00	0.00	0.00	0.00	0.00	---	---	0.36	---	0.00	0.00	0.00	0.00	0.00	0.56	0.00	0.00	0.00	0.00	0.00	---	0.00	0.00
CG12010	8.95	---	4.95	3.49	6.75	8.35	3.27	5.01	6.18	4.48	3.76	3.64	4.42	2.94	5.52	1.81	3.05	10.14	4.79	3.38	2.12	4.48	7.67	4.91	4.73	9.06	6.60	12.09	11.43	10.36	9.27	---	---	5.30	---	7.50	2.22	2.89	4.96	5.67	6.59	3.30	5.35	5.64	5.83	4.44	---	3.94	4.31
CG12011	0.00	---	0.00	0.00	0.00	0.00	0.00	0.00	0.00	0.00	0.00	0.00	0.00	0.00	0.00	0.00	0.00	0.00	0.00	0.00	0.00	0.00	0.00	0.00	0.00	0.00	0.00	2.40	0.00	0.00	1.03	---	---	0.00	---	0.00	0.16	0.00	0.00	0.00	0.00	0.00	0.00	0.00	0.00	0.00	---	0.00	0.00
CG12012	10.05	---	6.82	5.00	10.05	12.71	6.25	12.10	10.40	10.09	5.36	6.97	3.66	7.45	10.67	9.77	6.40	5.82	4.96	10.96	14.90	8.17	8.40	10.13	14.03	13.46	11.62	13.25	18.55	17.05	10.00	---	---	15.62	---	7.59	11.38	15.64	15.75	9.31	7.68	2.99	13.29	7.52	10.24	8.07	---	6.21	11.06
CG12014	1.05	---	0.67	0.99	0.10	0.41	0.12	0.30	0.00	2.78	0.09	0.39	0.00	0.19	0.77	0.79	0.90	0.57	1.04	0.26	0.00	0.00	0.00	0.11	1.06	0.14	0.00	0.00	0.00	2.45	0.32	---	---	0.00	---	0.00	0.00	0.20	0.14	0.00	0.00	0.00	0.00	0.00	0.00	0.36	---	0.17	0.31
CG12016	35.66	---	26.41	23.24	24.04	20.83	26.00	25.75	25.61	20.95	20.80	23.06	27.14	22.57	25.82	21.39	25.04	20.49	32.35	24.76	19.12	26.46	31.97	27.03	23.09	27.89	19.55	26.25	32.88	26.15	23.77	---	---	23.42	---	26.11	27.54	26.31	21.95	37.12	26.01	22.62	23.91	24.94	21.29	24.97	---	18.05	26.32
CG12017	0.00	---	0.00	0.00	0.00	0.00	0.00	0.00	0.00	0.00	0.00	0.00	0.00	0.00	0.00	0.00	0.00	0.00	0.00	0.00	0.00	0.00	0.00	0.00	0.09	0.00	0.00	0.00	0.00	0.00	0.00	---	---	0.00	---	0.00	0.00	0.00	0.00	0.00	0.00	0.00	0.00	0.00	0.00	0.00	---	0.00	0.00
CG12018	8.33	---	7.49	7.48	4.36	7.22	11.02	2.89	5.99	6.37	4.37	4.66	3.29	6.81	4.25	3.82	5.79	9.18	4.53	4.43	5.50	7.12	3.13	5.49	4.38	4.72	6.34	14.41	6.49	12.41	11.16	---	---	8.63	---	12.99	7.78	8.24	7.15	2.43	11.95	9.00	4.11	7.38	5.14	7.98	---	6.65	5.40
CG12020	2.03	---	0.00	0.38	0.00	0.65	0.00	0.00	0.27	0.42	0.00	0.00	0.27	0.00	0.00	0.13	0.00	0.00	0.00	0.00	0.00	0.00	0.00	0.00	0.88	0.00	0.00	0.00	0.00	0.00	0.00	---	---	0.00	---	1.33	0.57	0.00	0.78	0.00	0.27	0.00	0.00	0.32	0.00	0.00	---	0.00	0.00
CG12024	0.00	---	0.00	0.00	0.00	0.00	0.00	0.00	0.00	0.00	0.00	0.00	0.00	0.00	0.00	0.10	0.53	0.00	0.00	0.27	0.00	0.00	0.00	0.00	0.46	0.00	0.25	0.00	0.00	0.00	0.00	---	---	0.00	---	0.00	0.14	0.00	0.30	0.00	0.00	0.00	0.00	0.00	0.00	0.00	---	0.06	0.00
CG12025	66.87	---	50.82	51.01	43.94	37.33	55.01	55.73	49.80	43.88	42.45	43.88	38.95	40.09	29.85	41.42	44.27	44.54	43.90	46.70	44.64	41.61	40.34	41.41	49.65	43.41	43.94	62.08	33.89	78.58	54.37	---	---	45.88	---	43.93	45.65	34.92	40.99	42.12	43.95	31.62	40.10	42.36	51.69	42.32	---	35.64	42.24
CG12027	0.00	---	0.00	0.00	0.00	0.00	0.00	0.00	0.00	0.00	0.00	0.00	0.00	0.00	0.00	0.00	0.00	0.00	0.00	0.00	0.00	0.00	0.00	0.00	0.00	0.00	0.00	0.00	0.00	0.00	0.00	---	---	0.00	---	0.00	0.00	0.00	0.00	0.00	0.00	0.00	0.00	0.00	0.00	0.00	---	0.00	0.00
CG12034	156.32	---	146.07	158.72	137.94	153.55	142.20	160.55	126.50	154.53	121.42	127.40	139.90	174.79	158.41	142.52	159.56	160.02	177.66	184.99	169.31	166.62	138.01	184.24	121.98	176.72	125.10	137.29	121.03	135.41	124.15	---	---	122.90	---	135.97	116.42	139.62	123.88	149.29	122.51	119.88	138.15	118.14	153.66	144.84	---	121.26	124.48
CG12035	0.00	---	0.00	0.00	0.00	0.00	0.00	0.00	1.02	0.00	0.00	0.00	0.00	0.00	0.00	0.00	0.00	0.53	0.00	0.00	0.00	0.00	0.00	0.00	0.00	0.00	0.00	0.00	0.00	0.00	0.00	---	---	0.00	---	0.28	0.30	0.00	0.28	0.00	0.00	0.00	0.34	1.33	0.72	0.00	---	0.18	0.62
CG12038	0.00	---	1.34	4.12	2.09	1.87	1.36	0.68	0.45	1.65	2.19	2.82	0.82	0.14	1.37	2.34	3.31	1.83	2.90	2.81	3.33	2.03	1.53	1.36	1.03	1.66	1.65	0.00	1.84	2.04	0.95	---	---	1.20	---	1.61	0.86	0.84	0.82	3.07	1.70	0.00	0.50	3.34	0.51	1.76	---	1.66	1.10
CG12042	17.57	---	9.56	11.13	5.80	9.03	9.49	7.22	6.64	11.76	9.11	7.13	7.43	6.93	9.17	8.07	6.89	8.32	8.61	10.75	5.06	3.71	8.00	13.74	8.08	9.53	8.88	18.03	25.50	20.22	21.54	---	---	12.39	---	10.97	11.01	8.20	7.29	10.91	13.23	9.58	6.88	8.95	11.92	12.34	---	8.51	9.46
CG12050	32.07	---	24.79	25.48	20.85	35.68	26.34	20.23	23.98	28.81	25.01	28.76	22.85	24.23	21.57	22.92	20.50	32.35	27.93	25.45	13.54	21.63	26.51	35.98	36.02	30.46	32.17	28.58	25.60	36.17	30.12	---	---	28.30	---	27.04	25.22	28.43	28.87	24.12	27.23	21.63	28.79	24.75	31.02	28.85	---	33.10	23.96
CG12054	32.25	---	57.22	67.08	54.65	60.58	53.27	56.04	55.60	56.63	58.10	57.38	50.24	48.45	45.15	49.17	48.31	54.42	53.97	49.33	23.54	52.01	47.41	55.75	45.70	35.50	27.58	21.86	17.97	23.32	36.60	---	---	31.50	---	36.41	25.72	28.64	35.61	30.09	27.34	23.43	25.45	25.27	25.88	30.09	---	30.31	26.48
CG12056	9.16	---	8.37	9.81	9.98	4.38	3.74	8.89	9.89	13.39	2.89	6.14	5.93	9.37	7.58	3.70	6.01	1.24	6.69	11.50	11.05	2.50	5.84	11.50	7.65	10.08	8.62	14.82	23.99	22.17	9.89	---	---	9.29	---	11.40	11.34	17.97	8.55	3.98	12.18	15.75	8.92	8.57	17.37	12.05	---	12.27	10.71
CG12057	0.46	---	1.28	0.00	0.19	0.00	0.00	0.00	0.60	0.00	0.24	0.00	0.00	0.30	0.00	0.00	0.00	0.87	0.00	0.00	0.00	0.00	0.00	0.00	0.00	0.93	0.00	0.00	0.00	0.00	0.00	---	---	0.00	---	0.00	0.00	0.00	0.00	0.00	0.00	0.00	0.00	0.00	0.00	0.00	---	0.00	0.00
CG12061	0.77	---	1.33	0.13	0.19	0.40	0.00	0.93	0.21	0.53	0.43	0.31	1.23	1.87	0.24	0.60	0.39	1.10	0.00	0.20	1.75	0.59	1.21	1.16	0.50	0.20	0.57	0.00	0.00	0.00	0.49	---	---	0.00	---	0.00	0.21	0.00	0.00	0.00	0.52	0.00	0.25	0.00	0.50	0.00	---	0.38	0.00
CG12065	0.00	---	0.28	0.00	0.00	0.00	0.00	0.00	0.13	0.00	0.00	0.07	0.13	0.00	0.00	0.00	0.11	0.00	0.22	0.00	0.00	0.00	0.24	0.17	0.25	0.35	0.00	0.00	0.00	0.47	0.00	---	---	0.00	---	0.00	0.61	0.00	0.00	0.00	0.48	1.63	0.27	0.27	0.00	0.28	---	0.00	0.00
CG12069	0.00	---	0.00	0.00	0.00	0.00	0.00	0.00	0.00	0.00	0.00	0.00	0.00	0.00	0.00	0.56	0.00	0.00	0.00	0.00	0.00	0.00	0.00	0.00	0.00	0.00	0.00	0.00	0.00	0.00	0.00	---	---	0.47	---	0.00	0.00	0.00	0.25	0.00	0.00	0.00	0.00	0.00	0.00	0.00	---	0.00	0.00
CG12071	0.50	---	0.95	1.59	0.63	0.39	0.41	0.51	0.00	0.28	0.35	0.39	0.52	0.09	0.34	0.37	0.08	0.14	0.00	0.00	0.00	0.43	0.10	0.49	0.10	0.65	1.01	0.56	0.00	0.00	0.00	---	---	0.00	---	0.00	0.00	0.22	0.00	0.00	0.20	0.00	0.00	0.16	0.34	0.00	---	0.38	0.00
CG12075	0.00	---	0.05	0.00	0.26	0.32	1.02	0.00	0.38	0.00	0.31	0.28	0.19	0.50	0.14	0.00	0.18	0.35	0.00	0.18	0.07	0.00	0.66	0.20	0.31	0.19	0.14	0.00	0.00	0.00	0.00	---	---	0.00	---	0.00	0.22	0.15	0.00	0.16	0.12	0.00	0.12	1.01	0.97	0.44	---	0.17	0.63
CG12078	0.00	---	0.00	0.00	0.00	0.00	0.00	0.00	0.00	0.00	0.00	0.00	0.00	0.00	0.00	0.00	0.00	0.00	0.00	0.00	0.00	0.00	0.00	0.00	0.00	0.00	0.00	0.00	0.00	0.00	0.00	---	---	0.00	---	0.00	0.00	0.00	0.31	0.00	0.31	0.00	0.00	0.00	0.00	0.00	---	0.00	0.00
CG1208	0.00	---	0.00	0.00	0.00	0.00	0.00	0.00	0.00	0.00	0.00	0.00	0.00	0.00	0.00	0.00	0.00	0.00	0.00	0.00	0.00	0.00	0.00	0.00	0.00	0.00	0.00	0.00	0.00	0.00	0.00	---	---	0.00	---	0.00	0.00	0.00	0.00	0.00	0.26	0.00	0.00	0.00	0.00	0.00	---	0.00	0.00
CG12081	68.84	---	114.19	106.45	114.98	102.18	103.24	111.97	110.35	109.81	104.48	112.44	106.20	111.88	130.90	101.87	107.42	129.36	126.10	103.92	110.43	99.08	127.01	106.55	110.69	95.21	97.78	96.66	85.66	90.98	109.61	---	---	93.14	---	109.31	116.83	124.71	100.96	101.49	108.65	107.64	107.08	115.53	118.90	123.56	---	108.06	108.04
CG12082	7.01	---	2.95	5.41	5.62	3.48	1.88	4.13	7.79	4.04	4.49	3.67	4.55	1.93	5.04	3.93	2.47	3.19	6.09	4.59	6.65	4.70	2.15	6.56	4.43	11.11	5.72	5.93	4.94	6.86	10.49	---	---	2.70	---	7.82	6.21	3.04	3.15	2.68	5.03	3.91	3.91	2.37	1.82	4.10	---	6.39	5.85
CG12084	7.24	---	2.52	3.18	4.59	3.42	7.74	3.81	3.68	7.03	3.66	4.86	2.01	4.73	4.02	3.61	3.23	7.24	4.05	3.23	5.43	2.35	6.87	4.01	6.96	6.85	15.98	2.60	0.16	3.07	3.52	---	---	2.82	---	7.58	3.10	4.59	4.26	4.51	4.26	4.80	5.53	3.76	1.17	4.64	---	5.56	3.69
CG12090	2.65	---	5.72	6.67	9.31	10.35	9.26	5.51	9.01	8.98	10.51	11.05	10.95	7.55	11.39	8.95	7.44	12.89	11.72	6.86	5.40	6.56	5.78	6.40	6.45	4.74	4.84	5.25	14.14	6.58	7.69	---	---	12.91	---	7.75	6.87	11.44	10.34	11.41	12.35	5.73	10.56	10.21	10.60	6.73	---	12.03	10.27
CG12091	30.21	---	31.68	34.03	22.48	20.83	25.27	39.69	26.69	26.13	27.56	27.45	22.11	35.52	23.63	20.75	23.77	26.17	31.24	26.04	19.89	26.94	30.28	36.24	27.07	30.19	27.19	46.99	36.01	52.88	47.35	---	---	27.48	---	57.81	43.53	41.52	50.87	49.73	44.91	33.26	37.86	47.94	42.41	45.44	---	35.02	42.56
CG12093	10.99	---	8.52	14.36	7.81	10.30	8.50	18.72	12.89	15.11	13.72	10.08	12.67	9.44	10.08	9.54	12.36	10.40	13.53	9.07	17.00	16.85	13.99	16.87	15.08	8.14	11.03	12.50	8.09	12.44	15.60	---	---	17.73	---	16.53	15.42	11.96	14.47	14.84	10.29	11.38	14.81	15.08	12.92	14.94	---	11.15	11.61
CG12096	6.62	---	5.69	1.67	2.00	3.10	5.64	1.17	1.82	2.42	1.93	1.81	1.47	1.95	1.88	2.19	1.98	1.36	0.57	1.02	1.04	2.03	2.67	1.26	1.03	4.85	6.76	5.05	2.44	3.75	3.49	---	---	6.47	---	4.38	4.51	5.39	1.83	3.23	2.04	3.73	1.95	0.84	4.10	2.67	---	3.49	5.23
CG12099	27.92	---	21.37	25.72	25.18	32.52	38.19	32.09	29.23	29.22	32.88	33.58	32.36	33.46	32.03	23.73	27.51	32.51	26.69	32.30	14.02	30.60	37.63	32.45	33.86	26.76	23.98	26.14	27.13	32.28	36.74	---	---	28.03	---	34.81	31.57	41.83	34.97	25.25	30.25	21.08	34.96	29.63	31.38	34.93	---	21.73	30.25
CG12104	34.96	---	31.56	32.41	27.77	43.64	35.04	44.57	40.16	43.35	42.11	42.55	35.24	50.79	52.95	29.95	49.31	41.39	51.05	66.81	60.70	65.26	54.50	60.15	47.22	56.59	49.46	29.55	30.45	34.96	25.48	---	---	41.55	---	37.16	37.31	41.08	33.32	59.51	37.97	48.33	39.61	44.45	55.81	51.03	---	41.10	40.39
CG12105	0.00	---	0.21	0.00	0.15	0.00	0.00	0.00	0.24	0.16	0.10	0.00	0.00	0.00	0.00	0.33	0.00	0.09	0.00	0.00	0.00	0.00	0.38	0.07	0.06	0.00	0.07	0.00	0.00	0.00	0.00	---	---	0.00	---	0.31	0.00	0.00	0.00	0.00	0.00	0.00	0.38	0.00	0.00	0.00	---	0.15	0.07
CG12106	14.00	---	44.69	41.73	30.19	34.38	28.82	29.92	28.11	23.27	25.10	25.16	31.00	40.28	24.73	27.37	28.73	30.57	33.86	28.15	48.47	28.59	26.37	26.84	23.83	26.22	21.90	29.97	37.70	18.98	36.38	---	---	20.88	---	34.27	32.80	30.88	26.66	32.47	24.46	24.54	27.33	29.73	33.17	35.86	---	26.03	26.20
CG12107	7.23	---	19.59	7.91	10.72	9.03	8.31	13.07	13.85	7.70	4.90	6.91	8.07	14.45	10.30	10.32	13.04	8.87	7.45	15.13	8.00	10.30	17.36	14.02	10.91	11.91	6.34	16.08	16.23	15.73	13.38	---	---	16.45	---	12.72	17.60	23.90	13.94	8.24	10.66	12.44	7.75	4.46	15.67	13.80	---	9.01	17.57
CG12111	1.20	---	0.44	0.00	0.00	0.00	0.00	0.00	0.00	0.00	0.00	0.00	0.00	0.00	0.00	0.00	0.00	0.00	0.00	0.00	0.00	0.00	0.00	0.00	0.00	0.00	0.00	0.00	0.00	0.00	0.00	---	---	0.00	---	0.00	0.00	0.00	0.00	0.00	0.00	0.00	0.00	0.00	0.00	0.00	---	0.00	0.00
CG12112	9.08	---	31.54	34.43	17.32	34.36	26.10	33.69	28.36	26.34	28.62	28.00	28.04	36.79	26.68	27.39	34.83	25.02	26.31	30.74	38.82	38.15	23.86	37.91	27.48	33.61	34.82	9.74	12.69	6.16	12.27	---	---	14.92	---	14.51	13.78	14.14	10.70	7.89	9.41	20.62	8.39	12.80	13.77	10.83	---	7.64	16.30
CG12115	0.93	---	0.70	0.00	0.25	0.00	0.00	0.00	0.00	0.00	0.00	0.29	0.00	0.30	0.00	0.23	0.42	0.89	0.00	0.00	0.00	0.00	0.00	0.00	0.63	0.00	1.06	0.00	0.00	0.00	0.00	---	---	0.00	---	0.00	0.00	0.00	0.00	0.00	0.00	0.00	0.00	0.00	0.00	0.00	---	0.00	0.00
CG12116	0.00	---	0.00	0.89	0.00	0.00	0.00	0.00	0.00	0.00	0.00	0.00	0.13	0.00	0.00	0.00	0.00	0.00	0.00	0.00	0.00	0.00	0.00	0.14	0.00	0.00	0.00	0.00	0.00	0.00	0.00	---	---	0.00	---	0.00	0.00	0.00	0.00	0.00	0.00	0.00	0.00	0.00	0.44	0.00	---	0.00	0.19
CG12118	4.32	---	7.83	8.37	4.59	5.65	0.99	3.17	3.48	2.46	2.94	3.99	3.16	5.92	3.55	2.72	1.57	2.20	4.42	0.71	4.11	3.68	2.14	4.44	5.71	2.17	7.24	5.98	0.34	5.69	1.52	---	---	2.40	---	3.12	4.58	2.92	0.52	1.17	3.10	0.00	3.56	1.20	6.43	4.25	---	1.93	1.31
CG12119	0.00	---	0.00	0.25	0.00	0.00	0.41	0.19	0.00	0.00	0.00	0.32	0.00	0.00	0.00	0.00	0.00	0.00	0.00	0.00	0.00	0.00	0.00	0.00	0.00	0.00	0.00	0.00	0.00	0.00	0.00	---	---	0.00	---	0.00	0.00	0.00	0.33	0.00	0.00	0.00	0.00	0.00	0.00	0.00	---	0.00	0.00
CG12121	76.49	---	79.50	82.55	82.41	108.67	89.02	100.71	84.45	91.93	94.74	96.16	114.76	95.31	102.04	84.89	90.11	112.27	115.32	83.97	61.26	83.24	102.80	97.52	100.89	93.89	89.49	84.04	95.87	81.65	103.01	---	---	94.69	---	106.84	95.34	108.12	94.22	102.32	79.46	89.37	114.79	97.13	93.05	108.86	---	100.44	107.04
CG12123	0.00	---	0.53	0.00	0.00	0.38	0.00	0.00	0.00	0.00	0.21	0.00	0.00	0.00	0.00	0.40	0.00	0.00	0.00	0.00	0.00	0.00	0.00	0.00	0.00	0.98	0.28	0.00	0.00	0.00	0.00	---	---	0.00	---	0.00	0.00	0.00	0.00	0.67	0.00	0.00	0.00	0.00	0.00	1.31	---	0.00	0.00
CG12125	37.88	---	20.24	26.33	28.24	25.14	18.12	25.14	26.01	20.72	21.55	25.31	24.61	22.74	24.67	20.48	20.25	28.47	31.50	22.10	20.62	17.43	24.38	24.22	28.75	26.43	28.06	39.38	31.98	40.09	29.47	---	---	23.74	---	27.34	25.64	25.90	23.90	30.96	30.12	26.97	24.74	24.28	20.47	25.87	---	19.94	22.71
CG12126	0.00	---	0.00	0.00	0.00	0.00	0.00	0.00	0.00	0.00	0.00	0.00	0.00	0.00	0.00	0.00	0.00	0.00	0.00	0.00	0.00	0.00	0.00	0.00	0.00	0.00	0.00	0.00	0.00	0.00	0.00	---	---	0.00	---	0.00	0.00	1.04	0.00	0.00	0.00	0.00	0.00	0.00	0.00	0.00	---	0.00	0.00
CG12128	48.61	---	48.75	56.17	60.64	63.77	56.89	59.41	50.34	52.63	54.48	40.72	48.53	70.52	51.44	56.10	48.15	50.16	57.35	78.87	71.62	53.14	61.49	57.58	70.92	69.90	76.29	51.59	49.96	55.39	50.46	---	---	44.13	---	50.46	38.40	44.49	39.44	42.74	33.40	30.47	45.00	41.64	30.90	35.61	---	41.37	39.43
CG12129	124.19	---	188.16	167.97	125.52	165.25	166.51	195.27	147.82	174.77	171.15	145.40	197.45	203.40	146.75	163.45	174.07	198.16	206.60	209.77	243.35	196.29	179.90	216.55	183.47	190.15	170.49	101.12	95.68	108.45	92.18	---	---	96.02	---	112.19	96.42	119.37	107.73	92.73	69.29	111.65	85.47	89.42	119.68	106.94	---	83.07	122.26
CG1213	0.00	---	0.00	0.00	0.00	0.00	0.00	0.00	0.00	0.00	0.00	0.00	0.00	0.00	0.00	0.00	0.00	0.00	0.00	0.00	0.00	0.00	0.00	0.00	0.00	0.00	0.00	0.00	0.00	0.00	0.00	---	---	0.00	---	0.00	0.00	0.00	0.00	0.00	0.00	0.00	0.00	0.00	0.00	0.00	---	0.00	0.00
CG12133	0.00	---	0.00	0.00	0.00	0.00	0.00	0.00	0.15	0.00	0.00	0.00	0.00	0.00	0.00	0.00	0.00	0.00	0.25	0.00	0.00	0.00	0.00	0.39	0.00	0.00	0.00	0.00	0.48	0.53	0.00	---	---	0.00	---	0.26	0.00	0.00	0.27	0.00	1.38	0.00	0.98	0.62	0.00	0.00	---	0.29	0.85
CG12134	42.19	---	43.17	44.24	37.28	42.25	28.86	35.01	46.34	41.33	41.04	43.38	47.34	41.74	34.56	32.60	40.49	47.15	44.34	49.52	72.33	51.78	50.98	47.65	43.14	52.16	60.97	48.78	22.85	35.50	38.09	---	---	36.50	---	33.67	33.90	33.57	43.45	27.05	28.41	23.25	39.39	37.23	33.39	40.61	---	30.67	37.56
CG12147	0.00	---	0.00	0.00	0.00	0.00	0.00	0.00	0.00	0.00	0.09	0.00	0.00	0.00	0.00	0.00	0.00	0.00	0.00	0.00	0.00	0.00	0.00	0.00	0.00	0.00	0.00	0.00	0.00	0.00	0.00	---	---	0.00	---	0.00	0.00	0.00	0.00	0.00	0.00	0.00	0.00	0.00	0.00	0.00	---	0.00	0.00
CG12155	6.20	---	8.33	5.04	6.65	5.32	10.94	4.53	7.51	5.23	7.28	6.79	5.88	6.82	4.89	4.21	6.53	4.18	6.49	4.38	1.64	4.97	4.94	6.46	5.62	6.64	7.08	11.21	4.65	6.95	5.42	---	---	7.22	---	6.06	4.59	5.15	5.28	4.22	5.74	4.75	8.26	6.62	5.55	8.13	---	9.86	6.74
CG12158	0.00	---	0.00	0.00	0.00	0.00	0.00	0.00	0.00	0.00	0.00	0.00	0.00	0.00	0.00	0.00	0.00	0.00	0.00	0.00	0.00	0.00	0.00	0.00	0.00	0.00	0.00	0.00	0.00	0.00	0.00	---	---	0.00	---	0.00	0.00	0.00	0.00	0.00	0.00	0.00	0.00	0.00	0.00	0.00	---	0.00	0.00
CG12159	18.32	---	12.40	20.29	11.66	10.48	7.76	7.98	12.91	12.33	8.57	7.23	10.60	3.31	8.30	6.92	2.91	6.19	8.20	0.80	1.41	9.60	2.63	9.54	7.66	9.02	5.66	19.29	17.15	11.78	16.88	---	---	21.41	---	11.22	8.40	10.06	6.80	20.34	6.45	7.74	10.97	11.47	8.64	9.60	---	6.73	7.32
CG12162	34.83	---	59.53	59.94	44.30	45.27	50.41	59.65	48.39	43.53	42.61	35.43	44.68	57.16	44.38	25.77	47.18	51.83	58.31	66.08	53.10	59.08	50.31	61.89	47.99	74.95	53.31	91.24	67.09	49.63	90.99	---	---	54.78	---	63.76	43.93	58.00	55.98	61.46	48.10	55.79	44.97	56.88	49.10	41.90	---	37.73	63.46
CG12163	214.16	---	216.76	231.78	232.32	244.79	252.67	268.20	235.26	225.13	209.21	256.61	265.89	221.94	245.15	231.43	241.31	257.43	282.01	241.13	183.27	222.85	232.03	225.11	219.84	231.90	216.25	268.04	239.34	278.38	280.50	---	---	254.05	---	289.00	241.64	325.03	290.20	280.79	258.37	276.35	292.09	281.99	307.74	292.36	---	262.26	303.12
CG12164	0.00	---	0.61	0.29	0.00	0.00	0.00	0.00	0.00	0.00	0.22	0.14	0.00	0.00	0.00	0.22	0.00	0.00	0.00	0.00	0.00	0.00	0.00	0.00	0.00	0.00	0.00	0.00	0.00	0.00	0.00	---	---	0.00	---	0.00	0.00	0.00	0.38	0.42	0.00	0.00	0.00	0.00	0.00	0.00	---	0.00	0.00
CG12170	29.21	---	24.27	23.49	17.91	21.26	19.68	18.24	12.17	22.75	12.94	16.54	16.76	15.83	14.88	10.77	17.23	14.95	20.98	14.37	29.77	17.57	20.48	25.32	19.17	25.13	17.55	20.10	21.60	20.06	9.76	---	---	13.24	---	8.22	9.98	15.28	14.42	12.99	14.38	15.75	10.78	9.41	12.24	12.82	---	20.31	16.76
CG12171	33.61	---	35.32	38.44	27.38	38.53	31.38	37.38	38.16	35.53	28.02	24.74	37.90	34.46	41.05	26.04	32.68	38.82	38.98	43.45	64.58	43.02	34.62	34.68	30.11	41.24	50.82	36.11	18.78	20.94	32.45	---	---	37.20	---	34.84	34.96	32.69	38.17	34.77	23.70	30.79	26.72	30.40	25.00	27.83	---	34.14	22.83
CG12173	7.43	---	1.43	1.12	5.76	5.00	5.72	4.74	3.45	6.77	2.93	1.74	7.27	7.68	3.73	3.95	4.45	2.60	5.44	7.42	4.50	5.94	5.22	4.60	4.35	4.97	3.32	15.99	1.71	3.63	4.35	---	---	7.17	---	1.75	0.77	7.10	4.16	7.34	4.16	2.75	1.83	3.02	4.62	1.91	---	1.99	3.98
CG12177	9.57	---	26.74	31.55	38.06	43.70	45.47	39.42	31.08	35.78	26.44	34.68	25.67	26.19	25.11	29.41	29.93	37.88	33.00	19.50	24.23	31.64	35.22	41.80	27.55	44.02	33.74	34.78	42.80	57.96	25.47	---	---	20.61	---	24.36	18.30	15.73	25.00	16.77	18.94	13.21	13.72	16.93	13.41	13.94	---	15.17	15.71
CG12179	7.24	---	4.65	3.60	7.54	6.81	6.37	4.11	6.80	7.05	7.47	7.40	4.96	5.85	7.12	6.15	5.50	6.62	5.02	3.40	0.98	2.91	7.24	4.73	7.04	4.42	6.58	4.22	7.84	8.60	7.31	---	---	6.45	---	6.67	6.32	8.12	5.63	8.12	8.02	7.08	9.83	6.95	5.38	6.49	---	7.05	6.11
CG1218	146.90	---	190.50	156.47	139.46	194.47	169.68	177.98	161.53	152.30	163.62	145.23	191.73	178.33	147.24	177.09	160.78	161.99	189.97	194.61	194.17	174.47	168.70	175.97	198.63	188.93	164.34	128.81	152.98	150.93	159.53	---	---	173.44	---	175.24	170.35	142.44	170.23	156.63	171.41	166.19	155.88	178.72	148.62	173.04	---	157.73	180.47
CG12182	14.96	---	12.70	13.79	13.17	15.72	15.97	5.98	9.17	10.65	15.02	15.85	16.34	10.72	11.34	17.19	9.45	16.60	12.39	10.36	2.72	9.35	10.89	11.66	20.32	10.64	16.12	21.24	12.24	18.98	9.74	---	---	9.86	---	13.64	12.33	18.30	12.46	13.00	13.89	12.23	16.71	15.23	17.85	12.56	---	12.51	11.45
CG12184	0.27	---	0.00	0.38	0.27	0.11	0.17	0.31	0.00	0.00	0.18	0.26	0.24	0.00	0.00	0.20	0.09	0.10	0.18	0.00	0.00	0.00	0.00	0.00	0.51	0.00	0.21	0.38	0.89	0.37	0.66	---	---	0.18	---	0.82	0.83	0.75	0.19	0.73	0.89	0.58	0.68	0.11	0.23	0.48	---	0.22	0.60
CG12194	1.13	---	2.97	5.05	13.05	14.41	19.40	22.44	30.08	23.80	18.09	28.82	17.31	16.53	18.76	18.78	12.85	14.17	16.21	14.81	17.68	10.77	8.55	8.44	3.20	2.39	0.92	0.00	2.94	2.82	5.14	---	---	10.12	---	17.88	21.56	18.32	20.38	15.51	18.31	12.77	18.98	15.73	18.91	14.94	---	10.00	11.62
CG12200	10.04	---	5.77	9.45	5.37	6.72	4.69	9.42	9.58	10.39	8.87	9.70	6.63	16.16	5.43	10.72	16.02	12.62	12.74	6.45	9.31	15.66	5.24	9.30	5.55	15.63	12.05	3.28	0.00	0.80	2.84	---	---	0.00	---	2.34	0.42	1.14	2.05	2.33	0.00	1.49	0.00	0.47	0.00	0.00	---	1.61	1.30
CG12203	59.66	---	128.65	160.45	74.17	110.46	97.19	122.29	102.97	74.45	80.21	93.31	79.34	149.43	97.40	98.65	123.28	114.75	157.12	170.83	202.53	149.81	108.98	154.71	93.38	155.21	107.22	122.67	113.22	103.67	116.01	---	---	135.38	---	113.66	90.37	96.25	96.03	123.31	110.46	116.77	91.26	117.73	134.45	125.92	---	89.41	119.27
CG12204	35.61	---	19.70	33.49	27.37	26.86	27.57	24.93	18.14	27.59	33.62	24.63	24.26	30.43	23.70	28.71	28.22	32.30	25.83	33.09	33.53	29.41	30.60	25.62	28.98	40.75	23.89	16.68	36.55	10.78	39.21	---	---	38.95	---	32.80	29.21	24.71	31.05	25.36	21.55	38.46	21.89	30.83	43.05	24.92	---	34.63	29.74
CG12206	0.00	---	0.00	0.00	0.00	0.00	0.00	0.00	0.00	0.00	0.00	0.00	0.00	0.00	0.00	0.08	0.13	0.00	0.00	2.30	0.64	0.00	0.00	0.10	0.00	0.68	0.23	0.00	0.77	0.00	0.00	---	---	0.00	---	0.00	0.00	0.00	0.00	0.00	0.00	0.00	0.00	0.00	0.00	0.00	---	0.00	0.00
CG12207	2.65	---	0.81	0.85	2.38	2.64	1.98	1.05	1.20	1.86	1.60	2.24	3.55	2.21	3.06	1.80	1.48	1.98	1.38	1.31	1.69	0.91	2.24	3.03	1.40	0.60	1.49	1.79	0.63	1.15	0.00	---	---	1.33	---	0.46	1.08	1.20	1.67	1.02	1.06	0.88	2.39	1.31	1.99	1.55	---	0.79	0.49
CG12209	0.00	---	0.16	0.00	0.00	0.00	0.00	0.00	0.00	0.00	0.13	0.00	0.00	0.00	0.00	0.00	0.00	0.00	0.00	0.00	0.00	0.00	0.00	0.00	0.00	0.00	0.00	0.00	0.00	0.00	0.00	---	---	0.00	---	0.00	0.00	0.00	0.00	0.00	0.00	0.00	0.71	0.44	0.47	0.00	---	0.26	0.00
CG12213	76.30	---	73.09	58.16	65.13	75.49	75.58	78.51	76.75	77.14	82.25	78.18	79.77	83.53	81.27	82.56	80.36	90.95	75.89	73.55	66.74	70.05	71.41	77.26	85.74	84.97	76.58	81.88	88.53	97.98	80.72	---	---	84.46	---	82.58	82.66	99.57	90.04	94.85	93.26	81.31	94.79	102.06	81.44	89.23	---	82.47	90.09
CG12219	8.70	---	13.86	14.31	12.81	12.74	16.62	10.93	13.91	10.37	15.91	15.97	12.68	14.53	16.62	13.77	10.50	11.51	17.25	16.12	12.78	12.71	14.69	19.32	17.24	22.71	14.84	17.95	18.51	23.26	24.81	---	---	23.04	---	15.47	20.95	18.98	12.57	16.81	19.04	14.94	15.05	18.06	18.89	21.79	---	11.69	12.60
CG12224	0.00	---	0.00	0.00	0.00	0.00	0.00	0.00	0.85	0.00	0.00	0.00	0.00	0.00	0.00	0.00	0.20	0.00	0.00	0.20	0.00	0.00	0.00	0.00	0.00	0.21	0.00	0.00	0.00	0.00	1.01	---	---	0.00	---	0.00	0.67	0.88	0.22	0.00	0.23	0.00	0.79	0.00	0.00	1.09	---	0.00	0.00
CG12229	0.00	---	0.61	0.31	0.00	0.08	0.00	1.62	0.73	0.14	0.43	1.03	0.71	0.00	1.18	0.52	0.24	0.00	0.12	0.62	0.00	0.98	0.14	0.20	0.00	0.00	0.00	1.49	0.00	0.00	0.00	---	---	0.47	---	0.00	0.12	1.17	0.65	0.25	0.40	0.89	0.89	0.42	0.29	0.33	---	0.16	0.25
CG12231	0.00	---	0.00	0.00	0.00	0.00	0.00	0.00	0.00	0.00	0.00	0.00	0.00	0.00	0.00	0.00	0.00	0.00	0.00	0.00	0.00	0.00	0.00	0.00	0.00	0.00	0.00	0.00	0.00	0.00	0.00	---	---	0.00	---	0.00	0.00	0.00	0.00	0.00	0.00	0.00	0.00	0.00	0.00	0.00	---	0.00	0.00
CG12236	9.95	---	5.65	8.56	4.83	6.46	9.93	9.85	6.90	6.54	6.82	7.04	7.49	3.68	6.91	4.66	3.77	5.80	5.89	4.52	3.29	4.89	8.95	3.89	5.49	8.28	3.84	12.05	6.14	6.51	6.52	---	---	9.46	---	9.08	7.04	5.96	9.59	3.42	4.24	6.33	6.72	5.53	5.69	3.24	---	5.68	6.29
CG12237	70.96	---	113.59	120.26	127.05	128.20	124.09	176.58	140.26	144.90	136.61	136.39	124.46	163.94	159.76	152.79	167.01	176.78	168.29	158.37	297.59	177.07	163.86	150.18	140.99	179.83	156.64	107.22	114.34	122.77	117.42	---	---	133.77	---	139.21	128.39	171.78	143.61	138.35	131.25	162.47	155.26	148.86	152.81	145.13	---	132.66	151.74
CG12239	0.00	---	0.27	0.39	0.29	0.00	0.00	0.00	0.09	0.15	0.00	0.11	0.00	0.00	0.20	0.00	0.00	0.00	0.16	0.00	0.73	0.00	0.00	0.00	0.00	0.00	0.14	0.00	0.00	0.00	0.00	---	---	0.00	---	0.68	0.00	0.27	0.00	0.00	0.69	0.00	0.00	0.00	0.00	0.61	---	0.00	0.00
CG12241	7.72	---	7.59	4.47	15.00	10.02	11.17	4.82	10.73	11.03	9.19	8.58	7.02	3.90	8.89	10.29	5.44	11.65	5.38	6.47	6.95	6.78	5.88	6.29	10.57	4.25	16.83	19.29	9.32	7.96	9.07	---	---	6.51	---	6.90	11.78	8.69	6.56	5.87	7.57	2.51	8.70	10.54	11.35	10.12	---	4.93	7.39
CG12253	36.60	---	41.11	45.74	22.29	42.28	39.96	41.28	31.88	29.58	26.66	26.90	28.02	24.38	28.20	32.45	31.30	34.29	40.34	27.38	26.31	33.89	31.58	32.80	31.25	36.36	32.95	35.06	21.40	28.73	28.07	---	---	26.90	---	23.15	28.32	29.93	30.94	25.08	19.38	31.78	22.38	28.54	22.41	24.00	---	28.19	33.78
CG12256	0.00	---	0.00	0.00	0.40	0.00	0.00	0.00	0.00	0.00	0.00	0.00	0.00	0.00	0.00	0.00	0.00	0.00	0.00	0.00	0.00	0.00	0.00	0.00	0.00	0.00	0.00	0.00	0.00	0.00	0.00	---	---	0.00	---	0.00	0.00	0.00	0.00	0.00	0.00	0.00	0.00	0.00	0.00	0.00	---	0.00	0.00
CG12259	54.55	---	78.42	68.75	39.00	72.02	53.02	70.51	52.83	60.52	52.43	45.66	47.64	65.16	65.77	58.28	67.60	63.80	61.10	65.32	57.83	74.09	57.87	65.99	51.46	54.37	42.20	79.14	66.21	115.92	94.92	---	---	93.82	---	90.58	88.62	99.59	73.79	90.86	68.64	69.11	85.28	83.92	85.85	82.83	---	58.77	78.04
CG12262	218.70	---	208.32	198.79	264.57	239.45	294.22	237.48	262.08	257.33	264.51	289.63	259.62	175.53	295.47	306.86	219.15	261.38	162.21	144.70	389.55	168.30	220.46	147.89	306.05	223.91	301.75	175.10	196.46	154.85	174.04	---	---	211.50	---	183.69	246.77	177.74	187.10	187.31	216.29	226.93	238.23	211.49	196.58	207.82	---	197.94	209.08
CG12263	10.71	---	9.26	7.59	13.34	17.64	26.26	14.67	12.50	18.00	17.76	15.87	16.53	13.65	16.26	14.69	13.63	17.17	12.61	15.51	16.53	12.71	17.72	18.28	12.27	10.55	12.86	11.35	18.57	15.12	10.25	---	---	16.62	---	16.55	15.89	18.77	14.44	17.60	14.30	28.32	20.94	15.26	17.46	17.42	---	20.87	15.72
CG12264	15.10	---	14.31	16.88	13.85	16.45	11.49	26.25	12.85	13.67	15.38	13.46	11.01	23.35	17.19	12.32	16.52	17.13	14.17	10.27	17.99	19.57	17.35	12.23	14.80	11.93	15.43	33.77	18.13	15.27	22.59	---	---	28.12	---	20.18	15.29	29.97	14.71	15.96	17.81	10.54	14.86	17.43	19.33	15.48	---	15.80	19.91
CG12267	15.18	---	17.85	22.78	21.87	24.23	23.24	20.66	24.95	28.71	29.68	27.87	23.20	21.05	20.40	20.16	26.41	24.90	22.98	22.44	22.85	19.13	37.83	28.64	28.65	23.30	23.58	15.56	12.64	21.53	12.75	---	---	18.99	---	14.79	12.66	14.31	19.60	14.74	17.19	15.01	13.61	12.28	16.49	11.94	---	12.80	20.55
CG12268	0.00	---	0.00	1.07	0.00	0.00	0.00	0.34	0.00	0.14	0.00	0.80	0.09	0.00	0.00	0.25	0.00	0.00	0.67	0.00	0.00	0.00	0.15	0.00	0.00	0.00	0.00	0.00	0.70	0.00	0.00	---	---	0.00	---	0.00	0.00	0.23	0.31	0.00	0.00	0.00	0.00	0.37	0.39	0.00	---	0.00	0.00
CG12269	1.31	---	4.74	2.27	0.56	2.75	4.27	1.22	2.31	0.97	4.22	2.03	0.00	1.41	0.00	3.81	2.95	3.28	2.91	3.09	0.00	0.00	3.58	2.24	4.52	1.03	3.30	0.00	7.55	4.31	0.00	---	---	4.46	---	6.48	3.56	11.91	3.43	8.58	13.25	0.00	4.25	8.18	5.77	7.02	---	3.30	6.40
CG1227	35.62	---	37.75	70.83	33.38	50.54	55.10	54.82	42.74	46.28	35.85	35.26	39.91	41.09	35.96	43.25	38.36	45.79	45.90	47.37	57.38	36.94	40.17	34.94	42.04	52.38	30.63	41.49	35.38	45.36	34.31	---	---	45.66	---	36.67	33.64	44.15	35.41	31.62	29.96	33.29	26.78	29.17	30.70	39.58	---	31.25	38.35
CG12272	0.00	---	0.24	0.19	0.16	0.46	0.68	0.52	1.86	0.47	0.00	0.40	0.34	0.00	0.14	0.00	0.44	0.56	0.17	0.12	0.29	0.00	0.61	0.14	0.53	0.00	0.53	0.90	1.21	2.50	1.40	---	---	1.23	---	0.06	0.47	0.07	1.29	0.49	0.00	0.00	0.65	0.59	1.41	0.40	---	0.50	0.49
CG12278	0.00	---	0.00	0.00	0.00	0.00	0.00	0.00	0.00	0.00	0.00	0.00	0.00	0.00	0.00	0.00	0.00	0.00	0.00	0.00	0.00	0.00	0.00	0.00	0.00	0.00	0.00	0.00	0.00	0.00	0.00	---	---	0.00	---	0.00	0.00	0.00	0.00	0.00	0.00	0.00	0.00	0.00	0.00	0.00	---	0.00	0.00
CG12279	10.39	---	17.32	24.42	6.85	10.30	13.65	14.84	13.17	8.56	5.54	8.66	4.17	14.95	9.71	6.49	9.15	4.88	12.31	11.67	10.15	16.59	9.69	9.22	11.93	27.98	4.36	21.39	16.98	33.19	22.47	---	---	12.20	---	18.45	12.03	10.84	7.82	8.20	8.42	16.12	14.16	10.53	30.42	7.46	---	7.07	12.50
CG12288	29.48	---	26.53	34.17	25.24	33.62	18.86	33.40	35.73	27.54	28.17	25.74	24.33	25.33	21.41	27.94	23.55	33.17	28.76	35.34	15.63	31.48	41.48	31.67	31.34	46.05	52.86	38.43	33.29	36.35	30.70	---	---	17.76	---	29.52	29.76	20.31	22.22	22.76	23.41	10.09	19.41	24.68	22.62	16.00	---	21.40	19.66
CG12289	0.00	---	0.00	0.00	0.00	0.00	0.00	0.00	0.00	0.00	0.00	0.00	0.00	0.00	0.00	0.00	0.00	0.00	0.00	0.00	0.00	0.00	0.00	0.00	0.00	0.00	0.17	0.00	0.00	0.00	0.00	---	---	0.00	---	0.00	0.00	0.00	0.00	0.00	0.00	0.00	0.00	0.00	0.00	0.00	---	0.00	0.00
CG12290	0.00	---	0.00	0.00	0.00	0.36	0.00	0.00	0.00	0.00	0.00	0.00	0.00	0.00	0.00	0.00	0.00	0.00	0.05	0.00	0.00	0.00	0.00	0.00	0.00	0.00	0.00	0.00	0.54	0.00	0.00	---	---	0.10	---	0.00	0.00	0.00	0.00	0.00	0.00	0.00	0.00	0.11	0.00	0.00	---	0.00	0.00
CG12299	22.82	---	27.98	21.48	32.02	41.01	38.18	36.28	36.91	36.40	49.36	49.93	38.68	35.40	46.78	32.93	41.37	38.91	36.07	37.93	20.02	36.13	40.10	30.15	32.39	23.08	39.27	20.29	16.42	20.24	15.54	---	---	24.12	---	27.60	31.12	36.36	33.13	29.81	39.90	31.33	40.02	35.98	31.57	27.80	---	31.05	26.36
CG12301	35.35	---	60.32	60.80	47.42	68.29	61.05	55.47	46.57	45.24	53.24	57.82	57.13	52.83	53.82	47.70	49.67	58.71	56.94	55.31	31.60	45.06	55.09	52.87	51.53	52.82	47.93	43.49	31.31	45.49	45.02	---	---	39.39	---	33.59	45.77	33.30	41.21	40.87	42.22	33.66	46.01	51.57	32.82	42.69	---	43.01	42.03
CG12304	71.83	---	82.25	74.72	66.72	62.36	65.73	70.31	57.99	62.23	50.90	42.46	54.97	66.77	61.84	56.57	63.23	68.46	70.48	78.39	87.81	70.19	74.92	74.30	67.94	92.01	80.91	65.04	73.93	64.27	75.05	---	---	53.20	---	65.28	65.11	86.09	57.14	74.31	50.60	82.69	56.17	69.64	64.89	63.67	---	64.92	60.62
CG12307	0.00	---	0.00	0.00	0.00	0.00	0.00	0.00	0.00	0.00	0.00	0.00	0.00	0.00	0.00	0.00	0.00	0.00	0.00	0.00	0.00	0.00	0.00	0.00	0.00	0.00	0.00	0.00	0.00	0.00	0.00	---	---	0.00	---	0.00	0.00	0.00	0.00	0.00	0.00	0.00	0.00	0.00	0.00	0.00	---	0.00	0.00
CG12309	0.00	---	0.00	0.00	0.00	0.00	0.00	0.00	0.00	0.00	0.00	0.00	0.00	0.00	0.00	0.22	0.00	0.00	0.22	0.00	0.00	0.00	0.00	0.00	0.00	0.00	0.00	0.00	0.00	0.00	0.00	---	---	0.00	---	0.00	0.35	0.43	0.00	0.00	0.00	0.00	0.14	0.00	0.00	0.15	---	0.00	0.24
CG1231	0.58	---	0.00	0.37	0.15	0.40	0.00	0.26	0.68	0.00	0.15	0.32	0.43	0.00	0.00	0.27	0.00	0.00	0.23	0.00	0.00	0.00	0.52	0.00	0.17	0.00	0.39	3.11	1.10	0.00	1.67	---	---	0.00	---	1.18	0.00	0.68	0.97	0.00	0.00	2.63	0.00	0.84	0.00	0.00	---	0.79	1.04
CG12310	0.00	---	0.00	0.00	0.00	0.00	0.00	0.00	0.00	0.00	0.00	0.00	0.00	0.00	1.06	0.00	0.00	0.00	0.00	0.00	0.00	0.00	0.00	0.00	0.00	0.00	0.00	0.00	0.00	0.00	0.00	---	---	0.00	---	0.00	0.00	0.00	0.00	0.00	0.00	0.00	0.00	0.00	0.00	0.00	---	0.00	0.00
CG12316	8.86	---	8.43	9.78	7.71	10.31	13.73	8.27	10.10	10.53	11.16	12.23	13.33	7.82	10.06	9.17	5.85	6.07	8.46	11.71	1.56	6.98	7.32	8.92	12.40	11.13	8.87	13.95	13.68	16.98	15.08	---	---	8.27	---	9.05	8.06	7.50	10.63	9.32	8.86	7.28	8.02	5.85	7.83	8.46	---	8.57	7.49
CG12320	4.07	---	12.46	17.67	5.28	7.46	7.32	9.08	3.54	12.72	8.77	8.82	9.27	9.91	5.97	9.38	8.49	7.99	9.17	10.23	7.24	10.46	16.33	10.67	13.80	15.93	4.44	12.60	21.04	10.15	12.82	---	---	10.47	---	9.82	10.21	20.53	9.34	15.28	14.14	15.48	16.61	20.35	7.96	15.33	---	8.82	9.29
CG12321	3.29	---	1.89	11.54	8.75	5.24	13.96	7.06	12.13	11.23	6.67	6.66	4.83	9.11	6.26	12.92	10.92	15.49	8.90	5.45	22.46	9.40	8.96	9.48	9.02	11.14	10.69	34.55	11.46	15.61	18.22	---	---	17.82	---	13.00	19.57	13.77	7.84	5.41	12.51	27.38	12.19	12.64	9.44	13.17	---	10.86	12.13
CG12325	10.52	---	3.42	4.19	4.61	4.97	3.79	3.20	3.75	4.14	3.50	5.42	5.60	1.70	4.65	2.77	2.98	5.11	2.83	4.45	1.78	5.86	6.59	6.95	6.09	4.73	8.57	1.04	6.37	2.70	2.82	---	---	2.92	---	2.97	4.06	5.24	3.67	1.55	5.25	2.19	2.82	3.18	3.26	2.92	---	4.91	4.86
CG1233	7.10	---	2.36	7.65	4.82	7.55	6.77	5.16	6.12	9.34	6.80	8.94	6.14	4.50	5.64	8.05	4.35	7.23	7.35	2.89	2.65	5.10	7.70	5.57	8.34	3.02	5.57	18.97	11.14	13.15	11.77	---	---	7.62	---	7.04	6.61	11.28	7.02	11.17	9.17	8.67	9.97	10.12	11.77	12.99	---	12.64	13.62
CG12333	15.45	---	18.30	15.78	12.90	19.25	8.79	18.03	16.51	14.70	11.27	10.10	9.44	10.19	9.44	11.45	8.70	10.15	14.44	14.37	7.20	13.86	18.48	16.25	13.62	13.89	11.91	32.40	25.15	21.58	11.83	---	---	17.82	---	21.93	14.72	25.75	18.31	11.77	15.76	14.21	14.63	19.09	15.11	15.85	---	10.46	18.00
CG12338	3.72	---	7.85	4.58	4.30	3.89	3.01	5.29	3.47	2.99	4.42	3.85	2.06	1.42	2.82	1.65	2.86	1.74	3.06	2.90	4.14	2.70	5.21	4.27	2.03	4.46	4.12	5.86	9.99	4.89	2.76	---	---	6.43	---	6.70	4.39	6.03	5.51	3.98	4.89	10.85	3.31	4.90	4.32	1.48	---	2.11	11.68
CG1234	61.77	---	67.09	59.34	71.35	70.12	73.67	79.57	67.50	61.54	81.59	77.94	74.39	81.00	85.36	66.92	72.99	83.13	70.89	87.47	24.71	69.94	76.65	78.10	87.24	69.84	64.38	92.80	91.64	89.88	97.26	---	---	76.65	---	100.88	79.11	82.16	79.24	88.68	69.66	79.80	86.40	83.15	64.11	83.35	---	84.62	76.50
CG12341	13.87	---	22.59	28.97	16.31	16.35	14.12	29.91	22.55	19.05	13.24	22.99	17.09	28.45	24.31	23.64	21.47	23.80	21.50	24.78	24.87	23.15	20.02	22.11	15.06	24.23	19.90	32.40	15.42	21.95	12.14	---	---	19.90	---	26.45	30.10	19.87	14.18	25.88	17.92	27.78	18.47	23.02	17.78	24.71	---	16.77	16.69
CG12343	101.00	---	153.80	143.74	109.36	127.69	126.51	152.59	112.94	113.50	109.90	95.19	120.74	173.77	95.22	117.45	136.31	115.94	151.66	176.47	147.80	178.58	107.32	185.84	122.28	162.44	115.89	116.74	112.72	120.35	132.39	---	---	126.42	---	98.35	110.04	119.90	105.46	98.46	98.22	93.08	108.10	119.62	117.93	93.21	---	107.98	104.66
CG12344	0.00	---	0.05	0.20	0.00	0.00	0.22	0.00	0.09	0.15	0.00	0.05	0.20	0.00	0.07	0.41	0.25	0.06	0.05	0.17	0.00	0.00	0.00	0.05	0.00	0.00	0.22	1.66	0.00	0.00	0.13	---	---	0.00	---	0.00	0.20	0.12	0.38	0.00	0.00	0.00	0.06	0.00	0.00	0.08	---	0.03	0.00
CG12347	0.00	---	0.00	0.00	0.00	0.00	0.00	0.00	0.00	0.00	0.00	0.00	0.00	0.00	0.00	0.00	0.00	0.00	0.00	0.00	0.00	0.00	0.00	0.00	0.00	0.00	0.00	0.00	0.00	0.00	0.00	---	---	0.00	---	0.00	0.00	0.00	0.00	0.00	0.00	0.00	0.00	0.00	0.00	0.00	---	0.00	0.00
CG12355	0.00	---	0.00	0.00	0.00	0.00	0.00	0.00	0.00	0.00	0.00	0.00	0.00	0.00	0.00	1.29	0.00	0.00	0.00	0.00	0.00	0.00	0.00	0.00	0.00	0.00	0.00	0.00	0.00	0.00	0.00	---	---	0.00	---	0.00	0.00	0.00	0.00	0.00	0.00	0.00	0.00	0.00	0.00	0.00	---	0.00	0.00
CG1236	43.48	---	56.13	78.92	49.00	46.38	39.50	61.23	47.16	58.91	45.28	53.07	53.12	66.54	63.30	65.11	62.06	67.44	67.62	67.27	111.01	67.15	63.26	70.89	66.81	90.75	73.75	86.04	70.61	59.64	73.97	---	---	56.95	---	66.32	63.52	66.48	80.82	61.76	53.66	72.00	79.56	61.00	73.76	70.41	---	79.60	78.26
CG12360	25.27	---	29.34	28.42	27.05	32.76	32.20	38.32	36.27	39.97	34.92	34.36	32.91	32.92	34.22	28.66	31.98	37.53	42.11	32.05	31.61	34.40	36.04	39.41	42.57	40.60	52.18	47.45	42.98	56.04	17.38	---	---	33.26	---	40.99	39.40	37.93	35.26	38.46	38.03	41.70	37.00	45.85	40.12	35.59	---	42.69	34.59
CG12362	0.00	---	0.00	0.00	0.00	0.00	0.00	0.00	0.00	0.00	0.00	0.00	0.00	0.00	0.00	0.00	0.00	0.00	0.00	0.00	0.00	0.00	0.00	0.00	0.00	0.00	0.00	0.00	0.00	0.00	0.00	---	---	0.00	---	0.00	0.00	0.16	0.00	0.00	0.00	0.00	0.00	0.00	0.00	0.00	---	0.00	0.00
CG12374	0.00	---	0.00	0.00	0.21	0.00	0.00	0.00	0.00	0.33	0.57	0.13	0.11	0.00	0.00	0.00	0.19	0.38	0.18	0.00	0.00	0.00	0.00	0.85	0.00	0.00	0.15	0.32	0.00	0.78	0.00	---	---	0.00	---	0.00	0.00	0.00	0.00	0.00	0.20	0.00	0.00	0.23	0.00	0.00	---	0.00	0.43
CG12375	8.48	---	12.44	4.93	11.28	5.58	4.73	14.55	13.66	9.53	7.45	10.14	7.06	5.79	8.17	7.61	7.30	9.11	11.12	7.02	8.37	8.93	7.37	10.87	7.69	6.68	5.55	11.15	7.43	6.31	13.61	---	---	14.66	---	7.58	10.55	12.78	11.49	7.54	5.85	10.69	9.81	8.47	5.98	9.89	---	7.04	8.03
CG12376	0.00	---	0.00	0.00	0.00	0.00	0.00	0.00	0.00	0.00	0.00	0.00	0.10	0.00	0.00	0.00	0.00	0.00	0.00	0.00	0.00	0.00	0.00	0.00	0.00	0.00	0.00	0.00	0.00	0.00	0.00	---	---	0.00	---	0.00	0.00	0.00	0.00	0.00	0.00	0.00	0.00	0.00	0.00	0.00	---	0.00	0.00
CG12379	8.66	---	19.65	9.92	11.13	15.47	24.66	17.33	10.57	12.18	20.49	9.22	8.50	12.74	12.71	4.61	10.15	11.30	9.42	13.90	14.47	22.52	11.13	17.70	12.69	17.90	9.72	21.12	13.77	9.80	26.62	---	---	13.62	---	7.82	13.46	12.62	11.91	10.79	6.40	11.97	12.86	4.85	8.56	16.16	---	15.23	7.31
CG12384	0.46	---	4.23	2.99	1.08	1.78	1.68	3.04	2.62	1.84	1.17	0.87	0.37	0.90	3.14	0.69	1.29	1.40	0.63	5.30	0.72	1.98	0.75	4.35	0.97	2.72	11.30	1.16	3.01	2.83	3.34	---	---	0.00	---	2.07	2.26	0.00	2.14	0.00	2.13	13.30	2.68	1.70	1.83	0.90	---	0.71	0.00
CG1239	20.66	---	30.45	14.75	19.43	17.62	22.68	25.50	21.99	15.88	6.74	14.23	21.52	17.30	8.33	16.98	15.54	16.22	16.61	12.12	12.52	17.96	13.94	13.40	10.15	15.33	11.98	38.97	47.75	43.75	41.82	---	---	22.22	---	27.05	22.64	21.13	22.41	35.16	18.74	14.07	20.08	26.80	24.23	14.90	---	28.38	22.41
CG12391	77.98	---	70.96	64.69	54.98	74.68	60.98	71.45	64.70	59.75	55.45	53.52	69.94	50.89	66.78	59.26	54.30	88.58	79.95	68.63	29.30	63.95	69.05	71.92	80.10	86.02	83.70	88.17	74.97	97.39	95.20	---	---	71.89	---	75.35	79.17	66.03	77.21	87.61	61.46	79.27	81.92	69.61	80.57	87.33	---	83.73	84.41
CG12393	106.97	---	91.12	111.99	91.83	89.50	86.28	89.14	78.48	70.74	73.53	70.88	73.01	73.21	81.39	68.45	84.65	97.57	79.71	68.53	97.54	103.47	103.98	89.02	93.27	98.22	94.44	106.19	96.51	100.19	107.39	---	---	130.90	---	102.62	79.63	98.08	84.99	83.60	81.17	83.69	71.90	73.01	79.98	72.78	---	65.73	82.46
CG12395	0.00	---	2.26	0.00	0.00	0.47	0.00	1.05	0.49	0.44	0.00	0.27	0.00	0.00	1.24	0.84	0.00	0.00	1.22	0.00	0.00	0.31	0.00	1.07	0.00	0.00	0.00	0.00	0.00	0.00	0.00	---	---	0.00	---	0.00	0.00	0.00	0.00	0.00	0.00	0.00	0.00	0.00	0.00	0.00	---	0.00	0.00
CG12398	1.96	---	0.73	0.00	0.00	0.00	0.00	0.00	0.00	0.00	0.00	0.00	0.00	0.00	0.00	0.00	0.00	0.00	0.00	0.00	0.00	0.00	0.14	0.00	0.00	0.00	0.00	0.00	0.00	0.00	0.00	---	---	0.00	---	0.00	0.00	0.00	0.00	0.00	0.00	0.00	0.00	0.00	0.00	0.00	---	0.00	0.00
CG1240	581.92	---	597.38	672.08	630.67	626.06	642.10	691.38	611.17	624.69	536.40	544.63	604.38	649.79	580.14	605.67	618.79	682.28	639.18	637.18	560.67	600.95	589.09	675.88	568.92	630.60	585.27	783.93	643.12	788.37	792.77	---	---	651.31	---	771.16	733.95	700.68	703.80	792.64	630.11	814.39	649.33	729.10	691.13	762.98	---	669.54	776.93
CG12400	180.21	---	238.68	264.98	157.71	224.73	215.56	236.72	223.60	194.24	167.06	160.09	214.44	220.19	147.60	185.68	260.01	217.95	210.65	245.08	443.95	221.07	173.12	194.32	152.24	231.15	160.61	143.18	136.27	126.63	158.63	---	---	150.75	---	123.90	161.78	116.15	152.34	168.61	135.22	122.71	117.28	156.75	169.14	172.39	---	122.56	130.29
CG12402	0.00	---	0.00	0.00	0.00	0.00	0.00	0.00	0.00	0.00	0.00	0.00	0.00	0.00	0.24	0.22	0.06	0.57	0.00	0.00	0.00	0.12	0.00	0.00	0.00	0.00	0.00	0.00	0.00	0.00	0.00	---	---	0.00	---	0.00	0.06	0.06	0.27	0.42	0.00	2.16	0.07	0.00	0.27	0.18	---	0.46	0.06
CG12404	6.38	---	4.40	5.32	3.54	6.08	1.21	6.36	5.29	6.53	2.15	4.62	6.15	5.77	3.32	6.38	6.21	5.51	9.42	9.98	3.70	6.65	11.90	6.79	4.56	9.83	9.01	13.68	4.34	6.61	6.50	---	---	5.99	---	5.50	9.64	8.81	7.21	8.15	10.39	5.69	6.61	6.33	10.35	8.55	---	7.87	8.35
CG12413	10.76	---	4.05	6.58	8.27	6.99	7.51	8.91	5.02	10.48	7.51	7.53	9.98	4.60	6.59	6.43	5.32	7.88	5.97	3.92	2.29	5.48	4.89	7.09	5.03	7.67	10.41	20.26	7.38	10.45	6.81	---	---	7.23	---	7.41	4.42	7.73	7.62	2.45	7.48	7.03	8.12	8.67	7.08	5.76	---	7.86	9.08
CG12420	831.08	---	798.75	645.48	320.10	218.78	155.96	284.35	237.32	288.76	194.16	210.52	195.47	206.14	168.09	153.28	171.39	129.27	140.83	177.17	132.15	150.49	143.73	208.02	233.16	516.14	453.70	995.35	699.17	657.79	476.39	---	---	224.03	---	186.12	190.91	206.74	199.19	223.48	114.19	150.29	88.78	123.50	136.38	115.86	---	86.38	109.86
CG12426	0.00	---	0.00	0.00	0.00	0.00	0.00	0.00	0.00	0.00	0.00	0.00	0.00	0.00	0.00	0.00	0.00	0.00	0.00	0.00	0.00	0.00	0.00	0.00	0.00	0.00	0.00	0.00	0.00	0.00	0.00	---	---	0.00	---	0.00	0.00	0.00	0.00	0.00	0.00	0.00	0.00	0.00	0.00	0.00	---	0.00	0.00
CG12428	63.39	---	64.58	73.78	87.66	83.61	73.53	92.44	82.23	87.51	95.71	95.57	101.98	99.98	95.22	85.62	96.32	102.65	102.11	92.07	85.51	87.34	100.96	93.54	87.44	79.87	68.44	74.86	76.90	76.03	79.78	---	---	79.36	---	92.13	91.93	97.92	75.51	88.56	82.31	69.05	86.41	83.73	80.26	84.42	---	89.25	92.66
CG12438	0.00	---	0.00	0.00	0.00	0.00	0.00	0.00	0.00	0.00	0.00	0.00	0.00	0.00	0.00	0.00	0.00	0.00	0.00	0.00	0.00	0.00	0.00	0.00	0.00	0.00	0.00	0.00	0.00	0.00	0.00	---	---	0.00	---	0.00	0.00	0.00	0.00	0.00	0.00	0.00	0.00	0.00	0.00	0.00	---	0.00	0.00
CG12439	0.00	---	0.00	0.00	0.00	0.00	0.00	0.00	0.00	0.00	0.00	0.00	0.00	0.00	0.00	0.00	0.00	0.00	0.00	0.00	0.00	0.00	0.00	0.00	0.00	0.00	0.00	0.00	0.00	0.00	0.00	---	---	0.00	---	0.00	0.00	0.00	0.00	0.00	0.00	0.00	0.00	0.00	0.00	0.00	---	0.00	0.00
CG12446	0.00	---	0.00	0.00	0.00	0.40	0.00	0.00	0.00	0.00	0.00	0.31	0.00	0.00	0.00	0.00	0.18	0.00	0.00	0.00	0.00	0.00	0.10	0.00	0.00	0.00	0.00	0.00	0.00	0.00	0.00	---	---	0.00	---	0.00	0.41	0.00	0.00	0.00	0.00	0.00	0.12	0.00	0.00	0.00	---	0.13	0.00
CG12448	0.00	---	0.00	0.00	0.00	0.00	0.00	0.00	0.00	0.00	0.00	0.00	0.00	0.00	0.00	0.00	0.00	0.41	0.00	0.00	0.00	0.00	0.00	0.00	0.00	0.00	0.00	0.00	0.00	0.00	0.00	---	---	0.00	---	0.00	0.00	0.00	0.00	0.00	0.00	0.00	0.00	0.21	0.00	0.00	---	0.00	0.00
CG1246	6.08	---	0.14	0.93	0.52	0.47	0.49	0.46	0.92	0.79	0.62	1.25	1.07	0.39	1.14	0.89	0.48	0.34	2.80	0.49	0.00	0.50	2.52	0.53	1.24	0.17	0.94	1.10	0.97	0.00	2.39	---	---	2.34	---	0.84	0.43	0.00	0.35	0.00	0.75	0.00	0.51	0.40	1.72	1.62	---	0.30	0.44
CG12464	0.00	---	0.00	0.00	0.00	0.00	0.00	0.00	0.00	0.00	0.00	0.00	0.00	0.00	0.00	0.00	0.00	0.00	0.00	0.00	0.00	0.00	0.00	0.00	0.00	0.00	0.00	0.00	0.00	0.00	0.00	---	---	0.00	---	0.00	0.00	0.00	0.00	0.00	0.00	0.00	0.00	0.00	0.00	0.00	---	0.00	0.00
CG12470	0.00	---	0.00	0.00	0.00	0.00	0.00	0.00	0.00	0.00	0.00	0.25	0.00	0.00	0.00	0.00	0.00	0.00	0.00	0.00	0.00	0.00	0.00	0.00	0.00	0.00	0.00	0.00	0.00	0.00	0.00	---	---	0.00	---	0.00	0.00	0.00	0.00	0.00	0.00	0.00	0.39	0.00	0.00	0.00	---	0.00	0.00
CG12477	0.00	---	0.00	0.00	0.00	0.78	0.00	0.00	0.54	0.45	0.43	0.00	0.00	0.00	0.26	0.14	0.20	0.00	0.00	0.42	0.00	0.21	0.75	0.17	0.00	0.00	0.00	0.00	0.00	0.43	0.00	---	---	0.00	---	1.44	0.89	0.00	0.69	0.00	0.23	0.00	0.00	0.00	0.53	0.00	---	0.09	0.68
CG12479	0.00	---	0.94	0.00	0.00	0.69	0.00	0.00	0.00	0.00	0.00	0.00	0.00	0.82	0.00	0.00	0.00	0.00	0.00	0.00	0.00	0.00	0.00	0.00	0.00	0.00	0.00	0.00	0.00	0.00	0.00	---	---	0.00	---	0.00	0.00	0.00	0.00	0.00	0.00	0.00	0.00	0.00	0.00	0.00	---	0.00	0.00
CG12480	0.45	---	0.00	0.00	0.00	0.00	0.00	0.00	0.00	0.00	0.00	0.00	0.00	0.00	0.00	0.00	0.00	0.00	0.00	0.00	0.00	0.00	0.00	0.00	0.00	0.00	0.00	0.00	0.00	0.00	0.00	---	---	0.00	---	0.00	0.00	0.00	0.00	0.00	0.00	0.00	0.00	0.00	0.00	0.00	---	0.00	0.00
CG12481	0.00	---	0.00	0.00	0.00	0.00	0.00	0.00	0.00	0.00	0.00	0.00	0.00	0.00	0.00	0.00	0.00	0.00	0.00	0.00	0.00	0.00	0.00	0.00	0.00	0.00	0.00	0.00	0.00	0.00	0.00	---	---	0.00	---	0.00	0.00	0.00	0.00	0.00	0.00	0.00	0.00	0.00	0.00	0.00	---	0.00	0.00
CG12483	0.00	---	0.00	0.00	0.00	0.00	0.00	0.00	0.00	0.00	0.73	0.00	0.00	0.00	0.00	0.00	0.00	0.00	0.00	0.00	0.00	0.00	0.00	0.00	0.00	0.00	0.00	0.00	0.00	0.00	0.00	---	---	0.00	---	0.00	0.72	0.00	0.00	0.00	0.00	0.00	0.00	0.00	0.00	0.00	---	0.00	0.75
CG12484	0.00	---	0.00	0.00	0.13	0.00	0.00	0.00	0.00	0.00	0.00	0.00	0.00	0.00	0.00	0.00	0.00	0.00	0.00	0.00	0.00	0.00	0.00	0.00	0.00	0.00	0.00	0.00	0.00	0.00	0.00	---	---	0.00	---	0.00	0.00	0.00	0.00	0.00	0.00	0.00	0.00	0.00	0.00	0.00	---	0.00	0.00
CG12490	0.00	---	0.11	0.00	0.00	0.00	0.00	0.00	0.00	0.00	0.00	0.00	0.00	0.00	0.00	0.00	0.13	0.00	0.00	0.00	0.00	0.00	0.00	0.00	0.00	0.00	0.00	0.00	0.00	0.00	0.00	---	---	0.00	---	0.00	0.00	0.00	0.00	0.00	0.00	0.00	0.34	0.00	0.00	0.00	---	0.00	0.00
CG12491	0.00	---	0.00	0.00	0.00	0.00	0.00	0.00	0.00	0.00	0.00	0.00	0.00	0.00	0.00	0.00	0.00	0.00	0.00	0.00	0.00	0.00	0.00	0.00	0.00	0.00	0.00	0.00	0.00	0.00	0.00	---	---	0.00	---	0.00	0.00	0.00	0.00	0.00	0.00	2.59	0.00	0.00	0.00	0.00	---	0.00	0.00
CG12493	5.01	---	13.65	10.63	5.91	4.40	6.83	5.64	5.83	6.90	6.11	5.13	3.07	3.54	5.06	3.34	5.20	3.25	3.23	2.24	0.39	1.24	1.20	3.19	6.63	3.46	3.19	11.90	8.27	15.49	9.06	---	---	2.90	---	6.84	2.41	8.52	5.73	3.17	6.07	6.63	4.39	6.32	1.41	2.52	---	3.96	4.91
CG12496	0.00	---	0.00	0.00	0.19	0.19	0.00	0.21	1.99	1.56	0.65	0.83	0.60	0.25	0.00	0.00	0.54	1.12	0.00	0.00	0.98	0.00	0.78	0.68	0.26	0.20	0.45	0.00	1.15	1.60	3.13	---	---	1.54	---	0.00	1.06	0.00	0.77	0.71	0.39	0.00	0.00	0.00	0.00	0.23	---	0.44	0.22
CG12498	0.00	---	0.00	0.00	0.00	0.00	0.00	0.00	0.00	0.00	0.00	0.00	0.00	0.00	0.00	0.00	0.00	0.00	0.00	0.00	0.00	0.00	0.00	0.00	0.00	0.00	0.00	0.00	0.00	0.00	0.00	---	---	0.00	---	0.00	0.00	0.00	0.00	0.00	0.00	0.00	0.00	0.00	0.00	0.00	---	0.00	0.00
CG12499	3.49	---	3.19	2.67	5.32	7.61	6.24	2.50	5.48	5.68	6.24	6.14	5.31	1.87	3.08	3.71	3.20	3.23	3.23	1.92	2.45	1.37	4.84	2.10	7.45	3.34	6.95	8.77	7.95	4.62	5.04	---	---	5.42	---	8.09	6.19	5.65	6.44	5.38	5.49	8.05	5.76	4.48	7.53	5.32	---	8.68	6.45
CG12502	0.00	---	0.00	0.00	0.00	0.00	0.00	0.06	0.00	0.00	0.00	0.10	0.34	0.08	0.07	0.00	0.00	0.21	0.00	0.15	0.00	0.14	0.07	0.00	0.05	0.00	0.00	0.00	0.19	0.00	0.00	---	---	0.22	---	0.30	0.00	0.00	0.26	0.00	0.23	0.00	0.00	0.27	0.00	0.00	---	0.00	0.00
CG12506	0.00	---	0.00	0.00	0.00	0.00	0.00	0.00	0.00	0.00	0.00	0.00	0.00	0.00	0.00	0.00	0.00	0.00	0.00	0.00	0.00	0.00	0.00	0.00	0.00	0.00	0.00	0.00	0.00	0.00	0.00	---	---	0.00	---	0.00	0.00	0.00	0.00	0.00	0.00	0.00	0.00	0.00	0.00	0.00	---	0.00	0.00
CG12507	0.00	---	0.52	0.00	0.00	0.61	0.00	0.00	0.00	0.00	0.00	0.00	0.00	0.00	0.00	0.00	0.00	0.00	0.00	0.20	0.00	0.60	0.00	0.00	0.00	0.21	0.00	0.00	0.00	0.00	0.00	---	---	0.00	---	0.00	0.00	0.29	0.00	0.00	0.00	0.00	0.00	0.00	0.00	0.00	---	0.00	0.00
CG12511	0.00	---	0.00	0.00	0.00	0.00	0.00	0.00	0.00	0.00	0.00	0.00	0.00	0.00	0.00	0.00	0.00	0.00	0.00	0.00	0.00	0.00	0.00	0.00	0.00	0.00	0.00	0.00	0.00	0.00	0.00	---	---	0.00	---	0.00	0.00	0.00	0.00	0.00	0.00	0.00	0.34	0.00	0.00	0.00	---	0.00	0.00
CG12512	0.00	---	0.43	0.00	0.33	0.07	0.23	0.00	0.31	0.62	0.97	1.52	0.00	0.27	0.15	0.00	0.00	0.40	0.38	0.00	0.00	0.00	0.29	0.10	0.20	0.40	1.20	0.00	0.00	0.00	0.00	---	---	0.00	---	0.00	0.00	0.00	0.27	0.00	0.28	0.00	0.16	0.93	0.00	0.33	---	0.10	0.00
CG12516	0.00	---	0.00	0.00	0.00	0.00	0.00	0.00	0.00	0.00	0.00	0.00	0.00	0.00	0.00	0.00	0.00	0.00	0.00	0.00	0.00	0.00	0.00	0.00	0.00	0.00	0.00	0.00	0.00	0.00	0.00	---	---	0.00	---	0.00	0.00	0.00	0.00	0.00	0.00	0.00	0.00	0.00	0.00	0.00	---	0.00	0.00
CG12517	0.00	---	0.00	0.00	0.00	0.00	0.00	0.00	0.00	0.00	0.00	0.00	0.00	0.00	0.00	0.00	0.00	0.00	0.00	0.00	0.00	0.00	0.00	0.00	0.00	0.00	0.00	0.00	0.00	0.00	0.00	---	---	0.00	---	0.00	0.00	0.00	0.00	0.00	0.00	0.00	0.00	0.00	0.00	0.00	---	0.00	0.00
CG12519	0.00	---	0.00	0.39	0.24	1.07	0.83	3.69	1.37	0.44	0.89	1.32	0.82	2.12	0.60	0.52	1.48	1.69	0.99	2.07	0.55	2.57	1.13	0.75	2.18	1.09	0.41	0.00	0.51	0.00	0.00	---	---	0.00	---	0.00	0.65	0.00	0.00	0.00	0.00	0.00	0.00	0.00	0.00	0.00	---	0.39	0.00
CG12520	1.14	---	0.00	0.00	0.00	0.00	0.00	0.59	0.00	0.92	0.54	0.43	0.00	0.50	0.67	0.00	0.00	0.00	0.17	0.86	0.71	0.35	0.00	0.45	0.00	0.00	0.00	0.00	1.18	0.66	0.42	---	---	1.02	---	0.47	0.87	0.40	0.39	0.39	0.40	1.30	0.21	0.20	0.00	0.51	---	0.36	0.52
CG12521	0.00	---	0.00	0.00	0.00	0.00	0.00	0.00	0.00	0.00	0.00	0.00	0.00	0.00	0.00	0.00	0.00	0.00	0.00	0.00	0.00	0.00	0.00	0.00	0.00	0.00	0.00	0.00	0.00	0.00	0.00	---	---	0.00	---	0.00	0.00	0.00	0.00	0.00	0.00	0.00	0.00	0.00	0.00	2.03	---	0.00	0.00
CG12522	0.00	---	0.00	0.00	0.39	0.00	0.00	0.00	0.44	0.00	0.00	0.00	0.00	0.00	0.00	0.00	0.00	0.00	0.00	0.00	0.00	0.00	0.00	0.00	0.00	0.00	0.00	0.00	0.00	0.00	0.00	---	---	0.00	---	0.00	0.00	0.00	0.92	0.00	0.00	0.00	0.00	0.00	0.00	0.00	---	0.00	0.00
CG12523	0.00	---	0.00	0.00	0.00	0.00	0.00	0.00	0.23	0.00	0.00	0.00	0.00	0.00	0.00	0.00	0.00	0.00	0.00	0.00	0.00	0.00	0.00	0.00	0.00	0.00	0.00	0.00	0.00	0.00	0.00	---	---	0.00	---	0.00	0.00	0.00	0.00	0.00	0.00	0.00	0.00	0.00	0.00	0.00	---	0.00	0.00
CG12531	0.00	---	0.06	0.08	0.00	0.00	0.00	0.00	0.02	0.26	0.08	0.00	0.13	0.00	0.00	0.00	0.02	0.00	0.00	0.00	0.00	0.00	0.03	0.00	0.00	0.00	0.02	0.18	0.00	0.00	0.00	---	---	0.00	---	0.00	0.00	0.00	0.00	0.05	0.05	0.23	0.03	0.00	0.00	0.00	---	0.00	0.04
CG12535	0.00	---	2.64	2.61	3.00	0.71	0.00	0.97	0.93	0.32	0.56	0.34	0.00	0.00	0.00	0.00	0.00	0.20	0.00	0.00	0.33	0.25	0.27	1.04	0.00	0.60	0.95	1.03	2.09	0.93	1.70	---	---	0.92	---	0.44	0.00	0.00	0.00	0.00	0.39	0.00	0.00	0.00	0.00	0.58	---	0.97	0.00
CG12538	0.00	---	0.00	0.00	0.00	0.00	0.00	0.00	0.00	0.00	0.00	0.00	0.00	0.00	0.00	0.00	0.00	0.00	0.00	0.00	0.00	0.00	0.00	0.00	0.00	0.00	0.00	0.00	0.00	0.00	0.00	---	---	0.00	---	0.00	0.00	0.00	0.00	0.00	0.00	0.00	0.00	0.00	0.00	0.00	---	0.00	0.00
CG12539	0.22	---	0.00	0.57	0.25	0.00	0.84	0.00	0.00	0.00	0.00	0.25	0.08	0.16	0.00	0.07	0.00	0.60	0.91	0.00	0.00	0.00	0.79	0.00	0.00	0.00	0.00	0.00	0.11	0.00	0.82	---	---	0.00	---	0.00	0.00	0.00	0.36	0.00	0.13	0.00	0.00	0.00	0.29	0.30	---	0.37	0.38
CG12540	0.00	---	0.00	0.00	0.00	0.00	0.00	0.00	0.00	0.00	0.00	0.00	0.00	0.00	0.00	0.00	0.00	0.00	0.00	0.00	0.00	0.00	0.00	0.00	0.00	0.00	0.00	0.00	0.00	0.00	0.00	---	---	0.00	---	0.00	0.00	0.00	0.00	0.00	0.00	0.00	0.00	0.00	0.00	0.00	---	0.00	0.00
CG12541	10.39	---	7.73	5.10	5.21	2.78	2.86	0.72	0.00	0.00	0.00	0.00	0.29	0.09	0.51	0.47	0.58	0.91	0.80	0.33	0.65	0.18	0.17	0.16	0.65	1.07	0.81	6.59	4.34	3.06	4.06	---	---	0.00	---	0.05	0.27	0.16	0.00	0.00	0.28	0.48	0.17	0.18	0.23	0.00	---	0.24	0.00
CG12546	0.00	---	0.00	0.00	0.00	0.00	0.00	0.00	0.00	0.00	0.00	0.00	0.00	0.00	0.00	0.00	0.00	0.00	0.00	0.00	0.00	0.00	0.00	0.00	0.00	0.00	0.00	0.00	0.00	0.00	0.00	---	---	0.00	---	0.00	0.00	0.00	0.00	0.00	0.00	0.00	0.00	0.00	0.00	0.00	---	0.00	0.00
CG12547	66.92	---	74.76	78.18	42.74	110.42	82.29	94.67	99.80	91.85	108.70	90.78	94.45	98.80	92.07	66.31	102.08	101.07	109.11	116.24	86.04	90.71	114.70	108.52	117.04	77.74	88.28	87.12	116.81	123.92	146.94	---	---	119.16	---	129.16	108.07	121.73	113.79	99.15	109.62	119.21	126.08	93.44	119.58	88.94	---	90.11	109.61
CG12560	17.19	---	38.20	29.95	13.70	27.05	20.83	28.07	22.95	27.33	16.39	18.73	15.44	28.97	19.62	18.03	28.24	19.89	22.70	25.90	44.16	33.44	24.80	26.29	20.50	36.14	25.27	27.96	16.10	26.82	31.67	---	---	25.60	---	25.19	20.87	21.34	26.29	47.10	21.78	26.75	22.13	19.99	23.85	27.15	---	28.34	29.32
CG12567	14.51	---	11.96	13.14	14.13	21.53	20.24	15.26	18.91	20.32	29.99	23.11	31.13	18.92	23.14	24.16	27.14	21.20	27.51	20.81	31.12	26.27	26.55	24.97	32.57	29.05	37.75	8.91	12.77	9.87	13.40	---	---	10.60	---	10.88	13.74	14.61	22.19	25.89	16.89	14.71	21.59	17.19	16.76	16.07	---	19.80	17.56
CG12576	21.05	---	11.88	11.07	11.87	10.86	11.31	8.58	12.83	7.97	8.12	10.77	11.34	10.95	9.26	12.77	6.87	12.93	8.43	7.83	7.37	6.28	13.26	12.31	11.39	8.58	11.00	13.60	23.05	11.20	12.72	---	---	11.75	---	13.71	13.15	9.33	11.35	10.22	10.44	7.29	11.07	9.08	8.42	11.10	---	13.88	12.60
CG12581	51.69	---	44.21	38.05	72.54	41.70	45.54	38.26	43.29	41.37	46.18	52.76	37.84	31.64	45.37	50.50	32.98	52.78	37.75	27.36	22.95	25.65	38.61	27.14	51.31	29.45	48.19	77.54	80.84	83.29	83.01	---	---	75.80	---	53.59	58.19	50.47	59.05	53.77	70.82	55.14	61.15	60.49	70.23	57.28	---	46.41	44.34
CG12582	25.19	---	9.52	11.52	14.79	15.90	17.45	16.25	16.04	16.86	17.95	18.91	18.34	12.79	22.26	12.23	13.50	19.27	16.54	15.04	19.64	9.59	18.20	17.09	19.58	13.46	22.37	12.73	20.92	18.77	16.01	---	---	16.02	---	27.13	18.99	18.41	23.93	19.39	15.65	16.49	20.32	18.86	19.69	19.02	---	21.95	21.66
CG12589	0.00	---	0.00	0.00	0.00	0.00	0.00	0.00	0.00	0.00	0.00	0.00	0.00	0.00	0.00	0.00	0.00	0.00	0.00	0.00	0.67	0.00	0.00	0.00	0.00	0.00	0.00	0.00	0.00	0.00	0.00	---	---	0.00	---	0.00	0.00	0.00	0.00	0.00	0.00	0.00	0.00	0.00	0.00	0.00	---	0.00	0.00
CG12590	0.00	---	0.00	0.00	0.00	0.00	0.00	0.00	0.00	0.00	0.13	0.00	0.26	0.00	0.00	0.00	0.00	0.00	0.00	0.00	0.48	0.00	0.00	0.00	0.00	0.00	0.00	0.00	0.00	0.00	0.00	---	---	0.00	---	0.00	0.00	0.00	0.46	0.00	0.00	0.00	0.00	0.27	0.00	0.28	---	0.00	0.00
CG12592	0.69	---	0.25	1.37	0.53	0.19	0.60	0.51	0.51	1.06	0.73	0.35	0.00	0.11	0.78	0.42	0.00	1.13	0.75	0.00	0.00	1.10	0.57	0.49	0.76	0.15	0.55	0.00	0.29	0.29	0.00	---	---	0.87	---	0.14	0.00	0.00	1.24	0.30	0.63	0.54	0.18	0.00	0.00	0.39	---	1.05	0.31
CG12594	0.00	---	0.00	0.00	0.00	0.00	0.00	0.00	0.00	0.00	0.00	0.00	0.00	0.00	0.00	0.00	0.00	0.00	0.00	0.08	0.00	0.00	0.00	0.00	0.00	0.00	0.14	0.00	0.00	0.00	0.00	---	---	0.00	---	0.00	0.00	0.00	0.00	0.00	0.00	0.00	0.00	0.08	0.00	0.00	---	0.00	0.46
CG12605	0.08	---	0.00	0.00	0.00	0.00	0.00	0.00	0.00	0.00	0.00	0.00	0.18	0.00	0.00	0.06	0.00	0.00	0.00	0.00	0.00	0.11	0.00	0.00	0.00	0.00	0.27	1.27	0.00	0.00	0.51	---	---	0.00	---	0.11	0.00	0.16	0.45	0.00	0.00	0.00	0.00	0.00	0.00	0.81	---	0.00	0.00
CG12607	0.00	---	0.00	0.00	0.00	0.00	0.00	0.00	0.00	0.00	0.00	0.56	0.35	0.00	0.00	0.00	0.00	0.00	0.00	0.00	0.00	0.00	0.00	0.00	0.00	0.00	0.00	1.09	1.05	0.00	0.00	---	---	0.00	---	0.00	0.00	0.00	0.00	0.00	0.00	2.42	1.06	0.00	0.00	0.00	---	0.00	0.00
CG12608	58.69	---	64.43	73.58	63.15	63.43	67.46	71.03	52.42	51.81	61.43	59.44	53.88	68.30	53.59	52.02	76.26	71.64	72.81	58.05	54.56	59.76	58.22	58.73	48.85	68.34	58.14	65.13	57.13	50.68	51.07	---	---	74.02	---	58.18	57.69	65.12	62.12	58.75	47.41	55.57	66.14	56.36	64.12	47.71	---	47.83	64.46
CG12609	0.00	---	0.00	0.00	0.00	0.00	0.00	0.00	0.00	0.00	0.00	0.00	0.25	0.00	0.00	0.00	0.00	0.00	0.00	0.16	0.00	0.00	0.00	0.00	0.00	0.00	0.00	0.00	0.00	0.00	0.00	---	---	0.00	---	0.00	0.00	0.00	0.00	0.00	0.00	0.00	0.00	0.00	0.00	0.00	---	0.00	0.00
CG12617	0.00	---	0.00	0.00	0.00	0.00	0.00	0.00	0.00	0.00	0.00	0.00	0.00	0.00	0.00	0.00	0.00	0.00	0.00	0.00	0.00	0.00	0.00	0.00	0.00	0.00	0.00	0.00	0.00	0.00	0.00	---	---	0.00	---	0.00	0.00	0.00	0.00	0.00	0.00	0.00	0.00	0.00	0.00	0.00	---	0.00	0.00
CG12620	0.00	---	0.00	0.00	0.00	0.00	0.00	0.00	0.00	0.00	0.00	0.00	0.00	0.00	0.00	0.00	0.00	0.00	0.00	0.00	0.00	0.00	0.00	0.00	0.00	0.00	0.00	0.00	0.00	0.00	0.00	---	---	0.00	---	0.00	0.00	0.00	0.00	0.00	0.00	0.00	0.00	0.00	0.00	0.00	---	0.00	0.00
CG12637	0.00	---	0.00	0.00	0.00	0.00	0.00	0.00	0.00	0.00	0.00	0.00	0.00	0.00	0.00	0.00	0.00	0.00	0.00	0.00	0.00	0.00	0.00	0.26	0.00	0.00	0.00	0.00	0.00	0.00	0.00	---	---	0.00	---	0.00	0.00	0.00	0.00	0.00	0.00	0.00	0.00	0.00	0.00	0.45	---	0.00	0.36
CG12640	0.00	---	0.00	0.00	0.00	0.00	0.00	0.00	0.00	0.00	0.00	0.00	0.00	0.00	0.00	0.00	0.00	0.00	0.00	0.00	0.00	0.00	0.00	0.00	0.00	0.00	0.00	0.00	0.00	0.00	0.00	---	---	0.00	---	0.00	0.00	0.00	0.00	0.00	0.00	0.00	0.00	0.00	0.00	0.00	---	0.00	0.00
CG12643	0.00	---	0.00	0.00	0.00	0.00	0.00	0.00	0.00	0.00	0.00	0.00	0.00	0.00	0.00	0.00	0.00	0.00	0.00	0.00	0.00	0.00	0.00	0.00	0.00	0.00	0.00	0.00	0.00	0.00	0.00	---	---	0.00	---	0.00	0.00	0.27	0.00	0.00	0.00	0.00	0.00	0.00	0.00	0.00	---	0.00	0.00
CG12645	1.38	---	1.01	1.72	0.86	1.10	1.13	1.44	0.96	1.57	2.19	1.56	1.57	1.09	1.52	0.76	1.23	0.67	2.12	0.64	1.08	0.95	1.11	1.21	0.73	0.64	0.54	1.62	1.21	5.98	2.34	---	---	2.62	---	5.16	1.74	4.24	1.36	3.91	0.69	1.21	2.47	4.32	1.69	1.70	---	1.36	1.06
CG1265	8.56	---	9.23	10.33	5.52	9.49	6.15	6.52	5.84	9.63	5.75	6.86	4.86	5.23	9.79	6.25	6.54	4.17	3.72	5.45	11.63	8.61	4.52	6.62	5.77	14.07	5.69	9.01	12.59	10.33	7.08	---	---	8.86	---	6.83	7.81	7.44	6.96	10.20	7.95	6.01	6.11	3.86	6.76	5.82	---	5.21	8.25
CG12655	0.00	---	0.00	0.00	0.00	0.00	0.00	0.77	0.00	0.00	0.00	0.00	0.00	0.00	0.00	0.00	0.00	0.00	0.00	0.00	0.00	0.00	0.00	0.00	0.00	0.00	0.00	0.00	0.00	0.00	0.00	---	---	0.00	---	0.00	0.00	0.00	0.00	0.00	0.00	0.00	0.00	0.00	0.00	0.00	---	0.00	0.00
CG12659	90.94	---	41.25	65.96	96.20	75.10	69.19	52.44	68.50	79.24	57.65	66.12	63.30	56.27	60.98	79.53	62.59	47.86	51.51	48.49	65.07	50.65	62.09	55.64	56.55	52.18	56.48	49.25	55.98	46.93	48.46	---	---	45.63	---	47.75	48.60	47.11	56.18	77.75	47.71	50.40	45.95	42.66	44.21	69.73	---	62.83	51.51
CG12661	0.00	---	0.00	0.00	0.00	0.00	0.00	0.00	0.00	0.00	0.00	0.00	0.00	0.00	0.00	0.00	0.00	0.00	0.00	0.00	0.00	0.00	0.00	0.00	0.00	0.00	0.00	0.00	0.00	0.00	0.00	---	---	0.00	---	0.00	0.00	0.00	0.00	0.00	0.00	0.00	0.00	0.00	0.00	0.00	---	0.00	0.00
CG12662	0.00	---	0.00	0.00	0.00	0.00	0.00	0.00	0.00	0.00	0.00	0.00	0.00	0.00	1.46	0.00	0.00	0.00	0.59	0.00	0.00	0.00	0.00	0.00	0.00	0.00	0.00	0.00	0.00	0.00	0.00	---	---	0.00	---	0.00	0.00	0.00	0.70	0.00	0.00	0.00	0.00	0.00	0.00	0.00	---	0.00	0.00
CG12672	0.00	---	0.00	0.00	0.00	0.00	0.00	0.00	0.00	0.00	0.00	0.00	0.00	0.00	0.00	0.00	0.00	0.00	0.00	0.00	0.00	0.00	0.00	0.00	0.00	0.00	0.00	0.00	0.00	0.00	0.00	---	---	0.00	---	0.00	0.00	0.00	0.00	0.69	0.00	0.00	0.00	0.00	0.00	0.00	---	0.00	0.00
CG12674	0.00	---	0.00	0.00	0.00	0.00	0.00	0.00	0.00	0.00	0.00	0.00	0.17	0.00	0.00	0.00	0.00	0.00	0.25	0.00	0.00	0.00	0.00	0.00	0.00	0.00	0.00	0.00	0.00	0.00	0.00	---	---	0.00	---	0.00	0.00	0.00	0.00	0.00	0.00	0.00	0.00	0.00	0.00	0.00	---	0.00	0.00
CG12679	0.00	---	0.00	0.00	0.00	0.00	0.00	0.00	0.00	0.00	0.00	0.00	0.00	0.00	0.00	0.00	0.00	0.00	0.00	0.00	0.00	0.00	0.00	0.00	0.00	0.00	0.00	0.00	0.00	3.84	1.12	---	---	1.90	---	3.33	5.10	3.53	3.82	0.89	1.46	0.00	0.00	2.29	1.23	1.17	---	0.62	0.00
CG12680	0.00	---	0.00	0.00	0.00	0.00	0.00	0.00	0.00	0.00	0.00	0.00	0.00	0.00	0.00	0.00	0.00	0.00	0.00	0.00	0.00	0.00	0.00	0.00	0.00	0.00	0.00	0.00	0.00	0.00	0.00	---	---	0.00	---	0.00	0.00	0.00	0.00	0.00	0.00	0.00	0.00	0.00	0.00	0.00	---	0.00	0.00
CG12681	0.00	---	0.00	0.00	0.00	0.00	0.00	0.00	0.00	0.00	0.00	0.26	0.00	0.21	0.00	0.14	0.00	0.67	0.00	0.15	0.00	0.00	0.00	0.00	0.00	0.00	0.00	0.00	0.00	0.00	0.00	---	---	0.00	---	0.00	0.00	0.00	0.00	0.00	0.17	0.00	0.00	0.00	0.00	0.00	---	0.00	0.00
CG12682	0.00	---	0.00	0.00	2.14	0.24	0.00	0.00	0.00	0.00	0.00	0.00	0.00	0.28	0.00	0.00	0.00	0.00	0.00	0.00	0.00	0.00	0.00	0.00	0.00	0.00	0.00	0.00	0.00	0.00	0.00	---	---	0.00	---	0.00	0.00	0.00	0.00	0.00	0.00	0.00	0.00	0.00	0.00	0.00	---	0.00	0.00
CG12684	0.00	---	0.00	0.00	0.00	0.00	0.00	0.00	0.45	0.00	0.00	0.00	0.00	0.00	0.00	0.00	0.00	0.00	0.00	0.00	0.00	0.00	0.00	0.00	0.00	0.00	0.00	0.00	0.00	0.00	0.00	---	---	0.00	---	0.00	0.00	0.00	0.00	0.00	0.00	0.00	0.00	0.00	0.00	0.00	---	0.00	0.00
CG12688	0.00	---	0.00	0.00	0.00	0.00	0.00	0.00	0.00	0.00	0.00	0.00	0.00	0.00	0.00	0.00	0.00	0.00	0.00	0.00	0.24	0.00	0.00	0.00	0.00	0.00	0.54	0.00	0.00	0.00	0.00	---	---	0.00	---	0.00	0.00	0.65	0.00	0.00	0.46	0.82	0.00	0.00	0.00	0.00	---	0.00	0.00
CG12689	0.00	---	0.00	0.00	0.00	0.00	0.00	0.00	0.00	0.00	0.00	0.00	0.00	0.00	0.00	0.00	0.00	0.00	0.00	0.00	0.00	0.00	0.00	0.00	0.00	0.00	0.00	0.00	0.00	0.00	0.00	---	---	0.00	---	0.00	0.00	0.00	0.00	0.00	0.00	0.00	0.00	0.00	0.00	0.00	---	0.00	0.00
CG12691	0.00	---	1.14	1.61	0.00	0.39	0.00	0.00	0.00	1.30	0.00	0.00	0.00	0.00	0.00	0.00	0.00	0.00	0.00	0.00	0.00	0.00	0.00	0.00	0.00	0.00	0.00	9.80	5.96	1.49	3.51	---	---	1.47	---	2.19	4.70	0.00	0.76	1.45	0.76	0.00	0.00	0.88	0.00	0.00	---	0.26	0.00
CG12692	0.00	---	0.00	0.00	0.00	0.79	0.00	0.45	0.00	0.00	0.00	0.00	0.00	0.00	0.00	0.00	0.00	0.00	0.00	0.00	0.00	0.00	0.00	0.00	0.00	0.00	0.00	0.00	0.00	0.00	0.00	---	---	0.00	---	0.00	0.00	0.00	0.00	0.00	0.00	0.00	0.00	0.00	0.00	0.00	---	0.00	0.00
CG12693	0.00	---	0.00	0.00	0.00	0.00	0.00	0.00	0.00	0.00	0.96	0.00	0.00	0.00	0.00	0.13	0.00	0.00	0.00	0.00	0.00	0.00	0.00	0.00	0.00	0.00	0.00	0.00	0.00	0.00	0.00	---	---	0.00	---	0.00	0.00	0.00	0.00	0.00	0.00	0.00	0.00	0.00	0.00	0.00	---	0.16	0.00
CG12698	1.21	---	0.00	0.00	0.89	0.95	1.83	0.00	0.20	1.21	0.00	0.33	0.11	0.00	0.17	1.10	0.53	0.45	0.79	0.69	0.00	0.00	0.34	0.11	0.36	0.92	0.00	0.00	0.14	0.26	1.26	---	---	0.51	---	0.87	0.00	0.00	0.73	0.00	0.74	0.00	0.32	1.34	0.62	0.19	---	0.40	1.34
CG12699	0.00	---	0.00	0.00	0.00	0.00	0.00	0.00	0.00	0.00	0.00	0.00	0.00	0.00	0.00	0.00	0.00	0.00	0.00	0.00	0.00	0.00	0.00	0.00	0.00	0.00	0.00	0.00	0.00	0.00	0.00	---	---	0.00	---	0.00	0.00	0.00	0.00	0.00	0.00	0.00	0.00	0.00	0.00	0.00	---	0.00	0.00
CG12702	29.21	---	29.22	23.10	37.69	46.90	43.14	43.36	43.23	37.25	46.40	42.56	39.09	28.02	48.06	40.45	42.40	40.71	49.50	32.08	31.24	37.36	45.57	33.21	31.92	37.30	43.89	49.30	33.76	42.16	41.54	---	---	50.99	---	35.48	41.09	49.03	50.86	51.50	55.13	39.11	48.52	49.58	46.23	41.16	---	46.21	38.14
CG12708	0.11	---	0.00	1.65	9.97	7.16	3.53	1.02	1.08	0.83	0.00	1.17	0.42	0.00	0.72	0.09	1.08	0.00	1.05	0.65	0.22	0.68	1.55	5.43	6.43	4.31	1.85	0.00	0.00	0.48	9.77	---	---	1.39	---	1.66	1.03	0.38	0.88	0.80	1.84	0.86	0.58	0.28	1.86	1.06	---	0.45	2.24
CG1271	1.71	---	1.79	0.77	5.32	2.15	2.88	4.89	2.66	1.51	0.86	2.96	0.18	1.13	2.13	1.15	1.17	1.89	0.46	0.00	0.99	1.69	1.53	1.42	2.29	0.19	3.83	1.82	3.86	2.54	0.73	---	---	7.15	---	1.48	2.86	5.96	2.81	2.61	4.50	2.32	1.35	3.83	0.93	1.07	---	4.31	3.59
CG12713	83.85	---	70.57	56.53	59.15	59.80	52.22	64.23	59.27	62.06	54.95	55.21	64.22	55.08	59.41	60.79	58.32	76.03	52.50	56.47	73.64	61.33	79.03	74.32	68.71	84.96	63.87	92.37	72.94	72.47	79.60	---	---	79.86	---	75.02	75.77	71.93	70.81	61.62	73.62	67.85	74.92	72.88	71.75	69.06	---	66.09	79.75
CG12715	0.00	---	0.00	0.00	0.00	0.00	0.00	0.00	0.00	0.00	0.00	0.00	0.00	0.00	0.00	0.00	0.00	0.00	0.00	0.43	0.00	0.00	0.00	0.00	0.00	0.00	0.00	0.00	0.00	0.00	0.00	---	---	0.00	---	0.00	0.00	0.00	0.00	0.00	0.00	0.00	0.00	0.00	0.00	0.00	---	0.00	0.00
CG12716	0.00	---	0.00	0.00	0.00	0.00	0.00	0.00	0.00	0.00	0.00	0.00	0.00	0.00	0.00	0.00	0.00	0.00	0.00	0.00	0.00	0.00	0.00	0.00	0.00	0.00	0.00	0.00	0.00	0.00	0.00	---	---	0.00	---	0.00	0.00	0.25	0.00	0.00	0.20	0.00	0.00	0.00	0.00	0.00	---	0.00	0.00
CG12717	2.06	---	0.56	0.58	1.09	2.48	1.46	1.50	3.47	1.10	1.35	1.18	1.46	0.64	1.91	1.36	0.38	1.50	1.11	0.87	1.34	1.29	1.37	2.51	0.07	0.00	0.56	0.00	2.92	1.30	3.18	---	---	2.27	---	0.62	1.15	1.77	1.23	0.55	2.34	0.27	1.55	1.27	2.75	1.30	---	0.89	0.34
CG12721	74.06	---	104.09	112.03	69.97	90.56	86.44	110.58	80.04	86.38	59.45	62.69	65.18	105.85	83.13	89.45	113.02	103.04	96.61	132.96	129.15	122.40	75.43	92.71	59.35	112.83	67.15	76.63	73.26	97.39	89.41	---	---	88.69	---	95.54	91.68	86.02	77.56	92.45	52.61	101.06	87.65	79.65	115.00	87.30	---	79.36	86.28
CG12723	0.00	---	0.00	0.00	0.00	0.45	0.00	0.35	0.08	0.82	0.25	0.55	0.15	0.00	0.00	0.22	0.15	0.15	0.15	0.00	0.00	0.00	0.15	0.44	0.00	0.49	0.12	0.00	0.00	0.65	0.00	---	---	0.00	---	0.32	0.00	0.50	0.00	0.00	0.00	0.00	0.19	0.00	0.00	0.00	---	0.00	0.00
CG12725	0.00	---	0.00	0.00	0.00	0.00	0.00	0.00	0.00	0.00	0.00	0.00	0.00	0.00	0.00	0.00	0.00	0.00	0.00	0.00	0.00	0.00	0.00	0.00	0.00	0.00	0.00	0.00	0.00	0.00	0.00	---	---	0.00	---	0.00	0.00	0.00	0.00	0.00	0.00	0.00	0.00	0.55	0.56	0.00	---	0.00	0.00
CG12728	5.02	---	7.70	10.50	4.44	10.97	8.01	9.17	12.15	10.40	13.44	15.24	9.93	12.12	10.28	9.19	13.49	10.36	10.68	11.08	14.98	12.56	11.42	11.25	12.80	9.05	14.53	7.57	8.12	2.35	2.00	---	---	4.60	---	3.80	4.46	6.65	7.45	3.22	9.01	7.27	5.77	7.31	8.06	3.72	---	3.96	4.75
CG12729	0.00	---	0.00	0.00	0.00	0.00	0.00	0.00	0.00	0.00	0.00	0.00	0.00	0.00	0.00	0.00	0.00	0.00	0.00	0.00	0.00	0.00	0.00	0.00	0.00	0.00	0.00	0.00	0.00	0.00	0.00	---	---	0.00	---	0.00	0.00	0.00	0.00	0.00	0.00	0.00	0.00	0.00	0.00	0.00	---	0.00	0.00
CG1273	5.75	---	1.49	0.39	0.00	0.49	0.54	0.17	0.20	0.00	0.00	0.71	0.30	0.00	0.81	0.76	0.92	0.61	0.26	1.06	0.00	0.10	1.59	0.54	1.07	0.11	0.56	0.08	0.52	0.10	0.36	---	---	0.10	---	0.05	0.00	0.00	0.49	1.36	0.85	0.38	1.45	1.24	0.63	0.20	---	1.25	0.70
CG12730	24.08	---	42.30	36.17	19.55	20.71	18.71	19.85	21.89	24.68	16.35	17.71	20.31	20.40	25.88	23.82	25.62	26.21	20.89	22.31	19.43	18.28	23.50	23.97	19.22	26.46	18.17	24.35	15.97	16.77	31.13	---	---	20.05	---	21.28	22.58	13.96	21.46	27.46	22.07	20.09	20.17	25.75	29.35	31.84	---	22.82	18.72
CG12736	66.04	---	77.81	95.79	79.11	98.87	89.41	77.17	83.01	87.42	86.30	85.48	82.31	84.55	95.30	81.33	87.64	93.27	91.80	82.36	137.40	79.73	103.78	88.30	73.69	94.19	83.01	81.67	57.25	66.41	77.90	---	---	62.34	---	61.51	58.72	59.78	67.02	67.61	64.90	61.57	70.67	72.61	71.70	71.37	---	71.24	73.04
CG12744	10.80	---	19.57	14.32	11.49	16.06	20.09	15.72	26.38	29.80	21.19	29.96	17.42	25.95	26.98	17.94	19.08	19.93	19.88	17.74	20.65	23.23	22.51	20.18	22.41	24.87	13.32	29.07	19.86	37.41	19.47	---	---	26.21	---	30.03	38.34	44.98	21.38	32.17	31.23	26.01	29.86	36.23	34.39	30.58	---	29.54	38.41
CG12746	51.64	---	34.64	44.99	38.36	46.97	30.92	53.90	32.43	46.01	33.66	33.73	46.45	37.90	39.01	39.73	42.18	50.28	35.38	49.72	58.01	47.93	50.07	54.36	39.00	55.78	44.99	55.75	48.36	42.27	54.43	---	---	43.34	---	49.70	43.56	45.70	42.21	53.29	36.63	44.57	44.05	36.53	42.91	47.83	---	31.07	35.39
CG1275	52.47	---	31.94	50.79	74.21	95.11	55.66	54.03	90.30	97.89	84.87	60.01	93.21	32.46	96.11	67.76	62.98	88.52	32.07	35.73	86.46	57.75	52.87	33.18	72.27	51.74	95.80	163.87	129.91	115.90	125.42	---	---	113.83	---	150.98	135.98	176.38	116.22	80.41	130.11	141.94	145.12	112.35	133.62	104.51	---	88.67	136.33
CG12766	0.00	---	0.00	0.00	0.00	0.00	0.00	0.00	0.00	0.00	0.00	0.00	0.00	0.00	0.00	0.00	0.00	0.00	0.00	0.00	0.00	0.00	0.00	0.00	0.00	0.00	0.00	0.00	0.00	0.00	0.00	---	---	0.00	---	0.00	0.00	0.00	0.00	0.00	0.29	0.00	0.00	0.00	0.00	0.00	---	0.00	0.00
CG12768	0.00	---	0.75	1.99	0.33	2.87	1.09	1.87	0.54	1.67	1.20	1.58	0.32	0.13	1.18	1.32	0.73	0.00	0.35	1.09	1.62	0.55	2.87	0.27	2.14	0.38	2.85	1.27	0.00	1.48	0.00	---	---	2.53	---	1.86	1.07	2.03	1.48	1.38	0.96	1.76	0.91	0.00	0.47	0.58	---	0.99	0.94
CG12769	0.00	---	0.00	0.17	0.00	0.00	0.04	0.00	0.00	0.06	0.00	0.09	0.00	0.00	0.00	0.00	0.03	0.00	0.00	0.00	0.07	0.03	0.00	0.00	0.00	0.00	0.00	0.00	0.18	0.11	0.14	---	---	0.00	---	0.00	0.00	0.14	0.00	0.00	0.00	0.00	0.00	0.00	0.00	0.08	---	0.02	0.00
CG12772	14.46	---	4.67	6.97	9.82	7.79	8.66	9.70	9.03	6.57	7.46	5.29	6.01	3.79	8.51	10.65	4.83	11.40	12.51	7.67	4.93	5.63	9.65	7.19	6.66	4.30	6.31	8.71	14.39	13.66	4.26	---	---	11.38	---	7.99	10.02	5.76	5.12	9.16	9.94	9.38	11.02	4.35	8.51	12.22	---	7.35	7.37
CG12773	46.66	---	56.23	41.24	55.08	68.13	48.88	57.79	55.61	47.93	63.99	69.46	64.85	57.55	70.00	62.29	57.27	68.90	59.56	56.13	31.64	55.77	54.06	62.25	57.58	48.92	52.72	46.74	40.30	54.81	56.54	---	---	47.58	---	55.46	47.37	46.78	52.18	56.43	57.29	49.17	64.65	54.89	64.08	65.82	---	67.49	55.17
CG12780	0.00	---	0.00	0.00	0.00	0.00	0.00	0.00	0.00	0.00	0.00	0.00	0.00	0.00	0.00	0.00	0.00	0.00	0.00	0.00	0.00	0.00	0.00	0.00	0.00	0.00	0.00	0.00	0.00	0.00	0.00	---	---	0.00	---	0.00	0.00	0.00	0.00	0.00	0.00	0.00	0.00	0.00	0.00	0.00	---	0.00	0.00
CG12782	0.00	---	0.00	0.00	0.00	0.00	0.00	0.00	0.00	0.00	0.41	0.00	0.00	0.00	0.00	0.25	0.00	0.00	0.00	0.00	0.00	0.00	0.00	0.00	0.00	0.25	0.00	0.00	0.00	0.00	0.00	---	---	0.00	---	0.24	0.00	0.00	0.00	0.00	0.25	0.00	0.00	0.00	0.00	0.00	---	0.00	0.00
CG12783	0.16	---	0.00	0.00	0.00	0.00	0.00	0.00	0.00	0.00	0.00	0.00	0.00	0.00	0.00	0.00	0.00	0.00	0.00	0.00	0.00	0.45	0.00	0.00	0.00	0.00	0.00	0.00	0.00	0.00	0.36	---	---	0.00	---	0.00	0.00	0.00	0.00	0.00	0.00	0.00	0.00	0.00	0.00	0.00	---	0.00	0.00
CG12784	0.00	---	0.00	0.00	0.00	0.00	0.00	0.00	0.00	0.00	0.00	0.00	0.00	0.00	0.00	0.00	0.00	0.00	0.00	0.00	0.00	0.00	0.00	0.00	0.00	0.00	0.00	0.00	0.00	0.00	0.00	---	---	0.00	---	0.00	0.00	0.00	0.00	0.00	0.00	0.00	0.00	0.00	0.00	0.00	---	0.00	0.00
CG12788	6.81	---	23.73	19.89	12.13	14.03	12.44	20.34	10.75	9.48	5.60	7.50	11.93	13.28	9.31	11.72	4.56	13.71	12.35	11.09	2.81	21.19	7.33	14.04	9.89	17.05	12.54	33.42	20.69	18.89	15.91	---	---	20.26	---	13.35	10.41	13.03	8.21	11.63	8.48	19.23	15.51	11.83	12.01	15.26	---	11.18	12.89
CG12795	13.54	---	17.73	9.38	9.90	9.18	13.73	14.02	11.28	12.53	11.90	12.39	14.59	12.55	12.00	11.06	13.31	9.73	13.16	17.10	16.85	14.60	11.45	16.34	15.81	23.74	11.31	12.72	17.23	15.66	7.08	---	---	13.06	---	10.42	11.76	18.57	10.11	12.16	10.70	17.32	10.26	11.79	14.03	13.24	---	11.37	8.76
CG12796	0.00	---	0.00	0.00	0.13	0.00	0.00	0.00	0.12	0.00	0.00	0.43	0.00	0.00	0.00	0.00	0.00	0.00	0.41	0.00	0.00	0.00	0.00	0.00	0.47	0.00	0.18	0.00	0.00	0.00	0.00	---	---	0.00	---	0.00	0.23	0.00	0.67	0.00	0.00	0.00	0.00	0.00	0.00	0.00	---	0.00	0.00
CG12811	0.00	---	0.73	1.43	0.23	2.36	0.83	2.32	0.95	1.28	3.16	1.76	1.61	0.63	1.09	0.78	1.45	0.94	3.72	1.49	1.75	0.59	2.82	0.92	1.42	1.47	0.78	0.93	1.15	2.93	0.70	---	---	0.58	---	2.27	0.31	1.96	0.93	1.20	0.95	0.00	0.00	1.38	0.74	0.78	---	0.61	1.26
CG12814	0.00	---	0.00	0.00	0.00	0.00	0.12	0.00	0.00	0.00	0.00	0.00	0.00	0.00	0.00	0.00	0.00	0.00	0.00	0.00	0.00	0.00	0.00	0.00	0.00	0.00	0.00	0.00	0.00	0.00	0.00	---	---	0.00	---	0.13	0.00	0.18	0.00	0.00	0.00	0.00	0.00	0.00	0.00	0.00	---	0.08	0.00
CG12817	15.34	---	14.34	14.26	4.02	3.57	1.89	3.81	3.21	4.84	4.30	4.22	1.31	2.91	3.35	4.31	3.18	1.49	2.84	2.91	2.33	5.65	2.87	3.49	3.97	5.99	6.27	9.90	6.70	5.61	2.79	---	---	2.17	---	2.67	2.28	3.30	2.43	2.13	2.23	2.54	1.81	1.59	1.01	2.08	---	1.05	0.91
CG12818	8.32	---	23.35	16.88	10.92	12.94	13.07	19.80	13.88	15.14	11.63	11.85	17.16	14.54	11.81	11.67	12.07	14.72	14.13	21.39	13.88	18.10	8.85	26.74	13.04	24.80	16.74	18.05	12.66	21.73	25.48	---	---	9.87	---	15.47	17.39	10.40	15.15	10.83	12.79	17.03	11.40	8.24	12.65	17.91	---	8.31	15.50
CG12822	5.90	---	4.21	8.25	5.00	8.55	5.82	13.29	5.68	8.41	6.44	6.52	7.58	7.48	7.52	3.74	3.91	6.13	7.02	6.31	7.17	6.56	5.86	7.34	5.05	7.26	9.48	4.27	2.47	11.40	8.68	---	---	10.33	---	4.64	5.16	5.74	7.26	8.59	8.47	5.92	7.41	8.96	6.21	8.82	---	5.08	7.69
CG12824	0.00	---	0.00	0.00	0.00	0.00	0.00	0.00	0.00	0.00	0.00	0.00	0.00	0.00	0.00	0.00	0.00	0.00	0.00	0.00	0.00	0.00	0.00	0.00	0.00	0.00	0.00	0.00	0.00	0.00	0.00	---	---	0.00	---	0.00	0.00	0.00	0.00	0.00	0.00	0.00	0.00	0.00	0.00	0.00	---	0.20	0.00
CG12825	0.00	---	0.00	0.48	0.00	0.00	0.00	0.69	0.00	0.66	0.00	0.44	0.40	0.00	0.00	0.00	0.00	0.66	0.58	0.00	0.71	0.00	0.00	0.00	0.00	0.00	0.00	0.00	0.00	0.00	0.00	---	---	0.00	---	0.00	0.00	0.00	0.68	0.00	0.00	0.00	0.00	0.00	0.00	0.00	---	0.00	0.00
CG12826	0.00	---	1.07	0.00	0.00	0.47	0.00	0.00	0.48	0.39	0.00	0.29	1.44	0.30	0.00	0.68	0.43	1.36	0.42	2.19	0.47	1.33	0.00	0.00	1.27	0.00	2.12	6.24	0.00	3.82	0.00	---	---	0.94	---	0.47	0.00	1.38	0.00	0.89	1.94	0.00	2.99	3.39	2.46	1.17	---	1.75	1.06
CG12828	0.00	---	0.00	0.00	0.00	0.00	0.00	0.00	0.00	0.00	0.00	0.00	0.00	0.00	0.00	0.00	0.00	0.00	0.00	0.00	0.00	0.00	0.00	0.00	0.00	0.00	0.00	0.00	0.00	0.00	0.00	---	---	0.00	---	0.00	0.00	0.00	0.00	0.00	0.00	0.00	0.00	0.00	0.00	0.00	---	0.00	0.00
CG12831	0.00	---	0.00	0.00	0.00	0.00	0.00	0.00	0.00	0.00	0.00	0.00	0.00	0.00	0.00	0.00	0.00	0.00	0.00	0.00	0.00	0.00	0.00	0.00	0.00	0.00	0.00	0.00	0.00	0.00	0.00	---	---	0.65	---	0.00	0.00	0.00	0.35	0.00	0.00	0.00	1.23	0.00	0.00	0.00	---	0.00	0.00
CG12836	0.00	---	0.00	0.00	0.00	0.00	0.00	0.00	0.00	0.00	0.00	0.00	0.00	0.00	0.00	0.00	0.00	0.00	0.00	0.00	0.00	0.00	0.00	0.00	0.00	0.00	0.00	0.00	0.00	0.00	0.00	---	---	0.00	---	0.00	0.00	0.00	0.00	0.00	0.00	0.00	0.00	0.00	0.00	0.00	---	0.00	0.00
CG12848	159.94	---	244.96	274.26	139.64	198.49	170.74	219.40	172.95	198.23	146.53	118.88	183.72	237.66	252.29	160.44	233.21	251.92	271.91	356.77	476.83	317.04	205.34	256.24	179.69	258.37	134.18	352.71	224.74	255.60	244.20	---	---	241.79	---	243.59	213.04	296.56	207.17	252.44	152.98	264.28	151.76	227.54	297.93	282.15	---	170.89	242.96
CG12849	0.00	---	0.00	0.00	0.00	0.48	0.00	0.00	0.00	0.00	0.52	0.00	0.50	0.00	0.00	0.00	0.00	0.00	0.00	0.00	0.00	0.00	0.00	0.00	0.00	0.00	0.00	0.00	0.00	0.00	0.00	---	---	0.00	---	0.00	0.00	0.00	0.95	0.00	0.00	0.00	0.00	0.00	0.00	0.00	---	0.00	0.00
CG12851	0.00	---	0.00	0.00	0.00	0.16	0.00	0.00	0.00	0.00	0.15	0.00	0.26	0.00	0.14	0.00	0.00	0.00	0.00	0.00	0.00	0.00	0.00	0.00	0.00	0.00	0.00	0.00	0.00	0.00	0.00	---	---	0.42	---	0.11	0.00	0.00	0.00	0.00	0.09	0.00	0.09	0.04	0.00	0.00	---	0.00	0.00
CG12853	0.00	---	0.00	0.00	0.00	0.00	0.00	0.00	0.00	0.00	0.00	0.00	0.00	0.00	0.00	0.00	0.00	0.00	0.00	0.00	0.00	0.00	0.00	0.00	0.00	0.00	0.00	0.00	3.23	0.00	0.00	---	---	0.00	---	0.00	0.00	0.00	0.00	0.00	0.00	0.00	0.00	0.00	0.00	0.00	---	0.00	0.00
CG12857	0.00	---	0.00	0.43	0.00	0.00	0.00	0.00	0.55	0.00	0.00	0.00	0.00	0.00	0.00	0.12	0.00	0.00	0.00	0.18	0.00	0.00	0.00	0.00	0.00	0.00	0.15	0.00	0.00	0.00	0.00	---	---	0.00	---	0.34	0.00	0.00	0.00	0.00	0.00	0.00	0.00	0.00	0.00	0.00	---	0.00	0.00
CG12858	0.00	---	0.00	0.00	0.00	0.00	0.00	0.00	0.00	0.00	0.00	0.00	0.00	0.00	0.00	0.00	0.03	0.00	0.00	0.00	0.00	0.00	0.00	0.00	0.13	0.00	0.00	0.00	0.00	0.00	0.00	---	---	0.00	---	0.00	0.00	0.00	0.00	0.00	0.00	0.00	0.00	0.00	0.00	0.00	---	0.12	0.00
CG12859	188.40	---	245.10	272.80	169.65	212.42	177.93	252.24	192.50	185.71	154.66	152.09	197.42	222.36	176.66	198.88	192.52	190.89	196.13	255.20	515.69	259.07	143.29	223.34	138.38	279.59	140.19	192.69	191.84	154.97	267.30	---	---	214.40	---	216.68	161.03	175.44	183.46	261.29	158.27	292.80	154.83	185.58	218.60	229.33	---	168.15	214.33
CG12860	0.00	---	0.00	0.00	0.00	0.00	0.00	0.00	0.00	0.00	0.00	0.00	0.00	0.00	0.00	0.00	0.00	0.00	0.00	0.00	0.00	0.00	0.00	0.00	0.00	0.00	0.00	0.00	0.00	0.00	0.00	---	---	0.00	---	0.00	0.00	0.00	0.00	0.00	1.39	0.00	0.00	0.00	0.00	0.00	---	0.00	0.00
CG12861	0.00	---	0.00	0.00	0.00	0.00	0.00	0.00	0.00	0.00	0.00	0.00	0.00	0.00	0.00	0.00	0.00	0.00	0.00	0.00	0.00	0.00	0.00	0.00	0.00	0.00	0.00	0.00	0.00	0.00	0.00	---	---	0.00	---	0.00	0.00	0.00	0.00	0.00	0.00	0.00	0.00	0.00	0.00	0.00	---	0.00	0.00
CG12862	0.00	---	0.00	0.00	0.00	0.00	0.00	0.00	0.00	0.00	0.00	0.00	0.00	0.00	0.00	0.00	0.00	0.00	0.00	0.00	0.00	0.00	0.00	0.00	0.00	0.00	0.00	0.00	0.00	0.00	0.00	---	---	0.00	---	0.00	0.00	0.00	0.00	0.00	0.00	0.00	0.00	0.00	0.00	0.00	---	0.00	0.00
CG12863	52.08	---	34.23	29.18	24.30	22.73	20.88	19.28	15.56	16.80	8.63	8.16	11.42	10.71	8.99	9.91	12.26	14.39	10.86	8.93	10.18	10.06	11.58	14.67	10.64	13.14	12.89	14.44	11.63	15.72	13.86	---	---	7.67	---	9.73	9.34	11.60	9.19	9.34	6.50	7.87	11.55	9.07	7.48	13.10	---	9.21	8.21
CG12866	0.00	---	0.00	0.00	0.00	0.00	0.00	0.00	0.00	0.00	0.00	0.00	0.00	0.00	0.00	0.00	0.00	0.00	0.00	0.00	0.00	0.00	0.00	0.00	0.00	0.00	0.00	0.00	0.00	0.00	0.00	---	---	0.00	---	0.00	0.00	0.00	0.00	0.00	0.00	0.00	0.00	0.00	0.00	0.00	---	0.00	0.00
CG12868	2.89	---	3.97	9.00	2.68	2.43	2.72	3.03	2.87	1.13	4.53	3.60	1.76	1.60	1.72	0.34	4.45	1.02	7.04	3.73	4.04	3.58	1.15	2.57	0.78	2.63	2.49	2.82	3.37	0.00	11.29	---	---	0.00	---	1.73	1.40	1.15	1.02	0.00	2.01	3.45	0.58	2.14	0.00	0.00	---	0.22	0.00
CG12869	0.00	---	0.00	0.00	0.00	0.00	0.00	0.00	0.00	0.00	0.00	0.00	0.00	0.00	0.00	0.00	0.00	0.00	0.00	0.00	0.00	0.00	0.00	0.00	0.00	0.00	0.00	0.00	0.00	0.00	0.00	---	---	0.00	---	0.00	0.00	0.00	0.00	0.00	0.00	0.00	0.00	0.00	0.21	0.00	---	0.00	0.18
CG1287	0.00	---	0.00	0.00	0.00	0.00	0.00	0.00	0.00	0.00	0.00	0.00	0.00	0.00	0.00	0.00	0.00	0.00	0.00	0.00	0.00	0.00	0.00	0.00	0.00	0.00	0.00	0.00	0.00	0.00	0.00	---	---	0.00	---	0.00	0.00	0.00	0.00	0.00	0.00	0.00	0.00	0.00	0.00	0.00	---	0.00	0.00
CG12877	51.34	---	45.01	33.85	36.36	41.66	39.14	31.42	28.65	39.04	33.06	30.31	30.43	27.75	27.66	23.20	22.46	25.28	27.05	28.52	18.73	27.50	40.61	35.12	34.33	30.88	35.12	66.41	64.44	57.79	53.67	---	---	31.40	---	51.48	27.03	34.59	32.07	26.10	23.66	15.83	21.84	18.77	26.06	21.57	---	23.61	24.13
CG1288	0.00	---	0.00	0.00	0.00	0.00	0.00	0.00	0.00	0.00	0.00	0.00	0.00	0.00	0.00	0.00	0.00	0.00	0.00	0.00	0.00	0.00	0.00	0.00	0.00	0.00	0.00	0.00	0.00	0.00	0.00	---	---	0.00	---	0.00	0.00	0.00	0.00	0.00	0.00	0.00	0.00	0.00	0.00	0.00	---	0.00	0.00
CG12880	0.00	---	0.00	0.00	0.00	0.09	0.00	0.00	0.00	0.00	0.00	0.00	0.59	0.00	0.00	0.00	0.00	0.00	0.00	0.00	0.00	0.00	0.00	0.00	0.00	0.00	0.00	0.00	0.00	0.00	0.00	---	---	0.00	---	0.00	0.00	0.00	0.00	0.00	0.16	0.00	0.00	0.00	0.00	0.39	---	0.00	0.00
CG12883	0.00	---	4.37	0.70	1.10	2.99	4.59	0.69	0.34	2.29	1.64	0.40	1.25	2.07	2.46	0.51	1.77	1.91	2.04	1.22	0.67	0.00	0.67	2.46	2.24	0.00	1.96	7.47	5.42	8.50	5.35	---	---	4.51	---	6.71	3.46	2.40	4.95	8.74	5.28	4.84	3.65	4.64	3.33	5.74	---	2.72	2.50
CG12885	0.00	---	0.00	0.00	0.00	0.00	0.00	0.00	0.00	0.00	0.00	0.00	0.00	0.00	0.00	0.06	0.00	0.00	0.00	0.00	0.00	0.00	0.00	0.24	0.00	0.00	0.00	0.00	0.00	0.00	0.00	---	---	0.00	---	0.00	0.12	0.00	0.00	0.00	0.00	0.00	0.00	0.00	0.00	0.00	---	0.00	0.00
CG12895	82.21	---	174.95	179.40	89.03	157.39	138.64	213.91	131.36	152.99	123.31	116.94	140.51	156.63	139.75	148.87	158.44	133.85	142.64	167.11	279.09	175.03	171.92	154.54	124.28	203.34	138.04	176.50	131.71	116.84	153.42	---	---	133.22	---	113.82	144.20	188.36	126.71	179.64	123.15	149.44	142.28	159.35	173.22	147.26	---	100.98	135.58
CG12896	71.40	---	159.76	158.62	162.48	132.95	161.28	190.81	190.89	204.51	155.05	214.78	238.00	238.79	299.56	321.54	370.76	359.47	312.49	363.62	381.86	394.96	426.33	367.65	392.26	405.38	318.93	137.85	120.20	116.51	154.35	---	---	147.80	---	119.23	156.95	160.37	140.94	140.26	129.10	164.15	141.98	194.93	201.35	188.97	---	142.21	154.03
CG12898	0.00	---	0.00	0.00	0.00	0.00	0.00	0.00	0.00	0.00	0.00	0.00	0.00	0.00	0.00	0.00	0.00	0.00	0.00	0.00	0.00	0.00	0.00	0.00	0.00	0.00	0.00	0.00	0.00	0.00	0.00	---	---	0.00	---	0.00	0.00	0.00	0.00	0.00	0.00	0.00	0.00	0.00	0.00	0.00	---	0.00	0.00
CG12902	0.00	---	0.00	1.70	0.00	0.00	0.00	0.00	0.00	0.00	0.00	0.00	0.00	0.00	0.00	0.00	0.00	0.00	0.00	0.00	0.00	0.00	0.00	0.00	0.00	0.00	0.00	0.00	0.00	0.00	0.00	---	---	0.00	---	0.00	0.00	0.00	0.00	0.00	0.00	0.00	0.00	0.00	0.00	0.00	---	0.00	0.00
CG12907	0.00	---	0.00	0.00	0.00	0.00	0.00	0.00	0.00	0.00	0.00	0.00	0.00	0.00	0.00	0.00	0.00	0.00	0.00	0.00	0.00	0.00	0.00	0.00	0.00	0.00	0.00	0.00	0.00	0.00	0.00	---	---	0.00	---	0.00	0.00	0.00	0.00	0.00	0.00	0.00	0.00	0.00	0.00	0.00	---	0.00	0.00
CG12909	133.49	---	185.28	216.72	129.85	163.07	154.32	154.36	147.16	140.13	156.05	122.21	152.18	201.11	156.10	145.46	146.12	195.03	181.53	214.28	167.31	194.56	152.31	192.28	169.03	216.45	134.36	195.51	178.34	159.96	175.79	---	---	131.90	---	171.85	136.27	144.92	148.17	148.79	143.20	143.65	121.36	115.49	128.79	148.69	---	127.75	166.42
CG1291	76.01	---	81.59	83.92	49.26	67.76	54.89	77.86	56.65	55.72	49.67	61.81	55.38	72.88	62.11	56.29	80.04	68.46	78.74	71.30	83.67	92.13	64.89	73.66	51.61	84.20	70.30	63.09	61.23	73.31	53.20	---	---	57.65	---	54.96	77.34	77.83	71.48	75.21	59.55	47.68	60.00	62.71	55.79	64.83	---	51.98	54.60
CG12910	0.00	---	0.00	0.00	0.00	0.00	0.00	0.00	0.00	0.00	0.00	0.00	0.00	0.00	0.85	0.00	0.00	0.00	0.00	0.00	0.00	0.00	0.00	0.00	0.00	0.00	0.12	0.00	0.00	1.92	0.00	---	---	0.00	---	0.00	0.00	0.00	0.00	0.00	0.17	0.00	0.00	0.00	0.00	0.00	---	0.00	0.00
CG12911	0.00	---	0.00	0.00	0.00	0.00	0.00	0.00	0.00	0.00	0.00	0.00	0.00	0.00	0.00	0.00	0.00	0.00	0.00	0.00	0.00	0.41	0.00	0.00	0.00	0.00	0.00	0.00	0.00	0.00	0.00	---	---	0.00	---	0.00	0.00	0.00	0.00	0.00	0.17	0.00	0.00	0.00	0.00	0.00	---	0.00	0.00
CG12912	0.00	---	0.00	0.00	0.00	0.00	0.00	0.00	0.00	0.00	0.00	0.00	0.00	0.00	0.00	0.00	0.00	0.00	0.00	0.00	0.00	0.00	0.00	0.00	0.00	0.00	0.00	0.00	0.00	0.00	0.00	---	---	0.00	---	0.00	0.00	0.00	0.00	0.00	0.00	0.00	0.00	0.00	0.00	0.00	---	0.00	0.00
CG12913	0.00	---	0.00	0.00	0.00	0.31	0.00	0.00	0.00	0.00	0.00	0.00	0.00	0.00	0.00	0.00	0.17	0.00	0.00	0.00	0.00	0.00	0.00	0.00	0.00	0.00	0.00	0.00	0.00	0.00	0.00	---	---	0.00	---	0.00	0.00	0.00	0.00	0.00	0.00	1.50	0.00	0.00	0.00	0.00	---	0.12	0.00
CG12914	0.00	---	0.14	0.00	0.00	0.00	0.00	0.18	0.00	0.00	0.00	0.27	0.00	0.00	0.00	0.00	0.00	0.19	0.00	0.00	0.00	0.00	0.00	0.00	0.00	0.00	0.00	0.00	0.00	0.00	0.00	---	---	0.00	---	0.00	0.00	0.00	0.17	0.00	0.00	0.00	0.00	0.36	0.00	0.00	---	0.32	0.00
CG12917	0.00	---	0.00	0.00	0.00	0.00	0.00	0.00	0.00	0.00	0.00	0.00	0.00	0.00	0.00	0.00	0.00	0.00	0.00	0.00	0.00	0.00	0.00	0.00	0.00	0.00	0.00	0.00	0.00	0.00	0.00	---	---	0.00	---	0.00	0.00	0.00	0.00	0.00	0.53	0.00	0.00	0.00	0.00	0.00	---	0.00	0.00
CG12920	3.32	---	0.61	0.58	2.04	1.35	0.83	0.83	0.97	0.89	0.89	0.16	0.14	0.69	0.28	1.09	0.48	3.21	0.71	1.23	1.34	0.25	0.27	1.84	0.72	1.01	2.42	0.00	1.35	0.50	0.00	---	---	2.00	---	0.00	0.00	0.36	0.25	0.47	1.04	2.82	0.00	0.30	3.22	0.31	---	0.53	0.28
CG12923	0.00	---	0.70	0.18	0.00	0.14	0.00	0.00	0.00	0.17	0.91	0.00	0.23	0.16	0.28	0.15	0.00	0.00	0.57	0.00	0.00	0.00	0.00	0.00	0.26	0.44	0.20	0.34	0.00	0.00	0.00	---	---	0.00	---	0.00	0.00	0.00	0.00	0.00	0.00	0.00	0.18	0.00	0.00	0.88	---	0.10	0.00
CG12926	0.98	---	0.00	0.00	0.15	0.00	0.55	1.12	0.25	0.60	0.25	0.85	0.13	0.27	0.23	0.89	0.55	1.04	0.22	0.21	1.50	0.20	0.00	0.64	0.61	0.00	0.50	0.00	0.22	0.00	0.47	---	---	0.00	---	0.58	0.86	0.00	0.63	0.39	0.64	0.95	0.48	0.00	1.45	0.59	---	0.35	0.00
CG12929	3.02	---	9.40	6.23	0.48	5.93	7.78	8.73	2.80	4.14	4.69	2.71	2.06	3.47	9.06	5.16	5.00	0.93	3.59	9.59	6.86	4.41	6.24	7.60	4.32	7.11	4.84	3.59	8.23	4.39	9.10	---	---	4.30	---	2.86	1.55	2.28	1.92	2.92	1.50	0.00	2.86	1.76	12.51	3.79	---	3.77	3.35
CG12934	0.00	---	0.00	0.00	0.00	2.43	0.00	1.02	1.52	1.14	0.00	0.59	0.26	0.00	1.57	0.00	0.44	0.00	0.42	1.35	0.00	0.45	0.00	0.00	0.00	0.46	1.45	4.60	2.11	1.84	0.00	---	---	0.00	---	0.90	1.90	0.68	0.92	0.00	0.00	0.00	0.57	1.09	1.19	0.57	---	0.00	0.00
CG12935	17.08	---	25.57	20.97	16.19	20.42	16.35	30.71	18.42	18.17	12.29	16.80	19.78	20.36	16.39	21.74	29.86	19.17	21.11	29.57	36.04	15.52	21.14	28.78	25.78	27.35	21.25	32.51	29.61	15.28	27.94	---	---	20.18	---	24.72	19.41	25.86	14.97	14.60	13.47	18.47	20.08	24.99	19.44	23.11	---	12.64	18.42
CG12942	7.49	---	13.82	8.17	7.84	14.12	10.23	11.39	13.09	7.07	10.12	10.48	9.68	10.95	6.57	13.14	8.17	12.67	8.82	11.79	2.49	4.21	10.22	10.52	11.19	10.39	6.77	8.95	12.73	13.48	10.48	---	---	18.84	---	12.68	18.00	12.53	10.49	8.83	6.82	9.51	12.59	9.61	7.67	12.22	---	9.24	9.35
CG12943	0.00	---	0.00	0.00	0.00	0.00	0.00	0.00	0.00	0.00	0.00	0.00	0.00	0.00	0.00	0.00	0.00	0.00	0.00	0.00	0.00	0.00	0.00	0.00	0.00	0.00	0.00	0.00	0.00	0.00	0.00	---	---	0.00	---	0.00	0.00	0.00	0.00	0.00	0.00	0.00	0.00	0.00	0.00	0.00	---	0.00	0.00
CG12945	3.62	---	0.19	1.37	0.47	1.97	2.59	2.25	1.31	1.50	0.10	0.95	0.66	0.95	0.60	0.87	0.46	1.22	0.11	0.12	0.66	0.33	1.10	1.31	2.08	1.64	1.76	1.43	1.90	2.38	1.37	---	---	4.19	---	1.02	1.60	0.61	1.46	2.96	1.82	1.61	0.54	1.35	1.02	1.55	---	1.00	1.09
CG12947	5.74	---	5.24	2.79	2.19	1.55	2.83	2.66	1.40	0.75	1.62	1.12	2.20	1.42	0.57	1.65	1.33	1.02	1.47	2.02	0.55	2.24	2.72	2.40	2.45	1.95	3.31	8.21	1.22	0.35	2.77	---	---	0.68	---	0.17	0.92	0.25	0.85	0.96	0.89	0.00	0.42	0.82	1.76	2.10	---	0.59	0.76
CG12948	7.59	---	4.48	5.70	4.40	6.78	4.87	5.90	5.56	3.48	5.82	5.48	5.84	4.79	3.81	2.61	4.25	2.70	3.23	1.15	1.95	5.34	3.68	3.63	4.14	0.84	13.20	20.73	8.57	5.19	9.60	---	---	6.94	---	4.18	3.99	7.52	5.33	2.85	4.53	2.16	1.44	3.42	2.26	0.60	---	2.92	4.07
CG12950	0.08	---	0.00	0.00	0.06	0.00	0.00	0.22	0.45	0.00	0.35	0.36	0.13	0.04	0.24	0.09	0.15	0.00	0.00	0.04	0.00	0.00	0.00	0.00	0.09	0.00	0.10	0.00	0.00	0.00	0.00	---	---	0.00	---	0.07	0.00	0.00	0.00	0.00	0.27	0.00	0.14	0.05	0.11	0.00	---	0.12	0.00
CG12951	0.00	---	0.00	0.00	0.50	1.06	0.00	0.00	0.00	0.74	0.00	0.00	0.00	0.25	0.00	0.00	0.00	0.76	0.00	0.00	0.00	0.00	0.00	0.00	0.56	0.00	0.31	0.00	0.00	0.00	0.00	---	---	0.00	---	0.00	1.19	0.00	0.00	0.00	0.00	0.00	0.00	0.00	0.00	0.00	---	0.00	0.00
CG12963	0.00	---	0.00	0.00	0.00	0.00	0.00	0.00	0.80	0.00	0.38	0.63	0.17	0.17	0.00	0.25	0.00	0.50	1.39	0.48	0.00	0.00	0.00	0.00	0.00	0.00	0.00	0.00	0.00	1.02	0.00	---	---	0.00	---	0.50	0.00	0.00	0.62	0.00	0.00	0.00	0.00	0.00	0.00	0.63	---	0.17	0.57
CG12964	3.69	---	3.43	2.20	0.61	0.21	0.00	0.00	0.00	0.00	0.00	0.00	0.00	0.00	0.00	0.00	0.06	0.00	0.00	0.00	0.00	0.00	0.00	0.00	0.00	0.00	0.00	3.10	2.35	2.26	0.00	---	---	0.00	---	0.00	0.00	0.00	0.00	0.00	0.00	0.00	0.00	0.00	0.00	0.00	---	0.00	0.00
CG12970	2.05	---	0.00	0.00	0.00	0.00	0.00	0.00	0.00	0.00	0.00	0.00	0.00	0.00	0.00	0.00	0.00	0.00	0.00	0.00	0.00	0.00	0.00	0.00	0.00	0.00	0.00	0.00	0.00	0.00	0.00	---	---	0.00	---	0.00	0.28	1.48	0.00	0.55	0.00	0.00	0.00	0.00	1.36	0.00	---	0.00	0.00
CG12971	0.00	---	0.84	0.00	0.00	0.00	0.00	0.00	0.00	0.00	0.19	0.00	0.00	0.00	0.00	0.00	0.00	0.00	0.00	0.00	0.00	0.00	0.00	0.00	0.00	0.00	0.00	0.00	0.00	0.00	0.00	---	---	0.00	---	0.00	0.00	0.00	0.36	0.00	0.00	1.35	0.00	0.00	0.00	0.00	---	0.00	0.00
CG12974	0.65	---	2.28	1.23	1.70	1.09	2.52	1.73	0.56	0.17	0.00	0.73	0.00	0.47	0.20	0.29	0.32	0.62	0.47	0.17	0.00	0.16	0.00	1.40	0.39	0.33	0.63	0.52	1.66	2.36	1.45	---	---	0.66	---	0.00	0.69	0.21	0.72	0.34	0.40	1.24	0.27	1.16	2.07	0.00	---	0.10	0.77
CG12975	37.66	---	34.46	55.79	25.91	43.18	45.19	43.11	26.67	22.23	22.84	24.83	29.91	24.85	34.31	23.93	29.27	22.03	25.96	22.56	51.39	28.46	30.19	26.96	26.52	35.51	32.58	48.55	17.24	32.65	39.85	---	---	24.26	---	28.76	29.70	37.23	24.37	23.83	13.63	18.93	25.12	18.49	14.39	19.40	---	15.84	23.00
CG12983	0.00	---	0.00	0.00	0.00	0.00	0.00	0.00	0.00	0.00	0.00	0.00	0.00	0.00	0.00	0.00	0.00	0.00	0.00	0.00	0.00	0.00	0.00	0.00	0.00	0.00	0.00	0.00	0.00	0.00	0.00	---	---	0.00	---	0.00	0.00	0.00	0.00	0.00	0.00	0.00	0.00	0.00	0.00	0.00	---	0.00	0.00
CG12984	2.44	---	0.00	0.00	1.87	0.23	1.06	0.46	0.00	0.00	0.78	0.87	0.00	1.11	0.00	0.00	0.00	0.00	0.00	1.21	0.46	1.60	0.00	0.00	0.00	4.49	0.34	0.00	0.00	0.00	0.00	---	---	0.00	---	0.40	0.00	0.00	0.42	0.80	0.00	0.00	0.00	0.00	0.00	0.00	---	0.15	0.45
CG12985	0.00	---	0.00	0.38	0.28	0.26	0.61	0.27	0.14	0.65	0.72	0.64	1.80	0.00	3.31	1.32	0.23	0.24	0.23	0.00	0.00	0.24	0.00	0.54	0.88	0.99	0.20	0.00	0.00	0.00	0.57	---	---	0.00	---	1.20	0.00	2.10	0.98	0.00	2.27	0.00	1.21	0.57	0.00	0.00	---	1.60	0.00
CG12986	414.74	---	5.98	0.00	0.00	0.39	0.00	0.00	0.00	0.00	0.00	0.00	0.00	0.00	0.00	0.00	0.00	0.00	0.00	0.00	0.00	0.00	0.00	0.00	2.66	52.49	269.47	256.19	64.95	4.91	0.00	---	---	0.00	---	0.00	0.00	0.00	0.00	0.00	0.00	0.00	0.00	1.01	0.00	0.00	---	0.00	0.00
CG1299	0.00	---	0.00	0.00	0.00	0.00	0.00	0.00	0.00	0.00	0.00	0.00	0.25	0.50	0.00	0.00	0.00	0.00	0.00	0.00	0.00	0.24	0.00	0.00	0.64	0.00	0.00	0.00	0.00	0.00	0.00	---	---	0.29	---	0.00	0.00	0.00	0.00	0.00	0.00	0.00	0.00	0.00	0.00	0.19	---	0.00	0.00
CG12990	0.00	---	1.37	2.84	0.15	1.00	1.01	1.56	0.62	0.88	0.96	1.37	0.22	0.66	1.05	1.12	0.58	0.23	0.11	0.75	1.19	0.00	0.89	1.16	0.26	1.07	1.37	0.00	1.87	0.23	0.27	---	---	0.00	---	0.11	1.97	0.63	0.00	0.89	0.25	0.00	0.14	0.00	0.00	0.15	---	0.58	0.37
CG12991	0.49	---	0.00	0.00	0.31	0.00	0.00	0.00	0.00	0.00	0.00	0.22	0.40	0.40	0.13	0.19	0.21	0.57	0.36	0.56	0.00	0.29	0.50	0.09	0.00	0.11	0.00	0.00	0.00	0.00	0.21	---	---	0.17	---	0.00	0.00	0.00	0.11	0.00	0.00	0.81	0.00	0.25	0.00	0.14	---	0.00	0.47
CG12992	0.00	---	0.00	0.00	0.00	0.00	0.00	0.00	0.00	0.00	0.00	0.00	0.00	0.00	0.00	0.00	0.00	0.61	0.00	0.00	0.00	0.00	0.00	0.00	0.00	0.00	0.00	0.00	0.00	0.00	0.00	---	---	0.00	---	0.00	0.00	0.00	0.00	0.00	0.00	0.00	0.72	0.00	0.00	0.00	---	0.00	0.00
CG12994	0.00	---	0.00	0.00	0.14	0.00	0.00	0.00	0.00	0.00	0.00	0.00	0.15	0.00	0.00	0.28	0.00	0.00	0.00	0.00	0.00	0.25	0.00	0.00	0.00	0.00	0.00	0.00	0.00	0.52	0.60	---	---	0.00	---	0.00	0.00	0.00	0.00	0.00	0.00	0.00	0.95	0.00	0.00	0.00	---	0.00	0.00
CG12995	0.00	---	0.00	0.00	0.00	0.00	0.00	0.00	0.33	0.00	0.00	0.00	0.00	0.00	0.00	0.00	0.00	0.00	0.00	0.00	0.00	0.00	0.00	0.00	0.00	0.00	0.00	0.00	0.00	0.00	0.00	---	---	0.00	---	0.00	0.00	0.00	0.00	0.00	0.00	0.00	0.00	0.00	0.00	0.00	---	0.00	0.00
CG12998	0.00	---	0.00	0.00	0.00	0.00	0.00	0.00	0.00	0.00	0.00	0.00	0.00	0.00	0.00	0.00	0.00	0.00	0.00	0.00	0.00	0.00	0.00	0.00	0.00	0.00	0.00	0.00	0.00	0.00	0.00	---	---	0.00	---	0.00	0.00	0.00	0.00	0.00	0.00	0.00	0.00	0.00	0.00	0.00	---	0.00	0.00
CG13000	66.22	---	55.31	79.99	70.79	82.84	126.06	226.77	151.18	135.51	107.45	95.95	88.27	164.96	92.85	71.64	103.37	94.92	112.42	120.28	143.43	67.78	35.34	20.32	13.13	18.44	20.34	95.26	45.94	82.24	103.42	---	---	194.13	---	150.21	212.33	176.51	168.61	137.00	92.32	171.75	106.38	75.06	119.40	102.65	---	41.23	57.22
CG13001	30.79	---	22.33	16.31	13.02	12.60	21.47	18.04	23.74	15.48	19.50	18.78	16.34	25.95	22.16	16.30	21.38	16.64	17.81	20.39	12.10	17.89	19.80	20.56	18.66	18.54	17.59	39.30	25.85	35.46	25.45	---	---	26.38	---	34.39	37.06	26.73	30.49	25.97	32.66	28.34	22.26	27.21	25.31	30.54	---	23.58	22.65
CG13002	0.00	---	0.00	0.00	0.00	0.00	0.00	0.00	0.00	0.00	0.00	0.00	0.00	0.00	0.00	0.00	0.00	0.00	0.00	0.00	0.00	0.00	0.00	0.00	0.00	0.00	0.00	0.00	0.00	0.00	0.00	---	---	0.00	---	0.00	0.00	0.00	0.00	0.00	0.00	0.00	0.00	0.00	0.00	0.00	---	0.00	0.00
CG13003	0.00	---	0.00	0.00	0.00	0.00	0.00	0.00	0.14	0.00	0.00	0.00	0.00	0.00	0.00	0.06	0.00	0.00	0.00	0.00	0.00	0.08	0.00	0.03	0.04	0.04	0.00	0.00	0.04	0.00	0.00	---	---	0.00	---	0.00	0.04	0.00	0.00	0.00	0.00	0.00	0.10	0.00	0.20	0.00	---	0.28	0.26
CG13004	0.93	---	0.13	0.30	1.12	0.11	0.33	1.58	0.86	1.22	1.39	3.85	1.44	2.13	1.89	1.13	1.31	1.79	0.22	1.49	0.00	3.46	2.60	6.06	5.32	9.37	8.19	0.35	0.00	0.00	0.00	---	---	0.00	---	0.00	0.42	0.81	0.52	0.80	1.17	0.87	2.17	0.81	0.00	0.17	---	1.05	1.82
CG13005	1.00	---	1.77	1.19	2.09	0.62	2.16	0.16	0.83	1.67	0.77	1.79	0.30	0.51	0.35	0.19	0.85	0.00	0.00	0.00	0.00	0.00	0.67	0.80	0.58	0.72	0.51	3.94	2.57	0.29	1.04	---	---	1.43	---	1.80	1.81	1.38	1.99	1.19	1.24	0.00	0.91	0.34	1.46	0.78	---	1.07	2.20
CG13008	0.00	---	0.00	0.00	0.00	0.00	0.00	0.00	0.00	0.00	0.00	0.00	0.00	0.00	0.00	0.00	0.00	0.00	0.00	0.00	0.00	0.00	0.00	0.00	0.00	0.00	0.00	0.00	0.00	0.00	0.00	---	---	0.00	---	0.00	0.00	0.00	0.00	0.00	0.00	0.00	0.00	0.00	0.00	0.00	---	0.00	0.00
CG13010	0.00	---	0.00	0.00	0.00	0.00	0.52	0.00	0.00	0.00	0.00	0.00	0.00	0.00	0.00	0.32	0.00	0.00	0.00	0.00	0.00	0.66	0.00	0.00	0.00	0.00	0.00	0.00	0.59	1.42	1.60	---	---	0.00	---	3.49	0.00	1.06	1.38	0.00	0.00	0.00	0.87	0.00	3.65	0.85	---	0.00	1.56
CG13012	0.00	---	0.00	0.00	0.00	0.00	0.00	0.00	0.00	0.00	0.00	0.00	0.28	0.00	0.00	0.00	0.00	0.00	0.00	0.00	0.00	0.00	0.00	0.00	0.00	0.00	0.00	0.00	0.00	0.00	0.00	---	---	0.00	---	0.00	0.00	0.00	0.00	0.00	0.00	0.00	0.00	0.00	0.00	0.00	---	0.00	0.00
CG13014	1.90	---	20.45	14.31	5.80	5.88	6.75	15.78	7.18	5.77	3.95	7.67	6.60	3.79	6.66	1.74	9.94	4.87	2.98	9.83	4.73	3.13	8.52	7.53	7.45	7.54	3.31	9.04	0.61	2.18	6.64	---	---	5.72	---	2.15	8.62	9.25	7.85	7.98	3.67	6.70	6.72	5.20	3.75	2.21	---	7.48	5.20
CG13016	2.27	---	8.40	8.73	8.27	7.49	10.66	6.70	5.28	11.94	6.14	7.00	8.31	5.67	8.67	6.87	7.03	9.30	8.45	7.72	5.96	5.41	8.03	8.82	7.70	15.27	10.08	9.52	7.68	8.90	13.64	---	---	4.87	---	8.76	11.67	9.99	8.22	7.85	7.97	8.96	7.94	7.10	8.84	8.78	---	7.61	14.37
CG13018	11.63	---	8.32	11.36	7.72	10.97	13.08	14.39	6.61	15.68	5.82	4.68	3.37	5.47	5.09	7.94	3.90	6.30	6.39	2.72	1.57	10.39	9.80	16.22	4.18	14.63	15.72	7.02	11.19	11.76	11.08	---	---	11.72	---	11.14	6.10	12.02	1.62	13.07	6.21	11.45	7.76	1.79	7.61	8.48	---	6.48	13.11
CG13021	0.00	---	0.00	0.00	0.00	0.00	0.00	0.00	0.00	0.00	0.00	0.00	0.00	0.00	0.00	0.00	0.00	0.00	0.00	0.00	0.00	0.00	0.00	0.00	0.00	0.00	0.00	0.00	0.00	0.00	0.00	---	---	0.00	---	0.00	0.00	0.00	0.00	0.00	0.00	0.00	0.00	0.00	0.00	0.00	---	0.00	0.00
CG13022	134.75	---	20.59	11.34	2.78	0.00	0.00	0.00	0.00	0.00	0.00	0.00	0.00	0.00	0.00	0.00	0.00	1.15	0.00	0.00	0.00	0.00	0.00	0.00	0.00	0.00	0.00	22.94	8.47	2.21	0.00	---	---	0.00	---	0.00	0.00	0.00	0.00	0.00	0.00	0.00	0.00	0.00	0.00	0.00	---	0.00	0.00
CG13023	3.70	---	2.39	0.92	0.17	0.00	0.00	0.00	0.00	0.00	0.00	0.00	0.00	0.00	0.00	0.00	0.00	0.00	0.00	0.17	0.00	0.00	0.00	0.00	0.00	0.00	0.00	0.00	0.00	0.00	0.00	---	---	0.00	---	0.00	0.00	0.00	0.00	0.00	0.00	0.00	0.00	0.00	0.00	0.00	---	0.00	0.00
CG13024	0.00	---	0.00	0.00	0.00	0.00	0.00	0.38	0.00	0.00	0.00	0.14	0.00	0.00	0.00	0.00	0.00	0.00	0.00	0.00	0.00	0.00	0.22	0.00	0.00	0.00	0.34	0.00	0.39	0.35	0.00	---	---	0.69	---	0.00	0.00	0.00	0.00	0.00	0.00	0.00	0.21	0.00	0.00	0.00	---	0.00	0.00
CG13025	22.79	---	12.84	13.64	16.91	18.80	12.37	15.23	15.50	13.54	15.99	13.75	9.37	15.41	15.29	10.03	12.57	11.58	8.97	9.88	6.86	7.12	15.38	12.12	11.17	15.19	10.36	18.43	12.43	26.51	17.25	---	---	13.50	---	16.38	17.58	15.21	15.05	13.89	9.73	7.59	9.77	12.38	15.76	11.12	---	15.78	16.07
CG13026	0.00	---	0.00	0.00	0.00	0.00	0.00	0.00	0.00	0.00	0.00	0.00	0.00	0.00	0.00	0.00	0.00	0.00	0.00	0.00	0.00	0.00	0.00	0.00	0.00	0.00	0.00	0.00	0.41	0.00	0.00	---	---	0.00	---	0.00	0.00	0.00	0.00	0.00	0.00	0.00	0.00	0.00	0.00	0.00	---	0.00	0.00
CG13028	0.00	---	0.00	0.00	0.00	0.00	0.00	0.00	0.00	0.00	0.00	0.00	0.00	0.00	0.00	0.00	0.00	0.00	0.00	0.00	0.00	0.00	0.00	0.00	0.00	0.00	0.00	0.00	0.00	0.00	0.00	---	---	0.00	---	0.00	0.00	0.00	0.00	0.00	0.00	0.00	0.00	0.00	0.00	0.00	---	0.00	0.00
CG13029	0.00	---	7.68	4.55	3.01	4.29	1.90	4.85	3.48	4.43	2.03	3.47	3.29	3.45	9.19	2.01	5.37	10.06	4.19	6.59	12.05	6.95	9.45	6.31	4.03	9.43	8.10	16.38	4.18	2.71	10.84	---	---	4.86	---	11.50	4.66	6.02	9.90	6.91	7.17	5.48	7.94	6.61	3.46	6.56	---	3.05	7.48
CG13031	0.00	---	1.49	0.00	0.00	0.00	0.81	0.00	0.00	0.00	0.00	0.00	0.00	0.00	0.00	0.00	0.92	0.00	0.00	0.00	0.00	0.00	0.00	0.00	0.00	0.00	0.00	0.00	0.00	0.00	0.00	---	---	0.00	---	0.00	0.00	0.00	0.00	0.00	0.00	0.00	0.00	0.00	0.00	0.00	---	0.00	0.00
CG13032	0.00	---	0.00	0.00	0.10	0.00	0.00	0.00	0.00	0.00	0.00	0.20	0.00	0.00	0.00	0.26	0.00	0.00	0.00	0.00	0.00	0.00	0.00	0.56	0.00	0.00	0.00	0.00	0.00	0.00	0.00	---	---	0.00	---	0.00	0.00	0.00	0.00	0.84	0.00	0.00	0.00	0.00	0.00	0.00	---	0.00	0.00
CG13033	0.74	---	0.00	0.00	0.00	0.42	0.00	0.00	0.00	0.35	0.71	0.52	0.66	0.00	0.00	0.00	0.40	0.00	0.00	0.00	0.00	2.08	0.00	0.00	0.29	0.00	0.00	0.00	0.00	0.00	0.00	---	---	0.00	---	0.00	2.33	0.00	0.00	0.00	0.00	0.00	0.00	0.53	0.00	0.00	---	0.00	0.00
CG13038	0.00	---	0.00	0.00	0.00	0.00	0.00	0.00	0.00	0.00	0.00	0.00	0.00	0.00	0.00	0.00	0.00	0.00	0.00	0.00	0.00	0.00	0.00	0.00	0.00	0.00	0.00	0.00	0.00	0.00	0.00	---	---	0.00	---	0.00	0.00	0.00	0.00	0.00	0.00	0.00	0.00	0.00	0.00	0.00	---	0.00	0.00
CG13039	0.00	---	0.00	0.00	0.00	0.00	0.00	0.00	0.00	0.00	0.00	0.00	0.00	0.00	0.00	0.00	0.00	0.00	0.00	0.00	0.00	0.00	0.00	0.00	0.00	0.00	0.00	0.00	0.00	0.00	0.00	---	---	0.00	---	0.00	0.00	0.00	0.00	0.00	0.00	0.00	0.00	0.00	0.00	0.00	---	0.00	0.00
CG1304	0.00	---	0.00	0.00	0.00	0.00	0.00	0.00	0.00	0.00	0.00	0.00	0.00	0.00	0.00	0.00	0.00	0.00	0.00	0.00	0.00	0.00	0.00	0.00	0.00	0.00	0.00	0.00	0.00	0.00	0.00	---	---	0.00	---	0.00	0.00	0.00	0.00	0.74	0.00	0.00	0.00	0.00	0.00	0.00	---	0.00	0.00
CG13040	0.00	---	0.00	0.00	0.00	0.00	0.00	0.00	0.00	0.00	0.00	0.00	0.00	0.00	0.00	0.00	0.00	0.00	0.00	0.00	0.00	0.00	0.00	0.00	0.00	0.00	0.00	0.00	0.00	0.00	0.00	---	---	0.00	---	0.00	0.00	0.00	0.00	0.00	0.00	0.00	0.00	0.00	0.00	0.00	---	0.00	0.00
CG13041	0.00	---	0.00	0.00	0.00	0.00	0.00	0.00	0.00	0.00	0.00	0.00	0.00	0.00	0.00	0.00	0.00	0.00	0.00	0.00	0.00	0.00	0.00	0.00	0.00	0.00	0.00	0.00	0.00	0.00	0.00	---	---	0.00	---	0.00	0.00	0.00	0.00	0.00	0.00	0.00	0.00	0.00	0.00	0.00	---	0.00	0.00
CG13042	0.00	---	0.00	0.00	0.00	0.00	0.00	0.00	0.00	0.00	0.00	0.00	0.00	0.00	0.00	0.00	0.00	0.00	0.00	0.00	0.00	0.00	0.00	0.00	0.00	0.00	0.00	0.00	0.00	0.00	0.00	---	---	0.00	---	0.00	0.00	0.00	0.00	0.00	0.00	0.00	0.00	0.00	0.00	0.00	---	0.00	0.00
CG13043	0.00	---	0.00	0.00	0.00	0.00	0.00	0.00	0.00	0.00	0.00	0.00	0.00	0.00	0.00	0.00	0.00	0.00	0.00	0.00	0.00	0.00	0.00	0.00	0.00	0.00	0.00	0.00	0.00	0.00	0.00	---	---	0.00	---	0.00	0.00	0.00	0.00	0.00	0.00	0.00	0.00	0.00	0.00	0.00	---	0.00	0.00
CG13044	8.01	---	4.46	3.57	1.37	0.77	0.40	0.00	0.26	0.41	0.29	0.00	0.00	0.00	0.00	0.00	1.05	0.00	0.52	0.00	1.57	1.63	0.00	0.00	0.00	0.00	0.00	9.59	2.86	0.00	0.00	---	---	0.00	---	0.00	0.00	0.00	0.00	0.00	0.00	0.00	0.00	0.00	1.65	0.00	---	0.00	0.00
CG13045	0.00	---	0.00	0.00	0.00	0.00	0.00	0.00	0.00	0.00	0.00	0.00	0.30	0.00	0.00	0.00	0.00	0.00	0.00	0.00	0.00	0.00	0.00	0.00	0.51	0.00	0.00	0.00	0.00	0.00	0.00	---	---	0.00	---	0.00	0.00	0.00	0.00	0.00	0.00	0.00	0.00	0.00	0.00	0.00	---	0.00	0.00
CG13046	0.00	---	0.00	0.00	0.00	0.00	0.00	0.00	0.00	0.00	0.00	0.00	0.86	0.00	0.00	0.00	0.00	0.00	0.00	0.00	0.00	0.00	0.00	0.00	0.00	0.00	0.00	0.00	0.00	0.00	0.00	---	---	0.00	---	0.00	0.00	0.00	0.00	0.00	0.00	0.00	0.00	0.00	0.00	0.00	---	0.00	0.00
CG13047	0.00	---	0.00	0.00	0.00	0.00	0.00	0.00	0.00	0.00	0.00	0.31	0.00	0.00	0.00	0.00	0.00	0.00	0.00	0.00	0.00	0.00	0.00	0.00	0.00	0.00	0.00	0.00	0.00	0.00	0.00	---	---	0.00	---	0.00	0.00	0.00	0.00	0.00	0.00	0.00	0.00	0.00	0.00	0.00	---	0.00	0.00
CG13048	0.00	---	0.00	0.00	0.00	0.00	0.00	0.00	0.00	0.00	0.00	0.00	0.00	0.00	0.00	0.00	0.00	0.00	0.00	0.00	0.00	0.00	0.00	0.00	0.00	0.00	0.00	0.00	0.00	0.00	0.00	---	---	0.00	---	0.00	0.00	0.00	0.00	0.00	0.00	0.00	0.00	0.00	0.00	0.00	---	0.00	0.00
CG13049	0.00	---	0.00	0.00	0.00	0.00	0.00	0.00	0.00	0.00	0.00	0.00	0.00	0.00	0.00	0.00	0.00	0.00	0.00	0.00	0.00	0.00	0.00	0.00	0.00	0.00	0.00	0.00	0.00	0.00	0.00	---	---	0.00	---	0.00	0.00	0.00	0.00	0.00	0.00	0.00	0.00	0.00	0.00	0.00	---	0.00	0.00
CG13050	0.00	---	0.00	0.00	0.00	0.00	0.00	0.00	0.00	0.00	0.00	0.00	0.00	0.00	0.00	0.00	0.00	0.00	0.00	0.00	0.00	0.00	0.00	0.00	0.00	0.00	0.00	0.00	0.00	0.00	0.00	---	---	0.00	---	0.00	0.00	0.00	0.00	0.00	0.00	0.00	0.00	0.00	0.00	0.00	---	0.00	0.00
CG13051	0.00	---	0.00	0.00	0.00	0.00	0.00	0.00	0.00	0.00	0.00	0.00	0.00	0.00	0.00	0.00	0.00	0.00	0.00	0.00	0.00	0.00	0.00	0.00	0.00	0.00	0.00	0.00	0.00	0.00	0.00	---	---	0.00	---	0.00	0.00	0.00	0.00	0.00	0.00	0.00	0.00	0.00	0.00	0.00	---	0.00	0.00
CG13053	0.00	---	0.00	0.00	0.00	0.00	0.00	0.00	0.00	0.00	0.00	0.00	0.00	0.00	0.00	0.00	0.00	0.00	0.00	0.00	0.00	0.00	0.00	0.00	0.00	0.00	0.00	0.00	0.00	0.00	0.00	---	---	0.00	---	0.00	0.00	0.00	0.00	0.00	0.00	0.00	0.00	0.00	0.00	0.00	---	0.00	0.00
CG13054	0.00	---	0.00	0.00	0.00	0.00	0.00	0.00	0.00	0.00	0.00	0.00	0.00	0.14	0.00	0.00	0.00	0.00	0.00	0.00	0.00	0.00	0.00	0.60	0.00	0.00	0.00	0.00	0.00	0.00	0.00	---	---	0.44	---	0.00	0.00	0.00	0.00	0.00	0.00	0.00	0.00	0.00	0.00	0.00	---	0.00	0.00
CG13055	0.00	---	0.00	0.00	0.00	0.00	0.00	0.00	0.00	0.00	0.00	0.00	0.00	0.00	0.00	0.00	0.00	0.00	0.00	0.00	0.00	0.00	0.00	0.00	0.00	0.00	0.00	0.00	0.00	0.00	0.00	---	---	0.00	---	0.00	0.00	0.00	0.00	0.00	0.00	0.00	0.00	0.00	0.00	0.00	---	0.00	0.00
CG13056	0.00	---	0.00	0.00	0.00	0.00	0.00	0.00	0.00	0.00	0.00	0.00	0.00	0.00	0.00	0.00	0.00	0.00	0.00	0.00	0.00	0.00	0.00	0.00	0.00	0.00	0.00	0.00	0.00	0.00	3.02	---	---	0.00	---	0.00	0.00	0.00	0.00	0.00	0.00	0.00	0.00	0.00	0.00	0.00	---	0.00	0.00
CG13058	0.00	---	0.00	0.00	0.00	0.00	0.00	0.00	0.00	0.00	0.00	0.00	0.00	0.00	0.00	0.00	0.00	0.00	0.00	0.00	0.00	0.00	0.00	0.00	0.00	0.00	0.00	0.00	0.00	0.00	0.00	---	---	0.00	---	0.00	0.00	0.00	0.00	0.00	0.00	0.00	0.00	0.00	0.00	0.00	---	0.00	0.00
CG13059	1.22	---	0.00	0.00	0.00	0.00	0.00	0.00	0.00	0.00	0.00	0.00	0.00	0.00	0.00	0.00	0.00	0.00	0.00	0.00	0.00	0.00	0.00	0.00	0.00	0.00	0.00	0.00	0.00	0.00	0.00	---	---	0.00	---	0.00	0.00	0.00	0.00	0.00	0.00	0.00	0.00	0.00	0.00	0.00	---	0.00	0.00
CG13060	0.00	---	0.00	0.00	0.00	0.00	0.00	0.00	0.00	0.00	0.00	0.00	0.00	0.00	0.00	0.00	0.00	0.00	0.00	0.00	0.00	0.00	0.00	0.00	0.00	0.00	0.00	0.00	0.00	0.00	0.00	---	---	0.00	---	0.00	0.00	0.00	0.00	0.00	0.00	0.00	0.00	0.00	0.00	0.00	---	0.00	0.00
CG13062	0.00	---	0.00	0.00	0.00	0.00	0.00	0.00	0.00	0.00	0.00	0.00	0.00	0.00	0.00	0.00	0.00	0.00	0.00	0.00	0.00	0.00	0.00	0.00	0.00	0.00	0.00	0.00	0.00	0.00	0.00	---	---	0.00	---	0.00	0.00	0.00	0.00	0.00	0.00	0.00	0.00	0.00	0.00	0.00	---	0.00	0.00
CG13063	0.00	---	0.00	0.00	0.00	0.00	0.00	0.00	0.00	0.00	0.00	0.00	0.00	0.00	0.00	0.00	0.00	0.00	0.00	0.00	0.00	0.00	0.00	0.00	0.00	0.00	0.00	0.00	0.00	0.00	0.00	---	---	0.00	---	0.00	0.00	0.00	0.00	0.00	0.00	0.00	0.00	0.00	0.00	0.00	---	0.00	0.00
CG13064	0.00	---	0.00	0.00	0.00	0.00	0.00	0.00	0.00	0.00	0.00	0.00	0.00	0.00	0.00	0.00	0.00	0.00	0.00	0.00	0.00	0.00	0.00	0.00	0.00	0.00	0.00	0.00	0.00	0.00	0.00	---	---	0.00	---	0.00	0.00	0.00	0.00	0.00	0.00	0.00	0.00	0.00	0.00	0.00	---	0.00	0.00
CG13065	0.00	---	0.00	0.00	0.00	0.00	0.00	0.00	0.00	0.00	0.00	0.00	0.00	0.00	0.00	0.00	0.00	0.00	0.00	0.00	0.00	0.00	0.00	0.00	0.00	0.00	0.00	0.00	0.00	0.00	0.00	---	---	0.00	---	0.00	0.00	0.00	0.00	0.00	0.00	0.00	0.00	0.00	0.00	0.00	---	0.00	0.00
CG13066	0.00	---	0.00	0.00	0.00	0.00	0.00	0.00	0.00	0.00	0.00	0.00	0.34	0.00	0.00	0.00	0.00	0.00	0.00	0.00	0.00	0.00	0.00	0.00	0.00	0.00	0.00	0.00	0.00	0.00	0.00	---	---	0.00	---	0.00	0.00	0.00	0.00	0.00	0.00	0.00	0.00	0.00	0.00	0.00	---	0.00	0.00
CG13067	0.00	---	0.00	0.00	0.00	0.00	0.00	0.00	0.00	0.00	0.00	0.00	0.00	0.00	0.00	0.00	0.00	0.00	0.00	0.00	0.00	0.00	0.00	0.00	0.00	0.00	0.00	0.00	0.00	0.00	0.00	---	---	0.00	---	0.00	0.00	0.00	0.00	0.00	0.00	0.00	0.00	0.00	0.00	0.00	---	0.00	0.00
CG13068	0.00	---	0.00	0.00	0.00	0.00	0.00	0.00	0.00	0.00	0.00	0.00	0.00	0.00	0.00	0.00	0.00	0.00	0.00	0.00	0.00	0.00	0.00	0.00	0.00	0.00	0.00	0.00	0.00	0.00	0.00	---	---	0.00	---	0.00	0.00	0.00	0.00	0.00	0.00	0.00	0.00	0.00	0.00	0.00	---	0.00	0.00
CG13069	0.00	---	0.00	0.00	0.00	0.00	0.00	0.00	0.00	0.00	0.00	0.00	0.00	0.00	0.00	0.00	0.00	0.00	0.00	0.00	0.00	0.00	0.00	0.00	0.00	0.00	0.00	0.00	0.00	0.00	0.00	---	---	0.00	---	0.00	0.00	0.00	0.00	0.00	0.00	0.00	0.00	0.00	0.00	0.00	---	0.00	0.00
CG1307	431.00	---	495.38	557.48	445.58	545.28	570.44	552.14	516.50	509.42	464.71	432.30	484.75	457.89	535.00	517.71	474.74	576.53	461.64	566.23	971.56	534.39	494.46	543.81	498.43	576.69	529.23	529.32	470.33	512.07	538.89	---	---	427.83	---	482.57	472.61	396.19	488.12	583.60	414.56	569.00	478.45	459.17	524.09	550.73	---	420.73	473.12
CG13070	0.00	---	0.00	0.00	0.00	0.00	0.00	0.00	0.00	0.00	0.00	0.00	0.00	0.00	0.00	0.00	0.00	0.00	0.00	0.00	0.00	0.00	0.00	0.00	0.00	0.00	0.00	0.00	0.00	0.00	0.00	---	---	0.00	---	0.00	0.00	0.00	0.00	0.00	0.00	0.00	0.00	0.00	0.00	0.00	---	0.00	0.00
CG13071	0.00	---	0.00	0.00	0.00	0.00	0.00	0.00	0.00	0.00	0.00	0.00	0.00	0.00	0.00	0.00	0.00	0.00	0.00	0.00	0.00	0.00	0.00	0.00	0.00	0.00	0.00	0.00	0.00	0.00	0.00	---	---	0.00	---	0.00	0.00	0.00	0.00	0.00	0.00	0.00	0.00	0.00	0.00	0.00	---	0.00	0.00
CG13073	0.00	---	0.00	0.00	0.00	0.00	0.00	0.00	0.00	0.00	0.00	0.00	0.00	0.00	0.00	0.00	0.00	0.00	0.00	0.00	0.00	0.00	0.00	0.00	0.00	0.00	0.00	0.00	0.00	0.00	0.00	---	---	0.00	---	0.00	0.00	0.00	0.00	0.00	0.00	0.00	0.00	0.00	0.00	0.00	---	0.00	0.00
CG13074	0.00	---	0.00	0.00	0.44	0.00	0.28	0.00	0.47	0.62	0.20	0.45	0.10	0.00	0.94	0.10	0.00	0.00	0.32	0.94	0.00	0.16	0.35	0.00	0.00	0.00	0.56	0.00	0.46	0.00	0.00	---	---	0.00	---	0.00	0.00	0.00	0.00	0.32	0.17	0.00	0.20	0.00	0.81	0.00	---	0.26	0.00
CG13075	0.00	---	0.00	0.00	0.00	0.13	0.00	0.00	0.00	0.00	0.00	0.00	0.00	0.00	0.00	0.00	0.00	0.00	0.00	0.00	0.00	0.00	0.00	0.00	0.00	0.00	0.18	0.00	0.00	0.00	0.00	---	---	0.00	---	0.00	0.00	0.00	0.00	0.00	0.00	0.00	0.00	0.00	0.00	0.28	---	0.00	0.00
CG13077	0.00	---	1.61	1.22	0.68	0.65	0.00	0.47	0.00	0.73	0.00	0.00	0.23	0.55	0.47	1.54	0.00	0.90	0.00	0.00	0.00	1.20	0.91	0.59	0.58	5.28	0.00	0.00	1.90	0.00	0.00	---	---	0.00	---	0.00	0.00	0.00	0.00	0.00	0.31	2.14	0.00	0.00	0.00	0.00	---	0.34	0.00
CG13078	0.00	---	0.00	0.00	0.00	0.00	0.00	0.00	0.00	0.00	0.00	0.00	0.00	0.00	0.00	0.00	0.00	0.00	0.00	0.00	0.00	0.00	0.00	0.00	0.00	0.00	0.00	0.00	0.00	0.00	0.00	---	---	0.00	---	0.00	0.00	0.00	0.00	0.00	0.00	1.34	0.00	0.00	0.00	0.00	---	0.00	0.00
CG13081	0.00	---	0.00	0.00	0.00	0.00	0.00	0.00	0.84	0.00	0.00	0.00	0.00	0.00	0.00	0.00	0.00	0.00	0.00	0.00	0.00	0.00	0.00	0.00	0.36	0.00	0.00	0.00	0.00	0.00	0.00	---	---	0.00	---	0.00	0.00	0.00	0.00	0.00	0.00	0.00	0.00	0.00	0.00	0.00	---	0.00	0.00
CG13082	1.92	---	0.00	1.93	0.00	0.00	0.81	0.00	0.00	0.00	0.29	0.00	1.30	0.00	0.00	1.10	0.50	0.49	0.00	1.78	0.00	1.58	1.06	0.18	1.76	1.63	0.00	0.00	0.00	0.00	0.00	---	---	0.00	---	0.00	0.00	0.42	0.51	0.00	0.00	0.98	0.00	0.32	0.00	0.61	---	0.40	0.00
CG13083	0.00	---	0.00	0.21	0.00	0.62	0.00	0.00	0.00	0.00	0.17	0.19	1.67	0.57	0.00	0.00	0.81	0.00	0.26	1.12	0.31	0.00	0.32	0.21	0.21	0.00	0.23	0.00	0.00	0.56	0.00	---	---	0.00	---	0.00	0.29	0.00	0.85	0.00	0.00	2.08	0.70	0.00	0.00	0.00	---	0.51	0.30
CG13084	0.00	---	0.00	0.40	1.02	0.00	0.00	0.40	0.00	0.15	0.00	0.11	0.00	0.00	0.00	0.09	0.17	0.00	0.00	0.00	0.00	0.53	0.00	0.00	0.00	0.00	0.00	0.00	0.00	0.00	1.70	---	---	0.00	---	0.00	0.20	0.00	0.18	0.00	0.00	0.00	0.00	0.00	0.00	0.00	---	0.24	0.00
CG13085	0.00	---	0.20	0.00	0.18	0.46	0.24	0.00	0.17	0.00	0.35	0.00	0.33	0.00	0.00	0.17	0.00	0.00	0.99	0.53	0.00	0.31	0.84	0.57	0.00	0.00	0.00	0.41	0.00	1.79	0.00	---	---	0.00	---	0.76	0.00	0.00	0.00	0.00	0.00	2.55	0.32	0.36	0.64	0.70	---	0.00	0.72
CG13086	1.30	---	0.00	0.00	0.00	0.00	0.00	0.00	0.00	0.00	0.00	0.00	0.60	0.00	0.00	0.00	0.00	2.90	0.00	0.69	0.00	0.00	0.00	1.18	0.00	0.00	0.00	0.00	0.00	0.00	0.00	---	---	0.00	---	0.73	0.61	0.00	0.00	0.00	0.00	0.00	0.00	0.00	0.00	0.00	---	1.81	0.76
CG13088	3.46	---	1.63	1.75	3.97	2.61	1.47	2.78	0.45	1.85	0.47	1.18	1.20	0.26	1.04	0.35	0.00	0.37	0.52	1.61	0.85	0.36	0.20	0.42	1.84	1.09	2.02	4.86	2.31	3.62	0.85	---	---	1.77	---	1.94	0.75	1.63	0.57	1.81	1.17	1.33	1.11	1.05	0.00	2.12	---	1.42	0.19
CG1309	13.01	---	12.80	3.00	12.73	10.56	8.82	9.80	7.92	16.14	13.05	10.05	9.70	11.31	9.20	8.13	11.37	15.74	14.35	11.01	18.96	7.37	9.63	11.27	14.36	12.41	17.99	9.00	8.85	10.52	6.18	---	---	7.05	---	7.06	12.27	7.50	9.14	15.05	7.06	9.75	6.31	7.13	5.15	6.06	---	7.93	10.92
CG13090	26.28	---	27.49	27.91	37.08	25.23	30.39	28.49	27.90	34.53	27.12	22.32	24.86	24.62	34.74	22.89	24.41	26.18	30.25	33.63	39.01	29.92	46.28	30.49	31.54	41.03	37.09	31.16	16.59	21.16	21.83	---	---	23.07	---	21.35	26.14	35.56	28.01	28.17	18.89	33.22	29.77	25.92	29.44	24.55	---	24.09	33.79
CG13091	0.94	---	0.37	0.70	0.54	1.11	0.45	0.16	0.29	0.00	0.11	1.07	0.80	0.54	0.00	1.45	1.30	1.29	1.03	1.38	0.88	0.59	1.26	0.00	0.94	1.04	0.42	1.45	1.16	0.00	0.00	---	---	0.57	---	2.56	0.45	0.70	1.78	1.60	1.82	3.28	2.19	2.38	1.44	3.09	---	1.84	1.39
CG13096	238.46	---	287.54	276.58	261.95	269.47	287.98	309.96	296.61	285.03	274.01	276.79	289.67	267.57	265.40	283.88	264.08	354.34	302.19	274.93	179.87	288.03	311.15	346.81	323.39	318.75	283.05	284.58	296.32	338.77	296.46	---	---	295.75	---	354.05	342.60	360.70	317.12	349.63	320.07	317.65	331.95	343.90	356.48	379.22	---	348.33	370.30
CG13097	59.90	---	81.23	68.55	76.64	96.36	96.21	79.73	94.75	100.60	113.74	107.62	95.97	92.13	76.63	92.02	93.02	115.01	101.47	86.41	49.06	73.82	98.59	88.91	122.48	82.93	105.50	85.06	82.44	88.74	83.99	---	---	79.07	---	81.69	84.03	76.75	83.83	76.24	89.25	97.49	97.33	81.24	88.16	90.37	---	71.33	87.73
CG13101	0.74	---	0.36	0.00	0.00	0.56	0.00	0.40	0.55	0.00	0.11	0.33	0.26	0.00	0.00	0.13	0.13	0.28	0.42	0.43	0.69	0.60	0.35	0.00	0.13	0.14	0.69	0.71	1.15	0.00	0.67	---	---	0.00	---	0.00	0.80	0.00	0.00	0.00	1.80	1.01	2.98	0.68	1.70	1.95	---	1.44	0.69
CG13102	0.00	---	0.00	0.00	0.32	0.02	0.00	0.00	0.00	0.00	0.00	0.00	0.00	0.00	0.00	0.00	0.00	0.00	0.00	0.00	0.00	0.00	0.00	0.00	0.00	0.00	0.00	0.00	0.28	0.00	0.00	---	---	0.00	---	0.83	0.00	0.00	0.40	0.00	0.00	0.00	0.00	0.00	0.00	0.00	---	0.00	0.00
CG13108	0.41	---	0.00	0.33	0.00	0.50	0.00	0.00	0.26	0.89	0.00	0.91	0.55	0.00	0.00	0.00	0.00	0.00	0.00	0.43	0.49	0.42	1.50	0.65	0.66	0.41	0.36	0.00	0.00	0.00	0.00	---	---	0.82	---	0.40	0.43	0.00	0.00	0.00	0.00	0.00	0.00	0.00	0.00	0.54	---	0.64	0.00
CG1311	72.89	---	63.49	77.85	86.14	98.94	94.45	88.39	79.82	90.03	95.59	100.14	95.72	78.38	94.08	75.89	86.26	84.17	86.27	87.05	104.89	81.52	99.65	89.75	85.16	74.11	85.00	79.33	79.56	78.92	85.66	---	---	67.10	---	80.77	78.66	87.81	77.96	88.29	79.98	74.13	82.62	77.93	76.80	80.67	---	70.86	81.29
CG13110	0.00	---	0.00	0.00	0.00	0.00	0.00	0.00	0.00	0.00	0.00	0.00	0.00	0.00	0.00	0.00	0.00	0.00	0.00	0.00	0.00	0.00	0.00	0.00	0.00	0.00	0.00	0.00	0.00	0.00	0.00	---	---	0.00	---	0.00	0.00	0.00	0.00	0.00	0.00	0.00	0.00	0.00	0.00	0.00	---	0.00	0.00
CG13113	0.00	---	0.00	0.00	0.00	0.00	0.00	0.00	0.00	0.00	0.00	0.00	0.00	0.00	0.00	0.00	0.00	0.00	0.00	0.00	0.00	0.00	0.00	0.00	0.00	0.00	0.00	0.00	0.00	0.00	0.00	---	---	0.00	---	0.00	0.00	0.00	0.00	0.00	0.00	0.00	0.00	0.00	0.00	0.00	---	0.00	0.00
CG13114	0.00	---	0.00	0.00	0.00	0.00	0.00	0.00	0.00	0.00	0.00	0.00	0.00	0.00	0.00	0.00	0.00	0.00	0.00	0.00	0.00	0.00	0.00	0.00	0.00	0.00	0.00	0.00	0.00	0.00	0.00	---	---	0.00	---	0.00	0.00	0.00	0.00	0.00	0.00	0.00	0.00	0.00	0.00	0.00	---	0.00	0.00
CG13116	0.00	---	1.90	0.00	0.00	0.33	0.00	0.00	0.00	0.28	0.37	0.20	0.00	0.00	0.68	0.00	0.28	0.30	1.12	0.29	0.65	1.46	0.00	0.00	0.00	0.58	0.24	0.00	0.00	0.00	0.00	---	---	0.00	---	0.00	0.00	0.00	0.00	0.00	0.00	0.00	0.00	0.00	0.00	0.00	---	0.00	0.00
CG13117	0.00	---	0.00	0.00	0.21	0.00	0.00	0.00	0.00	0.00	0.00	0.00	0.00	0.00	0.00	0.33	0.00	0.00	0.00	0.00	0.00	0.00	0.00	0.00	0.00	0.00	0.00	0.00	0.00	0.00	0.00	---	---	0.00	---	0.00	0.00	0.00	0.00	0.00	0.00	2.46	0.00	0.00	0.00	0.00	---	0.00	0.00
CG13123	13.22	---	13.10	6.98	7.15	4.33	3.37	12.13	5.34	4.54	6.51	3.76	3.05	6.63	1.62	6.18	6.84	5.55	5.31	8.50	12.65	4.28	8.98	6.85	4.21	9.60	5.82	17.26	21.20	11.61	13.87	---	---	20.76	---	8.16	14.61	9.83	15.75	11.91	8.84	7.59	8.19	8.66	5.96	11.21	---	7.97	6.09
CG13124	6.46	---	1.69	1.74	1.72	0.42	1.46	0.86	0.73	0.17	0.41	0.72	0.73	0.25	0.27	0.60	0.13	0.93	0.14	0.35	0.39	0.27	1.22	0.77	0.97	0.88	1.70	0.00	0.73	0.81	0.77	---	---	0.14	---	0.32	0.27	0.90	0.23	0.61	0.30	0.94	0.47	0.08	0.45	0.20	---	0.40	0.21
CG13126	2.99	---	6.32	8.05	3.46	5.68	3.04	3.19	5.10	6.13	6.23	2.56	2.66	6.47	2.93	5.05	5.44	4.89	2.66	5.20	4.98	9.41	4.86	6.86	4.34	6.12	6.81	3.31	5.93	1.03	2.81	---	---	1.74	---	2.02	2.32	3.77	3.46	1.85	1.24	0.94	4.40	4.45	2.88	4.77	---	3.47	2.65
CG13127	0.00	---	0.00	0.00	0.00	0.00	0.00	0.00	0.00	0.00	0.00	0.00	0.00	0.00	0.00	0.00	0.00	0.00	0.00	0.00	0.00	0.00	0.00	0.00	0.00	0.00	0.00	0.00	0.00	0.00	0.00	---	---	0.00	---	0.00	0.00	0.00	0.00	0.00	0.00	0.00	0.00	0.00	0.00	0.14	---	0.00	0.00
CG13131	0.00	---	0.00	0.00	0.00	0.00	0.00	0.00	0.00	0.00	0.00	0.00	0.00	0.00	0.00	0.00	0.00	0.00	0.00	0.00	0.00	0.00	0.00	0.00	0.00	0.00	0.00	0.00	0.00	0.00	0.00	---	---	0.00	---	0.00	0.00	0.00	0.00	0.00	0.13	0.00	0.42	0.00	0.00	0.00	---	0.00	0.00
CG13133	0.00	---	0.00	0.00	0.00	0.00	0.00	0.00	0.00	0.00	0.00	0.00	0.00	0.00	0.00	0.13	0.00	0.00	0.00	0.00	0.00	0.00	0.00	0.00	0.00	0.00	0.00	0.00	0.00	0.00	0.00	---	---	0.00	---	0.00	0.00	0.00	0.00	0.00	0.00	0.00	0.00	0.00	0.00	0.00	---	0.00	0.67
CG13135	0.00	---	0.00	0.00	0.00	0.00	0.00	0.00	0.00	0.00	0.00	0.00	0.00	0.00	0.00	0.00	0.00	0.00	0.00	0.00	0.00	0.00	0.00	0.00	0.00	0.00	0.00	0.00	0.00	0.00	0.00	---	---	0.00	---	0.00	0.00	0.00	0.00	0.00	0.00	0.00	0.00	0.00	0.00	0.00	---	0.00	0.00
CG13137	0.00	---	0.00	0.00	0.00	0.00	0.00	0.00	0.00	0.00	0.00	0.00	0.60	0.00	0.00	0.00	0.00	0.00	0.00	0.00	0.00	0.00	0.00	0.00	0.00	0.00	0.00	0.00	0.00	0.00	0.00	---	---	0.00	---	0.00	0.00	0.00	0.00	0.00	0.00	0.00	0.00	0.00	0.00	0.00	---	0.37	0.00
CG13138	0.00	---	0.00	0.00	0.00	0.00	0.00	0.00	0.10	0.00	0.00	0.97	0.32	0.38	1.16	0.11	0.77	0.00	0.00	0.80	0.00	0.00	0.00	0.00	0.00	0.00	0.00	0.00	0.00	0.00	0.00	---	---	0.00	---	0.00	0.34	0.00	0.43	0.77	0.00	0.47	0.00	0.00	0.30	0.00	---	0.00	0.00
CG1314	0.00	---	0.00	0.00	0.00	0.00	0.00	0.00	0.00	0.19	0.00	0.00	0.00	0.00	0.00	0.00	0.00	0.00	0.00	0.00	0.00	0.00	0.00	0.00	0.00	0.00	0.00	0.00	0.00	0.00	0.00	---	---	0.00	---	0.00	0.00	0.00	0.00	0.00	0.00	0.00	0.00	0.00	0.00	0.00	---	0.00	0.00
CG13142	25.38	---	17.21	32.19	20.63	32.19	24.52	34.53	27.05	22.91	29.34	29.49	34.39	30.51	21.98	23.61	28.80	31.05	25.86	33.64	27.39	23.59	25.33	41.70	33.15	41.83	42.05	12.23	14.08	22.09	21.63	---	---	21.18	---	8.59	17.29	14.41	19.18	19.16	19.78	19.90	18.81	20.55	24.17	16.89	---	24.03	25.28
CG13144	0.19	---	0.00	1.11	0.30	0.00	0.00	0.00	0.00	0.00	0.14	0.00	0.00	0.28	0.47	0.00	0.00	0.47	0.00	0.33	0.00	0.00	0.00	0.00	0.00	0.00	0.00	1.53	1.18	0.00	0.59	---	---	0.00	---	0.20	0.38	0.00	0.00	0.00	0.80	0.00	0.00	0.00	1.30	0.00	---	0.00	0.44
CG13148	0.00	---	0.00	1.32	0.00	0.35	0.00	0.59	0.37	0.00	1.51	0.14	1.15	0.00	0.72	1.24	0.20	0.00	1.00	0.41	0.47	0.00	0.23	0.00	0.00	2.54	0.93	0.00	0.96	1.26	1.98	---	---	2.80	---	1.04	0.44	1.46	0.00	2.75	0.77	0.00	1.12	1.98	2.12	0.27	---	2.63	0.46
CG1315	0.00	---	0.00	0.00	0.00	0.00	0.00	0.00	0.00	0.00	0.00	0.00	0.00	0.00	0.00	0.00	0.00	0.00	0.00	0.00	0.00	0.00	0.00	0.00	0.00	0.00	0.00	0.00	0.00	0.00	0.00	---	---	0.41	---	0.00	0.00	0.00	0.00	0.00	0.43	0.00	0.00	0.00	0.00	0.00	---	0.00	0.00
CG13151	15.01	---	20.98	18.46	20.31	24.67	25.25	36.56	26.87	28.83	23.45	21.81	24.22	24.92	27.14	26.16	22.97	24.27	33.54	26.73	39.10	29.06	28.11	30.23	30.89	26.89	21.81	15.03	11.41	11.05	15.73	---	---	9.02	---	12.34	15.39	17.46	10.35	10.61	9.75	6.99	11.99	9.86	10.81	11.44	---	11.09	12.34
CG13154	0.00	---	0.00	0.29	0.24	0.00	0.00	0.41	0.00	1.09	0.46	0.00	0.00	0.26	0.00	0.22	0.35	0.00	0.35	0.37	1.27	0.73	0.00	0.28	0.56	0.00	1.24	0.00	0.00	0.00	0.00	---	---	0.00	---	0.73	0.00	0.51	0.39	0.00	0.00	0.00	0.47	0.00	1.90	0.49	---	1.57	0.00
[truncated: 12,094 more rows]
[truncated: 137 more columns]
